# Supplementary material for: Defining the Proteome of Sexually Committed Parasites in Plasmodium falciparum
Source: Mol Cell Proteomics. 2025 Dec 31;25(2):101505. doi: 10.1016/j.mcpro.2025.101505 (PMC12878696; doi:10.1016/j.mcpro.2025.101505)
Supplement: Supplemental Table S1 [file mmc2.xlsx]

## Sheet: Primers
Primer Name	Direction	Sequence
MSRP1tag_gRNA F	F	TAAGTATATAATATTgaaatattatatgaacaaagGTTTTAGAGCTAGAA
MSRP1 tag_gRNA R	R	TTCTAGCTCTAAAACctttgttcatataatatttcAATATTATATACTTA
MSRP1tag_HR1 F	F	gaggaagcggaagcttGGAAAACATCAAGTTCATTTTGG
MSRP1tag_HR1 R	R	tactaaccatgtcgacAAGTGTATTTAATAAATCCACTGC
MSRP1tag_HR2 F	F	ATGAGAATTCGGATCCgaacaaagtccatacatatg
MSRP1tag_HR2 R	R	TTTCTCTTGTGGATCCgtgcataattcaatgaatattc
MSRP1tag_GT_Nt_F_P1	F	GATTAGGATATTATAATGAAGAAAATGCAGAC
mScarlet_GT_Ct_R_P2	R	CATTCCACCTGTTGAATGTC
MSRP1_GT_3'UTR_R_P3	R	CTTGAAGGAAAACCAGAATATAAG

## Sheet: Transgenic parasite lines
Reporter Line	Plasmid used	Drug Selection	Parental	Drug Selection
NF54_msrp1mScarlet_ap2-g-gfp	pB_gC_msrp1mScarlet	BSD - Blasticidin S HCl	NF54_ap2-g-gfp	DHFR - WR99210
NF54_gexp02mScarlet_ap2-g-gfp	pB_gC_gexp02mScarlet	BSD - Blasticidin S HCl	NF54_ap2-g-gfp	DHFR - WR99210
NF54_gexp02mScarlet	pB_gC_gexp02mScarlet	BSD - Blasticidin S HCl	NF54_WT
NF54_msrp1mNeonGreen_gexp02mScarlet	pD_gC_msrp1mNeonGreen	DHFR - WR99210	NF54_gexp02mScarlet	BSD
