# Supplementary material for: Defining the Proteome of Sexually Committed Parasites in Plasmodium falciparum
Source: Mol Cell Proteomics. 2025 Dec 31;25(2):101505. doi: 10.1016/j.mcpro.2025.101505 (PMC12878696; doi:10.1016/j.mcpro.2025.101505)
Supplement: Supplemental Table S2 [file mmc3.xlsx]

## Sheet: legend
Column	Description
protein	proteins ids
Name	proteins names
fdr.ap2g.pos.medium	False discovery of the test comparing Serum vs AC conditions in AP2G positive samples
logfc.ap2g.pos.medium	Log2 Fold change of the test comparing Serum vs AC conditions in AP2G positive samples
fdr.ap2g.neg.medium	False discovery of the test comparing Serum vs AC conditions in AP2G negative samples
logfc.ap2g.neg.medium	Log2 Fold change of the test comparing Serum vs AC conditions in AP2G negative samples
fdr.mrsp1.pos.medium	False discovery of the test comparing Serum vs AC conditions in MRSP1 positive samples
logfc.mrsp1.pos.medium	Log2 Fold change of the test comparing Serum vs AC conditions in MRSP1 positive samples
fdr.mrsp1.neg.medium	False discovery of the test comparing Serum vs AC conditions in MRSP1 negative samples
logfc.mrsp1.neg.medium	Log2 Fold change of the test comparing Serum vs AC conditions in MRSP1 negative samples
fdr.ap2g.state	False discovery of the test comparing AP2G positive vs negative samples (paired test)
logfc.ap2g.state	Log2 Fold change of the test comparing AP2G positive vs negative samples (paired test)
fdr.mrsp1.state	False discovery of the test comparing MSRP1 positive vs negative samples (paired test)
logfc.mrsp1.state	Log2 Fold change of the test comparing MSRP1 positive vs negative samples (paired test)
fdr.all	False discovery of the test comparing all positive vs negative samples (paired test)
logfc.all	Log2 Fold change of the test comparing all positive vs negative samples (paired test)

## Sheet: data
protein	Name	fdr.ap2g.pos.medium	logfc.ap2g.pos.medium	fdr.ap2g.neg.medium	logfc.ap2g.neg.medium	fdr.mrsp1.pos.medium	logfc.mrsp1.pos.medium	fdr.mrsp1.neg.medium	logfc.mrsp1.neg.medium	fdr.ap2g.state	logfc.ap2g.state	fdr.mrsp1.state	logfc.mrsp1.state	fdr.all	logfc.all
PF3D7_0419500	419500	0.196721	-0.0732681	0	0.0256787	0	0.134392	0	0.0587952	0.471768	-0.107352	0	-0.135613	0	-0.121483
PF3D7_1039000	FIKK10.2	0	-0.0603179	0	0.0256787	0	0.131152	0	0.0587952	0.416667	-0.113828	0	-0.133993	0	-0.12391
PF3D7_0813900	RPS16	0.616402	-0.205319	0.679755	-0.120417	0.153374	-0.396112	0.22963	-0.374284	0.28223	-0.164489	0	-0.322722	0	-0.243606
PF3D7_1369200	1369200	0.978489	-0.0247646	0.608475	-1.10779	0.951121	-0.18659	0.987179	-0.395528	0.0344828	-1.86201	0	-1.8458	0	-1.85391
PF3D7_0206800	MSP2	0.613095	0.560646	0.978772	-0.203189	0.130081	0.556593	0.470085	0.559718	0.384449	0.706147	0	0.62455	0.046875	0.665348
PF3D7_1239000	1239000	0.616402	-0.499658	0	0.0256787	0.122449	0.110251	0	0.0587952	0.363196	-0.333497	0	-0.123542	0.077551	-0.22852
PF3D7_0936600	GEXP5	0.616402	-1.738	0.665765	-1.05265	0	0.134392	0	0.0587952	0.28169	-0.819027	0	-0.135613	0.169451	-0.47732
PF3D7_1448000	UTP12	0.95387	-0.353797	0.819828	-0.43394	0	0.134392	0	0.0587952	0.768033	-0.111737	0	-0.135613	0.265517	-0.123675
PF3D7_0926900	926900	0.946888	-0.333505	0	0.0256787	0	0.134392	0	0.0587952	0.610152	-0.250421	0	-0.135613	0.300161	-0.193017
PF3D7_1245400	1245400	0	-0.0603179	0.783931	-0.694183	0	0.134392	0	0.0587952	0.488604	-0.473758	0	-0.135613	0.301917	-0.304686
PF3D7_0800200	VAR.0800200	0.841448	-0.879127	0.665765	0.152018	0	0.134392	0	0.0587952	0.577643	-0.460062	0	-0.135613	0.440994	-0.297838
PF3D7_1235900	XAB2	0.890256	0.174724	0.10219	0.0333041	0	0.134392	0	0.0587952	0.999495	-0.000119246	0	-0.135613	0.4511	-0.067866
PF3D7_0706300	AKIT11	0.978489	-0.213134	0	0.0256787	0	0.134392	0	0.0587952	0.455927	0.694549	0	-0.135613	0.605019	0.279468
PF3D7_0319400	319400	0.883315	0.806598	0.947332	0.235488	0	0.134392	0	0.0587952	0.950418	-0.0442202	0	-0.135613	0.730284	-0.0899165
PF3D7_0504000	ATPase3	0.803207	0.32916	0	0.0256787	0	0.136285	0.209302	0.0805186	0.926143	0.042707	0	-0.147421	0.738539	-0.0523571
PF3D7_1358100	1358100	0.958306	-0.391983	0.557957	0.0700444	0	0.134392	0	0.0587952	0.981172	-0.0226035	0	-0.135613	0.849511	-0.0791081
PF3D7_0820200	PGPS	0.958984	0.227052	0	0.0256787	0	0.134392	0	0.0587952	0.970905	0.0298573	0	-0.135613	0.873885	-0.0528777
PF3D7_0925400	925400	0.814972	-0.433253	0	0.0256787	0	0.134392	0	0.0587952	0.903465	0.0726403	0	-0.135613	0.899225	-0.0314863
PF3D7_0936100	ETRAMP9	0.958306	-0.178163	0.955912	-0.141387	0	0.134392	0	0.0587952	0.596254	0.128831	0	-0.135613	0.985401	-0.00339082
PF3D7_1120600	1120600	0.890256	0.411706	0	0.0256787	0	0.134392	0	0.0587952	0.82437	0.122184	0	-0.135613	0.985417	-0.00671431
PF3D7_0321600	DDX42	0	-0.0603179	0	0.0256787	0.461783	0.0804186	0	0.0587952	0.416667	-0.113828	0.04	-0.1626	0	-0.138214
PF3D7_0501400	FIRA	0.69214	-0.15743	0	0.0256787	0.136364	0.105775	0	0.0587952	0.430718	-0.162383	0.04	-0.121304	0	-0.141844
PF3D7_0618600	ROM10	0.268657	-0.069516	0.910397	-0.0612719	0	0.134392	0.530466	0.040737	0.676106	-0.0791922	0.04	-0.144642	0.0106383	-0.111917
PF3D7_1335400	RH2a	0.726433	-0.782746	0.979911	0.0784626	0.833856	-0.36725	0.989577	-0.244835	0.647834	0.283173	0.04	1.12306	0.0384615	0.703118
PF3D7_1335300	RH2b	0.726433	-1.57792	0.787368	-0.392639	0.6606	-0.419856	0.995692	-0.1479	0.950418	-0.0701993	0.04	1.64654	0.169451	0.788169
PF3D7_0203100	203100	0	-0.0603179	0	0.0256787	0.0227273	0.150231	0	0.0587952	0.416667	-0.113828	0.0714286	-0.127693	0	-0.12076
PF3D7_0103200	NT4	0.841448	0.207724	0.980649	0.0255628	0.918393	-0.0660172	0.987179	0.0740779	0.292359	-0.268291	0.0714286	-0.378815	0	-0.323553
PF3D7_1417800	MCM2	0.784252	-0.552834	0.495434	-0.487298	0.409434	0.373846	0.987179	-0.190824	0	-0.730311	0.0714286	-1.24526	0	-0.987784
PF3D7_0806500	806500	0.657568	-0.451787	0.978772	-0.053653	0.827888	-0.1582	0.337209	-0.38643	0.293729	0.289235	0.0882353	0.426229	0	0.357732
PF3D7_1427900	1427900	0.998988	0.000352201	0.92	0.0961138	0.296117	0.126999	0.943873	0.0889351	0.516171	-0.139986	0.0882353	-0.219794	0	-0.17989
PF3D7_0818900	HSP70	0.616402	-0.308186	0.200935	-0.309377	0.217125	-0.137742	0.989577	-0.0415388	0.138211	-0.215564	0.0882353	-0.287364	0	-0.251464
PF3D7_1027800	RPL3	0.877714	-0.196808	0.122699	-0.374278	0.19708	-0.465554	0.654135	-0.284625	0.446228	-0.190719	0.0882353	-0.425856	0	-0.308287
PF3D7_0932800	CSE1	0.616402	-0.300662	0.118012	0.325097	0.83254	0.102272	0.858783	0.236754	0.666366	0.164674	0.0882353	0.413904	0.046875	0.289289
PF3D7_0214700	214700	0.820979	-0.456961	0	0.0256787	0.314554	0.0889761	0	0.0587952	0.888396	0.084494	0.0882353	-0.112905	0.962331	-0.0142054
PF3D7_1225400	1225400	0.978489	-0.230738	0.976074	-0.258836	0.965259	0.0748394	0.943873	-0.983212	0.12037	1.63995	0.108108	2.61494	0	2.12744
PF3D7_1251200	1251200	0.77814	-0.627428	0.993902	0.0131922	0.780672	-0.225042	0.987179	-0.328571	0.1	0.934337	0.108108	0.817129	0	0.875733
PF3D7_1210100	SYN2	0.784252	-0.461975	0.540041	0.0655429	0.122449	0.174849	0	0.0587952	0.842246	-0.100781	0.108108	-0.155841	0.453012	-0.128311
PF3D7_1115800	1115800	0.623377	0.781019	0.320557	0.384455	0.148148	0.768447	0.8351	0.292925	0.380531	0.351378	0.121951	0.909855	0.0106383	0.630617
PF3D7_0903600	903600	0.961921	-0.207612	0.664255	0.89638	0.964187	0.0321529	0.907745	-0.700245	0.362069	0.822916	0.121951	1.43105	0.0181818	1.12698
PF3D7_0505200	ALP2b	0.77814	0.545856	0.608475	0.489246	0.925538	0.12672	0.99899	0.000558729	0.455927	0.355179	0.121951	0.865569	0.0181818	0.610374
PF3D7_0934800	PKAc	0.961921	0.0745299	0.705618	-0.201285	0.541451	-0.0648773	0.963063	0.0820082	0.402464	0.323858	0.121951	0.255081	0.0337838	0.289469
PF3D7_1035700	DBLMSP	0.961921	-0.125033	0.980649	0.0814257	0.958192	0.0244501	0.989577	-0.116475	0	1.12091	0.136364	0.795155	0	0.958033
PF3D7_0518200	MDM2	0.882688	0.21069	0.657186	0.293411	0.940719	-0.0484246	0.823245	-0.266465	0.173913	0.272372	0.136364	0.385735	0	0.329053
PF3D7_0616900	616900	0.616402	-0.303933	0	0.0256787	0.130081	0.181305	0	0.0587952	0.383117	-0.235635	0.136364	-0.159069	0.0181818	-0.197352
PF3D7_0405600	405600	0.95324	-0.199184	0.910397	-0.135378	0.861617	-0.274689	0.997463	-0.00449157	0.078125	-0.55599	0.14	-0.826745	0	-0.691368
PF3D7_1330300	1330300	0.957335	-0.144076	0.705618	-0.167757	0.985166	-0.0216123	0.987179	-0.138383	0.375854	-0.275832	0.14	-0.884088	0.0181818	-0.57996
PF3D7_1120000	1120000	0.455357	0.187587	0.976074	-0.0939013	0.19708	0.690824	0.361257	0.724943	0.601135	0.19293	0.14	0.363791	0.0492228	0.278361
PF3D7_1421000	DIX	0.803207	0.970183	0.8	0.759474	0.467692	1.23265	0	0.0587952	0.295082	-0.315792	0.14	2.03189	0.208417	0.858049
PF3D7_1311900	vapA	0.834232	-0.0684322	0.495434	-0.101861	0.66157	-0.0691687	0.987179	-0.0557307	0.985981	-0.00437773	0.14	-0.0921642	0.212598	-0.0482709
PF3D7_1235500	MT-A70.2	0.891098	0.192372	0.657394	-0.335611	0.91038	-0.181954	0.943873	-0.272657	0.691581	0.17113	0.14	-0.542525	0.50216	-0.185698
PF3D7_1014100	MSA180	0.905226	-0.280546	0.978772	0.0664924	0.980859	0.0206911	0.987179	-0.205838	0.0540541	0.617606	0.153846	0.666498	0	0.642052
PF3D7_1355900	1355900	0.805476	-0.477328	0.679755	0.26616	0	0.134392	0.623053	0.114226	0.361596	0.414325	0.153846	-0.107898	0.512286	0.153214
PF3D7_0810300	PPM5	0.958306	-0.104955	0.980649	0.0588165	0.541451	0.134825	0.997463	-0.014037	0.1	0.637375	0.166667	0.609713	0	0.623544
PF3D7_0207700	SERA4	0.957335	0.0740782	0.978772	0.0235173	0.981016	-0.006489	0.990162	-0.0444383	0	0.461552	0.166667	0.370998	0	0.416275
PF3D7_0602200	602200	0.726433	0.304854	0.993902	-0.00435455	0.910611	-0.0486925	0.654135	0.22938	0.478708	0.199183	0.166667	0.380707	0.0181818	0.289945
PF3D7_1001600	XL2	0.958306	-0.126798	0.540041	-0.233012	0.66157	-0.244506	0.943873	-0.0929782	0.637864	-0.129002	0.166667	-0.377959	0.0337838	-0.25348
PF3D7_1245500	1245500	0.95387	0.128877	0.665765	0.16885	0.919926	0.0337322	0	0.0587952	0.527406	-0.215144	0.166667	-0.185943	0.0803213	-0.200543
PF3D7_0814200	ALBA1	0.559055	-0.280691	0.118012	-0.388347	0.153374	-0.483253	0.493976	-0.394328	0.961538	-0.0149233	0.166667	-0.261769	0.118841	-0.138346
PF3D7_0724900	724900	0.839895	-0.531091	0.679755	0.498641	0.281095	0.635564	0.654135	0.332309	0.642245	0.362219	0.166667	0.566533	0.15443	0.464376
PF3D7_0712900	VAR.0712900	0.986522	0.061926	0.818891	-0.22855	0.955224	0.105092	0.989577	-0.074547	0.810868	-0.210484	0.166667	0.837055	0.532004	0.313285
PF3D7_1310600	RAB5b	0.891304	-0.706168	0.62521	-0.648927	0.28642	0.789093	0.690632	0.920666	0.164384	1.07899	0.174603	1.18911	0	1.13405
PF3D7_1317100	MCM4	0.961921	-0.110376	0.915748	-0.370177	0.978114	-0.0192033	0.989577	-0.205087	0.1	-0.592174	0.174603	-0.968045	0	-0.78011
PF3D7_1408700	1408700	0.905226	1.69573	0.40176	-1.06789	0.345815	-0.725248	0.989577	-0.177249	0.483163	-1.54356	0.174603	-0.929988	0.231499	-1.23678
PF3D7_1035200	1035200	0.45098	0.895401	0.791667	0.285398	0.126214	0.755065	0.654135	0.816858	0.0566038	0.716464	0.184615	0.691204	0	0.703834
PF3D7_0824400	NT2	0.891098	1.23756	0.657186	0.323825	0.153374	0.404773	0.989577	0.0413827	0.285223	-1.21979	0.184615	-0.482413	0.101639	-0.851102
PF3D7_0307100	RPS12	0.559055	-0.542766	0.342466	-0.277293	0.179724	-0.395782	0.823245	-0.139278	0.1	-0.520286	0.19403	-0.424923	0	-0.472605
PF3D7_0715500	715500	0.884324	0.416781	0	0.0256787	0	0.134392	0.653631	0.119617	0.450237	-0.350117	0.19403	-0.105202	0.211881	-0.227659
PF3D7_0930300	MSP1	0.958306	-0.0765161	0.915748	0.102322	0.734463	0.143027	0.997463	-0.00583073	0.231818	0.291888	0.2	0.396804	0	0.344346
PF3D7_0922200	SAMS	0.58642	-0.138997	0.075	-0.236199	0.217125	-0.276819	0.995692	0.011024	0.336986	-0.178811	0.2	-0.288897	0	-0.233854
PF3D7_1433900	1433900	0.784252	-1.06933	0.21875	-0.896358	0.247978	-1.02845	0.987179	-0.47949	0.0566038	-1.1452	0.2	-1.21416	0	-1.17968
PF3D7_1460600	ISP3	0.75448	-0.645981	0.979603	0.0737256	0.630011	-0.425863	0.943873	-0.337392	0.257143	0.502329	0.2	0.439832	0.0106383	0.47108
PF3D7_1038000;PF3D7_1038000	1038000;1038000	0.839895	0.400439	0.608475	-1.01414	0.632	0.287103	0.989577	0.216875	0.579322	0.461547	0.2	1.18183	0.0688073	0.821686
PF3D7_1472200	HDA1	0.726433	-1.11432	0.978772	0.221847	0.90221	0.444229	0.987179	-0.407368	0.936999	-0.0920541	0.2	-1.62117	0.157107	-0.856613
PF3D7_1464600	UIS2	0.616402	0.275126	0.469438	0.276355	0.47006	0.169608	0.823245	0.127024	0.978466	0.0100138	0.2	0.194391	0.327769	0.102203
PF3D7_1344300	1344300	0.884324	0.218142	0.985386	-0.0795489	0.598351	-0.149015	0.969072	-0.150755	0.954394	-0.0845026	0.2	0.358681	0.836315	0.137089
PF3D7_1414300	1414300	0.616402	-0.47922	0.0603448	-0.594364	0.162304	-0.452491	0.186992	-0.521211	0.217391	-0.259759	0.210526	-0.432105	0	-0.345932
PF3D7_1103100	RPP1	0.958306	0.0694154	0.319298	0.308544	0.91038	0.0471442	0.272109	0.338289	0.375854	-0.224397	0.217949	-0.427665	0.0106383	-0.326031
PF3D7_0103000	103000	0.907733	-0.706678	0	0.0256787	0.552632	-0.281097	0.969019	-0.148801	0.25641	-1.01848	0.217949	-0.239396	0.120344	-0.628938
0	MSRP1	0.70625	0.786907	0.704128	-0.953498	0.7825	0.227212	0.995692	-0.114271	0.0897436	1.59912	0.219512	1.75677	0	1.67795
PF3D7_0613900	MyoE	0.960982	-0.208312	0.995951	0.00711919	0.958192	0.0307024	0.858458	0.801749	0.0344828	0.991595	0.219512	1.29244	0	1.14202
PF3D7_1424400	1424400	0.961921	0.030656	0.665765	-0.112179	0.383562	-0.200954	0.159292	-0.529699	0.305195	-0.211576	0.219512	-0.346459	0	-0.279017
PF3D7_0107500	NCR1	0.784252	-0.203029	0.910397	-0.212901	0.98934	0.00639009	0.987179	-0.163192	0.302932	-0.376162	0.219512	-0.237509	0.023622	-0.306835
PF3D7_1033600	CEF1	0.891098	0.518199	0.915748	0.164796	0.566382	-0.608283	0.938731	-0.469447	0.217391	-0.554375	0.223529	-0.729628	0	-0.642002
PF3D7_1003500	1003500	0.978489	0.0251814	0.239837	-0.447886	0.692231	-0.134459	0.654135	-0.365824	0.907134	-0.0532331	0.223529	-0.446181	0.141304	-0.249707
PF3D7_1144000	RPS21	0.616402	-0.343929	0.373377	-0.517989	0.23796	-0.297148	0.293413	-0.291257	0.876615	-0.0731694	0.223529	-0.338888	0.180995	-0.206029
PF3D7_1136900	SUB2	0.961921	-0.242412	0.680488	0.333362	0.86565	0.532268	0.943873	-0.607448	0.327586	0.813682	0.232558	1.46469	0.023622	1.13918
PF3D7_1424100	RPL5	0.835121	-0.206757	0.107383	-0.386644	0.247978	-0.318994	0.494071	-0.282505	0.268482	-0.234976	0.238636	-0.394817	0	-0.314897
PF3D7_1133200	1133200	0.958306	-0.281235	0.465686	-0.532713	0.493544	-0.614241	0.989577	-0.178568	0.292359	-0.379712	0.238636	-0.844341	0.0181818	-0.612027
PF3D7_1423300	PP7	0.961921	-0.0470181	0.978772	-0.0988928	0.19685	-0.288825	0.987179	0.230754	0.0540541	0.907712	0.241758	0.777244	0	0.842478
PF3D7_0828800	GAMA	0.960982	0.277462	0.534335	-0.725673	0.975802	0.0536411	0.467532	0.484108	0.276515	0.854897	0.241758	1.14062	0.0181818	0.997758
PF3D7_1242800	rabGDI	0.699153	-0.203474	0.980649	-0.0101816	0.840482	0.0606115	0.696842	0.19047	0.817308	0.0614069	0.241758	0.146709	0.134247	0.104058
PF3D7_1118300	1118300	0.958306	0.0382554	0.812672	0.0718906	0.122449	0.279653	0.465217	0.248595	0.631373	0.082149	0.247312	0.201848	0.0181818	0.141999
PF3D7_0914900	914900	0.946888	-0.140654	0.980649	-0.0392316	0.333333	-0.678589	0.948932	-0.369387	0.420339	0.272319	0.247312	-0.701552	0.550659	-0.214617
PF3D7_0321400	pPK1	0.961921	0.0626856	0.679755	-0.297397	0.178744	-0.27092	0.987179	-0.164365	0.078125	0.607643	0.255319	0.614552	0	0.611098
PF3D7_1344100	1344100	0.958306	-0.267652	0.665765	-0.519775	0.502762	-0.51663	0.81997	-0.548515	0.59865	0.371691	0.257732	0.391183	0.198718	0.381437
PF3D7_1451800	SORTLR	0.960982	-0.0592669	0.536688	-0.20458	0.281095	0.163468	0.914511	0.0944752	0.976153	0.0102842	0.257732	-0.138344	0.462441	-0.0640298
PF3D7_1036400	LSA1	0.838411	-0.677448	0.952925	-0.47221	0.551331	-0.856971	0.995692	-0.090104	0.646837	-0.584053	0.257732	0.873272	0.888347	0.14461
PF3D7_0402000	402000	0.45098	2.06358	0.0962963	1.52731	0.321839	0.261698	0.477178	0.44236	0.164384	-0.558173	0.262626	-0.262754	0.0106383	-0.410464
PF3D7_0516900	RPL2	0.890256	-0.22377	0.134078	-0.733697	0.191235	-0.806421	0.242857	-1.15027	0.292359	-0.341393	0.262626	-0.524197	0.0106383	-0.432795
PF3D7_0422700	EIF4A3	0.978489	-0.0581011	0.979911	0.0373352	0.900471	-0.0938057	0.969019	-0.157755	0.28169	-0.405782	0.27	-0.243771	0.023622	-0.324777
PF3D7_0801000	801000	0.803207	0.214069	0.978772	0.0503004	0.964187	-0.037005	0.12844	-0.279662	0.112245	-0.340122	0.271845	-0.332796	0	-0.336459
PF3D7_0507800	507800	0.956355	0.155904	0.978772	-0.095069	0.838957	0.192778	0.989577	-0.118628	0.709068	0.170622	0.271845	0.360134	0.134247	0.265378
PF3D7_1012100	1012100	0.95387	-0.388973	0.945853	-0.214784	0.951121	-0.0680339	0.987179	-0.209944	0.926143	0.066196	0.271845	0.539133	0.242647	0.302664
PF3D7_1317800	RPS19	0.958306	-0.0739889	0.92	-0.127492	0.136364	-0.57783	0.740331	-0.245816	0.177914	-0.468079	0.273585	-0.505987	0	-0.487033
PF3D7_0422400	RPS19	0.946888	-0.127514	0.143646	-0.382479	0.905636	-0.0728653	0.361257	-0.359302	0.35567	-0.269393	0.273585	-0.3419	0.0106383	-0.305646
PF3D7_0303700	BCKDH-E2	0.978489	-0.0242034	0.979603	-0.0302758	0.232353	0.427906	0.753497	0.355066	0.416667	0.282959	0.273585	0.374275	0.0289855	0.328617
PF3D7_1002900	1002900	0.958306	0.077452	0.978772	-0.0640821	0.500692	0.290283	0.293413	0.445112	0.438424	0.147035	0.280374	0.292987	0.0106383	0.220011
PF3D7_1126200	RPS18	0.616402	-0.241213	0.980649	0.0234988	0.958192	0.0199101	0.654135	-0.231505	0.187135	-0.365566	0.296296	-0.344197	0	-0.354881
PF3D7_1401600	1401600	0.77814	0.429454	0.63289	0.386576	0.171569	0.43025	0.5	0.681311	0.138211	0.484677	0.298246	0.381891	0	0.433284
PF3D7_1308200	cpsSII	0.958306	0.0923117	0.980649	-0.0129124	0.518219	-0.354685	0.987179	0.150857	0.112245	-0.379708	0.298246	-0.488009	0	-0.433859
PF3D7_1117400	1117400	0.726433	-0.581664	0.665765	0.166258	0.369835	0.227928	0	0.0587952	0.343832	-0.518753	0.298246	-0.212716	0.1	-0.365734
PF3D7_1472600	PDI-14	0.891098	0.665599	0.980649	0.0296852	0.825879	0.202047	0.987179	0.199564	0.493793	0.610411	0.298246	0.668955	0.113293	0.639683
PF3D7_0514600	514600	0.616402	0.681136	0.56654	0.699895	0.702065	0.321166	0.654135	-0.639174	0.731148	0.247977	0.298246	0.941636	0.118841	0.594807
PF3D7_0106800	RAB5c	0.958306	0.0759059	0.657394	0.245643	0.435076	0.154703	0.0804598	0.344377	0.891058	-0.0443025	0.298246	0.174056	0.54499	0.0648765
PF3D7_1315000	1315000	0.616402	-0.721725	0.976074	0.147219	0.90625	-0.198601	0.8048	-0.831202	0.0897436	1.0985	0.3	0.897628	0	0.998063
PF3D7_1217900	1217900	0.137931	0.230692	0.027027	0.639032	0.342163	0.335418	0.987179	0.127761	0.484672	0.189761	0.3	0.433095	0.0337838	0.311428
PF3D7_1221200	1221200	0.616402	-1.12622	0.561776	-0.744206	0.461783	-0.568662	0.987179	-0.245007	0.691573	-0.284236	0.3	-0.823263	0.120344	-0.553749
PF3D7_1036800	AT1	0.849332	-1.05194	0.501119	0.5595	0.792422	-0.244556	0.943873	-0.134225	0.395349	-0.874245	0.3	-0.30409	0.200409	-0.589167
PF3D7_1202200	PIC	0.838411	0.330024	0.408046	0.298145	0.66157	0.133306	0.997463	0.00773269	0.976165	-0.0183403	0.3	0.245014	0.592505	0.113337
PF3D7_0519500	CCR4-1	0.891098	0.445405	0.679755	0.304977	0.161111	0.195488	0.987179	-0.0590447	0.617321	0.278683	0.3	-0.225081	0.952169	0.0268014
PF3D7_0935800	CLAG9	0.978489	-0.0519068	0.745575	-0.156273	0.489796	0.103632	0.997463	0.00765095	0.078125	0.421716	0.319672	0.307518	0	0.364617
PF3D7_0306300	GRX1	0.769231	-0.205513	0.980649	0.0381003	0.90121	-0.16708	0.987179	-0.16612	0.79504	-0.115491	0.319672	-0.708483	0.115044	-0.411987
PF3D7_1404100	1404100	0.849332	0.224099	0.557957	0.562586	0.287469	0.205161	0.823245	0.191549	0.487663	0.215163	0.32	0.226177	0.0434783	0.22067
PF3D7_0423600	423600	0.978489	-0.0223588	0.987053	0.0130832	0.944575	0.0204262	0.43128	-0.563741	0.517197	0.241288	0.32	0.434731	0.0505051	0.33801
PF3D7_0808200	PMX	0.960982	0.215355	0.9246	0.172859	0.965259	0.10882	0.987179	-0.681583	0.812193	0.188699	0.32	1.19359	0.148825	0.691146
PF3D7_1246400	MTIP	0.616402	-1.02144	0.925871	-0.303652	0.964187	0.0560017	0.823245	-0.574516	0.208556	0.623778	0.320312	0.747227	0.0106383	0.685503
PF3D7_0811000	CUL1	0.978489	-0.0365281	0.143646	0.921234	0.553616	-0.280841	0.989577	0.10085	0.544811	0.315639	0.320312	0.394247	0.106583	0.354943
PF3D7_1417900	ATPTG9	0.841448	0.268581	0.980649	0.0949365	0.112676	-2.38531	0.620253	-0.825202	0.927865	0.120294	0.320312	-1.36269	0.375341	-0.621196
PF3D7_0414900	ARO	0.958306	-0.221437	0.922197	0.264482	0.66157	0.681346	0.989577	-0.185336	0.0714286	0.936246	0.320896	1.12492	0	1.03058
PF3D7_1428900	1428900	0.616402	0.786922	0.129412	0.749768	0.928922	-0.0694992	0.8048	-0.451839	0.112245	0.675741	0.320896	0.539409	0	0.607575
PF3D7_0404900	P41	0.890256	-0.204829	0.979911	-0.0399095	0.457464	-0.251132	0.995692	0.0316017	0.0540541	0.472783	0.320896	0.403552	0	0.438168
PF3D7_0505900	MED11	0.616402	-0.176786	0.646967	-0.0546529	0.968517	0.0199815	0.968085	-0.0829113	0.33871	-0.162429	0.320896	-0.210454	0	-0.186441
PF3D7_1420700	P113	0.958306	-0.0802828	0.788934	0.0610012	0.598351	-0.135565	0.989577	-0.0196497	0.627345	-0.111593	0.320896	-0.195684	0.0434783	-0.153638
PF3D7_1367700	AlaRS	0.891098	0.107601	0.794769	-0.0668346	0.179724	0.128813	0.943873	0.108405	0.978466	0.00754074	0.320896	0.193622	0.20284	0.100581
PF3D7_1356300	1356300	0.978489	-0.0182942	0.664255	0.226814	0.566382	-0.195245	0.959854	-0.139103	0.743061	0.112862	0.325926	0.262067	0.127479	0.187465
PF3D7_0507500	SUB1	0.952342	-0.229245	0.978772	0.106668	0.942159	0.156884	0.989577	-0.266716	0	1.16717	0.335766	1.17812	0	1.17265
PF3D7_1010700	1010700	0.877714	-0.166044	0.943292	-0.0773154	0.981016	0.0144868	0.943873	0.301366	0.802301	-0.0828211	0.335766	0.370804	0.451829	0.143992
PF3D7_1036000	MSP11	0.805476	0.875295	0.98275	-0.0573453	0.965259	0.0838814	0.997463	-0.064946	0	2.05559	0.338028	1.83349	0	1.94454
PF3D7_0507100	RPL4	0.616402	-0.345917	0.0787402	-0.486167	0.153285	-0.469023	0.225564	-0.527994	0.257143	-0.2513	0.338028	-0.279828	0	-0.265564
PF3D7_0908900	908900	0.946888	-0.275795	0.510965	0.530006	0.943981	0.147003	0.823245	-0.326539	0.617321	0.308883	0.338028	0.685353	0.106583	0.497118
PF3D7_0509100	SMC4	0.961921	0.0818991	0.8	-0.449822	0.930445	0.085195	0.823245	0.934549	0.90573	0.0851676	0.338028	0.98894	0.175234	0.537054
PF3D7_1359600	1359600	0.770798	-0.388968	0.679124	-1.23806	0.988319	-0.0115319	0.943873	-0.457313	0.764028	-0.294212	0.338028	-0.947307	0.19256	-0.62076
PF3D7_0407200	PTH2	0.616402	1.6651	0	0.0256787	0.9449	-0.305166	0	0.0587952	0.442276	0.748883	0.340278	1.54283	0.0654206	1.14585
PF3D7_1431800	E-NTPDase	0.657895	1.80682	0.00943396	3.07543	0.362473	-1.08161	0.987179	0.545395	0.778486	0.32782	0.340278	1.71821	0.155779	1.02302
PF3D7_1351400	1351400	0.0909091	-0.792894	0.118012	-0.918747	0.383562	-0.378486	0.180328	-0.777984	0.666366	-0.121145	0.342466	-0.515819	0.0852713	-0.318482
PF3D7_1467700	1467700	0.77814	0.202416	0	0.0256787	0.958192	-0.0321109	0	0.0587952	0.960946	0.0175396	0.342466	-0.218864	0.353846	-0.100662
PF3D7_1322200	STU2	0.95387	-0.770024	0.377301	-1.59373	0.777872	-0.431161	0.654135	-1.83008	0.497965	-0.825412	0.346939	-1.72212	0.0852713	-1.27377
PF3D7_1447000	1447000	0.770798	-0.230811	0.0787402	-0.514246	0.217125	-0.465705	0.115789	-0.644103	0.527406	-0.155333	0.351351	-0.308796	0.0414201	-0.232064
PF3D7_0527500	HIP	0.946888	0.103649	0.92	-0.0961444	0.428822	-0.26765	0.987179	0.139657	0.1	-0.380699	0.352941	-0.536104	0	-0.458402
PF3D7_0530200	PPT	0.883315	0.439531	0.818891	0.450419	0.965259	0.0447535	0.713131	-0.887641	0.838146	0.137837	0.352941	1.00356	0.165865	0.570698
PF3D7_1251700	aTrpRS	0.803207	-0.757323	0.202765	-1.97459	0.9449	-0.163596	0.722	-0.859831	0.871828	-0.162048	0.352941	-1.28284	0.191209	-0.722446
PF3D7_0612100	EIF3L	0.616402	0.754038	0.915748	0.667884	0.433962	0.380439	0.681093	1.04228	0.7384	0.333607	0.352941	0.893962	0.198745	0.613784
PF3D7_0418500	BET3	0.616402	-0.418092	0.969388	0.219874	0.964004	0.0893475	0.943873	0.486879	0.83992	-0.172384	0.352941	1.00262	0.453012	0.415116
PF3D7_0918700	918700	0	-0.0603179	0	0.0256787	0.859854	-0.105778	0	0.0587952	0.416667	-0.113828	0.357143	-0.255698	0.023622	-0.184763
PF3D7_0419700	Pf34	0.45098	-0.381794	0.657186	-0.336405	0.905636	-0.103304	0.987179	0.138233	0.0566038	0.47387	0.36875	0.308443	0	0.391157
PF3D7_0309600	PfP2	0.897196	0.0789353	0.910397	0.121808	0.442053	-0.221135	0.987179	-0.0542649	0.268482	-0.267735	0.36875	-0.247325	0	-0.25753
PF3D7_0206900;PF3D7_0206900	MSP5;MSP5	0.978489	-0.070542	0.688327	0.411799	0.929577	0.342505	0.997463	0.00858444	0.126126	1.09734	0.36875	1.19348	0.0106383	1.14541
PF3D7_1358800	RPS15	0.958306	0.0610267	0.230769	-0.213328	0.802288	-0.0988751	0.44843	-0.388208	0.397704	-0.199811	0.36875	-0.310273	0.0181818	-0.255042
PF3D7_0312800	312800	0.657635	-0.729099	0.40176	-0.767475	0.179724	-0.898283	0.740331	-0.666466	0.960946	-0.0394175	0.36875	-0.548286	0.327769	-0.293852
PF3D7_1320800	1320800	0.946888	0.262265	0.966212	0.19064	0.940719	0.0433637	0.960325	0.170341	0.992784	0.0119532	0.36875	-0.206644	0.818057	-0.0973456
PF3D7_1468400	CZIF1	0.657895	-0.974477	0.943292	-0.348988	0.109375	-0.929117	0.989577	-0.22324	0.0566038	1.63721	0.373206	1.12611	0	1.38166
PF3D7_1022700	PLSCR	0.694444	0.645585	0.818891	0.611412	0.186235	0.654638	0.989577	0.271665	0	1.3361	0.373206	0.909402	0	1.12275
PF3D7_1436600	PKG	0.616402	0.413383	0.129412	0.532613	0.763181	0.221373	0.987179	-0.223976	0.084507	0.583291	0.373206	0.586093	0	0.584692
PF3D7_0529000	TIP	0.803207	0.213396	0.92	0.172237	0.130081	0.513504	0.989577	0.0579108	0.084507	0.71036	0.373206	0.394395	0	0.552378
PF3D7_1123500	GP2	0.992316	-0.00354944	0.8	0.0786953	0.8195	-0.0956301	0.943873	-0.149246	0.112245	0.40228	0.373206	0.233022	0	0.317651
PF3D7_1238600	NSM	0.960982	-0.0467636	0.966124	-0.0635895	0.944575	-0.0208542	0.987179	-0.0743963	0.217391	0.29927	0.373206	0.206008	0	0.252639
PF3D7_0708400	HSP90	0.77814	-0.165762	0.687952	-0.148321	0.975802	0.00680004	0.927858	0.213214	0.0344828	-0.39738	0.373206	-0.349212	0	-0.373296
PF3D7_0905400	RhopH3	0.958306	-0.0949965	0.465686	-0.276859	0.83788	-0.138997	0.681093	0.515125	0	-0.695972	0.373206	-0.674862	0	-0.685417
PF3D7_0527000	MCM3	0.95387	-0.307486	0.536688	-0.463862	0.964187	0.0400624	0.987179	-0.392079	0	-0.813714	0.373206	-0.884551	0	-0.849132
PF3D7_1035300	GLURP	0.978489	0.0370265	0.915748	0.257139	0.840482	0.131251	0.81997	0.39389	0.188571	0.423073	0.373206	0.432319	0.0106383	0.427696
PF3D7_1252100	RON3	0.961921	-0.046425	0.969388	-0.0748395	0.311164	-0.178076	0.987179	0.0710269	0.253219	0.276925	0.373206	0.193237	0.0106383	0.235081
PF3D7_1359400	CELF1	0.616402	-0.283945	0.657186	-0.178301	0.629885	-0.0738173	0.943873	-0.167884	0.387234	-0.179519	0.373206	-0.170401	0.0106383	-0.17496
PF3D7_1224500	ASF1	0.656642	-0.236783	0.4	-0.340104	0.949711	0.0289943	0.989577	-0.116211	0.217391	-0.309432	0.373206	-0.352944	0.0106383	-0.331188
PF3D7_1465900	1465900	0.890256	-0.0828402	0.118012	-0.237719	0.421933	-0.228035	0.117647	-0.416594	0.377528	-0.168681	0.373206	-0.246351	0.0181818	-0.207516
PF3D7_0903900	RPL32	0.559055	-0.567662	0.118012	-0.77624	0.171569	-0.860866	0.21374	-1.21109	0.318182	-0.315765	0.373206	-0.523694	0.0289855	-0.419729
PF3D7_1035500	MSP6	0.946888	0.38419	0.8	0.658629	0.707602	0.575873	0.530466	1.13402	0.277154	0.410307	0.373206	0.812027	0.0384615	0.611167
PF3D7_0829500	829500	0.54918	2.53526	0.00943396	2.58198	0.171569	2.32953	0.117647	2.69841	0.343832	0.627678	0.373206	1.13949	0.0434783	0.883584
PF3D7_1365800	1365800	0.616402	-0.740568	0.56262	-0.608233	0.956025	-0.0812896	0.8048	0.308357	0.384698	0.397065	0.373206	0.438188	0.0434783	0.417627
PF3D7_1410700	1410700	0.890256	0.194545	0.818891	0.338589	0.658297	0.257583	0.823245	0.385836	0.416667	0.303747	0.373206	0.435426	0.0434783	0.369586
PF3D7_1412100	MCMBP	0.958306	0.119336	0.679755	-0.408113	0.944575	-0.150553	0.787776	-0.935945	0.416667	-0.3617	0.373206	-0.72883	0.0544554	-0.545265
PF3D7_1426100	BTF3	0.958306	0.0606703	0.943292	0.0624749	0.905636	-0.032181	0.413462	0.243765	0.60031	-0.129655	0.373206	-0.184954	0.0613208	-0.157305
PF3D7_0716300	716300	0.877714	-0.813179	0.978772	-0.169197	0.964187	-0.1081	0.823245	-0.447567	0.401031	-0.680947	0.373206	-0.831263	0.0613208	-0.756105
PF3D7_1109900	RPL36	0.616402	-0.335747	0.361204	-0.514788	0.126214	-0.965395	0.43128	-0.918351	0.642105	-0.113327	0.373206	-0.411566	0.0852713	-0.262447
PF3D7_0821000	821000	0.841448	-0.142532	0.408046	-0.277167	0.467692	-0.420442	0.969019	-0.260262	0.610152	-0.0962537	0.373206	-0.420986	0.0898876	-0.25862
PF3D7_0411900	411900	0.961921	0.124258	0.915748	-0.393051	0.947583	0.188311	0.528986	0.548707	0.527406	-0.323725	0.373206	-0.895675	0.0899281	-0.6097
PF3D7_0808400	SEC28	0.955419	0.11287	0.465686	-0.430358	0.898167	0.129028	0.989577	-0.0461811	0.58547	0.207484	0.373206	0.325985	0.097973	0.266735
PF3D7_1404600.3-p1	1404600	0.98657	-0.0682297	0.665765	-1.37092	0.866522	-0.616796	0.8048	-1.44814	0.447619	-1.1919	0.373206	-1.57437	0.1	-1.38314
PF3D7_0502600	502600	0.45098	2.23682	0.436997	1.79668	0.130081	1.43658	0.995692	-0.14737	0.535628	0.64704	0.373206	1.40845	0.106583	1.02775
PF3D7_0826500	UBE4B	0.998988	-0.00126622	0.925871	-0.0772678	0.755232	0.185402	0.293413	0.812357	0.706678	0.133403	0.373206	0.527451	0.109756	0.330427
PF3D7_1138000	1138000	0.616402	-1.29902	0.980649	0.0393901	0.383562	0.160899	0.987179	-0.283645	0.527406	-0.520718	0.373206	-0.819316	0.109756	-0.670017
PF3D7_0909900	909900	0.960982	-0.160258	0.103448	-1.0066	0.788206	-0.275928	0.967914	0.254763	0.591004	-0.333571	0.373206	-0.672657	0.112121	-0.503114
PF3D7_0420300	ApiAP2	0.578231	-0.201899	0.978772	0.0415667	0.940719	0.0323952	0.997463	-0.00699293	0.761055	-0.0878841	0.373206	-0.211012	0.122507	-0.149448
PF3D7_1002100	PTP5	0.891098	0.890646	0.788501	0.987106	0.8195	-0.264665	0.823458	0.850258	0.571587	0.14374	0.373206	1.36757	0.142857	0.755657
PF3D7_1314600	LipL1	0.907733	0.156073	0.679755	0.305432	0	0.134392	0.989577	0.0765562	0.761538	-0.145509	0.373206	-0.352783	0.197849	-0.249146
PF3D7_1331800	1331800	0.961921	-0.105266	0.665765	-0.343359	0.259067	-0.470569	0.0135135	-0.826963	0.734337	-0.202635	0.373206	-0.318295	0.265271	-0.260465
PF3D7_1366800	PSS	0.700837	-0.166209	0	0.0256787	0.896528	0.554424	0.943873	-0.42682	0.434494	-0.166773	0.373206	1.43939	0.279801	0.63631
PF3D7_0419900	419900	0.907733	-0.350631	0.978772	-0.0855857	0.951121	-0.110627	0.989577	0.14724	0.916817	-0.064485	0.373206	0.781216	0.320373	0.358366
PF3D7_1409900	CDS	0.961921	0.15797	0.955912	0.148696	0.907971	-0.253346	0.943873	-0.3142	0.88959	-0.126453	0.373206	-0.54214	0.329897	-0.334297
PF3D7_0935000	SNRPB2	0.616402	0.973429	0	0.0256787	0.47006	0.44053	0.823245	0.556117	0.135593	0.923032	0.373206	-0.231205	0.389333	0.345914
PF3D7_0201800	KAHsp40	0.58642	-0.843241	0.94884	-0.0945384	0.767581	-0.244911	0.765009	-0.217327	0.996959	0.00195627	0.373206	-0.354928	0.437111	-0.176486
PF3D7_1439700	1439700	0.958306	-0.0984018	0.657394	0.205031	0.9449	0.0479317	0.995692	0.0536774	0.924216	-0.044472	0.373206	0.258982	0.532915	0.107255
PF3D7_0903400	DDX60	0.958306	0.125727	0.561776	-0.250424	0.235632	0.420722	0.989577	-0.058994	0.856016	-0.0867087	0.373206	0.36166	0.564052	0.137476
PF3D7_0702300	STARP	0.897484	0.219854	0.689737	0.43943	0.583133	0.625296	0.987179	0.107767	0.642105	0.233134	0.373206	-0.597289	0.650571	-0.182078
PF3D7_1450400	1450400	0.891098	0.346637	0.596685	-1.36402	0.918393	0.142083	0.987179	-0.341172	0.903465	0.168824	0.373206	-0.727826	0.684524	-0.279501
PF3D7_1309700	VPS18	0.909329	0.15508	0.679755	0.279698	0.934227	0.0806061	0.122642	0.0750669	0.761538	0.120881	0.373206	-0.315679	0.686441	-0.0973986
PF3D7_0202400	PTEF	0.896907	-0.343545	0.552209	-0.454256	0.428822	0.457347	0.681093	0.423357	0.490196	-0.181371	0.373206	0.353611	0.726115	0.0861196
PF3D7_0706000	706000	0.91059	0.0768471	0.8	0.0901861	0.544416	-0.183296	0.823245	0.115944	0.591004	-0.142346	0.373206	0.259935	0.769459	0.0587946
PF3D7_1208900	PPM11	0.58642	0.531746	0.81106	0.677065	0.965259	0.0969084	0.987179	-0.210036	0.505277	0.411201	0.373206	-0.60784	0.876574	-0.0983191
PF3D7_1249300	PPM4	0.838411	-0.277672	0.910397	-0.301906	0.321839	0.27727	0	0.0587952	0.570792	0.281923	0.373206	-0.207052	0.918746	0.0374353
PF3D7_1473200	1473200	0.958306	0.0727244	0.952189	-0.0877729	0.925538	0.0732652	0.989577	-0.133401	0.107527	-0.50718	0.379147	-0.393311	0	-0.450245
PF3D7_0904800	RPA1	0.616402	0.408033	0.472422	0.281204	0.273418	0.415474	0.293413	0.355536	0.675868	0.104468	0.379147	0.274057	0.0867925	0.189262
PF3D7_0623000	CS	0.841448	-0.303329	0.980649	-0.0472533	0.919926	-0.123044	0.995692	-0.0850526	0.2	-0.564326	0.380282	-0.809325	0.023622	-0.686826
PF3D7_0619400	619400	0.957335	-0.0398597	0.510965	-0.0469414	0.517711	0.114534	0.987179	0.0577188	0.867666	0.0365552	0.380282	0.113326	0.118841	0.0749405
PF3D7_0725400	725400	0.883315	-0.353798	0.987053	0.0216683	0.980229	-0.0493894	0.943873	-0.587057	0.146154	0.561	0.383178	0.91937	0.023622	0.740185
PF3D7_0823400	823400	0.958306	0.614107	0.978772	-0.262821	0.863173	-0.129481	0.690632	-1.45531	0.877486	-0.289023	0.386047	1.07457	0.710548	0.392775
PF3D7_1134000	HSP70-3	0.955419	0.0473201	0.980649	0.0103535	0.218845	0.312088	0.989577	0.063699	0.28169	-0.217247	0.388889	-0.239067	0.0106383	-0.228157
PF3D7_1016300	GBP130	0.978489	0.03405	0.980649	0.0107553	0.472347	-0.178421	0.740331	0.294684	0.153285	-0.434644	0.389908	-0.320995	0.0106383	-0.377819
PF3D7_1144500	AOS1	0.958306	0.163098	0.980649	0.0347814	0.858608	0.192233	0.987179	0.371885	0.903465	-0.0478244	0.389908	0.485735	0.332602	0.218955
PF3D7_1361800	GAC	0.69214	-0.217876	0.679755	-0.109819	0.737089	-0.2666	0.969019	0.157585	0.0566038	0.500082	0.390909	0.346996	0	0.423539
PF3D7_1421200	RPS25	0.978489	-0.014928	0.608475	-0.319568	0.217125	-0.376257	0.476987	-0.191626	0.549296	-0.221992	0.390909	-0.26745	0.097973	-0.244721
PF3D7_0516700	516700	0.732601	0.194201	0.797392	0.163145	0.122449	-0.627035	0.740331	-0.449482	0.166667	0.478315	0.393665	0.412601	0.0106383	0.445458
PF3D7_1130200	PfP0	0.838411	0.124083	0.941474	-0.0801482	0.90508	0.0289751	0.823245	-0.119317	0.450704	-0.153364	0.395556	-0.1943	0.023622	-0.173832
PF3D7_1474000	1474000	0.978489	0.068525	0.918161	-0.439199	0.246537	-0.39911	0.836257	-0.711586	0.535628	-0.38936	0.395556	-0.825193	0.104235	-0.607276
PF3D7_0910600	YKT6.1	0.870588	-0.330551	0.915748	-0.0428972	0.767581	0.244028	0.0804598	0.068967	0.735987	0.12492	0.395556	-0.345118	0.647425	-0.110099
PF3D7_1213200	MED18	0.905226	-0.134067	0.679124	-0.784744	0.701581	0.804923	0.8048	0.814772	0.201657	0.897946	0.395556	-0.701669	0.903016	0.0981387
PF3D7_1117700	RAN	0.883315	-0.101477	0.665765	-0.112814	0.988307	0.00113297	0.823245	0.121466	0.406746	-0.143185	0.396476	-0.139003	0.0106383	-0.141094
PF3D7_0202100	LSAP2	0.616402	-0.748359	0.813297	-0.203393	0.981026	-0.0336419	0.943873	-0.474641	0.322581	0.452268	0.396476	0.782123	0.0434783	0.617196
PF3D7_0405300	LISP2	0.967354	-0.126738	0.978772	0.0926338	0.528859	-0.58232	0.505618	-0.453831	0.397917	-0.552433	0.399123	-0.635409	0.0688073	-0.593921
PF3D7_0526200;PF3D7_0526200	ARFGAP2;ARFGAP2	0.905226	0.560951	0.342466	0.980823	0.732314	0.665035	0.987179	0.293615	0.107527	1.23005	0.401709	1.18874	0.0106383	1.20939
PF3D7_1469200	SHLP1	0.883315	0.316394	0.810711	0.599754	0.383562	-0.671293	0.995692	0.0568908	0.188571	0.656677	0.401709	0.553346	0.0181818	0.605012
PF3D7_1452600	1452600	0.839895	-0.722779	0.980649	-0.152052	0.851962	-0.685915	0.823245	-1.17682	0.12037	-1.65877	0.401709	-1.01655	0.023622	-1.33766
PF3D7_1100200	VAR.1100200	0.813031	-0.471545	0.511983	-0.244374	0.367432	-1.89764	0.989577	-0.195955	0.142857	-0.675629	0.401709	-1.45442	0.0434783	-1.06502
PF3D7_1120500	1120500	0.958984	-0.102404	0.818891	-0.0985585	0.763181	0.345478	0.993703	0.0548212	0.52218	-0.15882	0.401709	-0.439881	0.077551	-0.29935
PF3D7_0501800	CAF1A	0.961921	-0.0804136	0.922197	0.160521	0.893177	-0.353408	0.997463	0.00613676	0.663603	-0.201258	0.401709	-0.784311	0.132964	-0.492784
PF3D7_1427500	MSH2-1	0.958306	-0.114956	0.540041	-0.340939	0.290954	-0.758606	0.963262	-0.476601	0.0566038	-0.439409	0.40249	-0.600381	0.0106383	-0.519895
PF3D7_1147300	1147300	0.95387	-0.239471	0.315412	-0.520032	0.542199	-0.51292	0.943873	-0.487714	0.138211	-0.548568	0.40249	-0.574507	0.0106383	-0.561537
PF3D7_1406700	VPS29	0.966318	-0.0680912	0.980649	0.035275	0.467692	0.301303	0.987179	-0.22467	0.733851	0.138113	0.40249	0.552846	0.147368	0.345479
PF3D7_1118500	NOP56	0.957335	0.185829	0.926416	0.150014	0.637989	0.338116	0.987179	-0.266179	0.812193	0.0889601	0.40249	0.771585	0.177419	0.430273
PF3D7_1301400	HYP12	0.978489	0.0680984	0.650621	0.632811	0.435076	-0.608763	0.668224	-0.461063	0.768033	-0.242815	0.40249	-0.577456	0.265517	-0.410136
PF3D7_1407200	1407200	0.849332	-0.662084	0.978772	-0.105973	0.247978	-0.81914	0.987179	-0.190449	0.954621	-0.0391372	0.40249	0.608902	0.393094	0.284883
PF3D7_1236100	CARP	0.958306	0.0907307	0.657394	0.380393	0.672691	0.0976898	0.987179	0.132569	0.950418	-0.0320113	0.40249	0.182871	0.697347	0.07543
PF3D7_1236000	1236000	0.883315	-0.251714	0.813297	-0.234999	0.264103	0.874664	0.8048	0.181752	0.776355	0.0900984	0.404959	-0.555276	0.396597	-0.232589
PF3D7_1128400	FPPS/GGPPS	0.958306	-0.0683353	0.955912	0.0910634	0.854934	-0.107847	0.668224	-0.402808	0.227907	-0.262018	0.406883	-0.403979	0.023622	-0.332999
PF3D7_0503800	RPL31	0.613095	-0.817237	0.129944	-0.91231	0.896528	0.115334	0.654135	-0.605897	0.395789	-0.259481	0.406883	-0.549146	0.0582524	-0.404314
PF3D7_0822600	SEC23	0.804064	-0.123568	0.978772	-0.0342426	0.838957	-0.0553629	0.836257	-0.0669063	0.666366	0.0989183	0.406883	0.100571	0.097973	0.0997445
PF3D7_1017900	RPN5	0.0784314	-0.647819	0.987053	-0.00722807	0.908679	-0.0725649	0.991949	0.0980767	0.709068	0.139814	0.406883	0.365619	0.146667	0.252717
PF3D7_0517400	FACT-L	0.961921	0.0442911	0.703789	0.129834	0.74043	0.164412	0.709877	0.198134	0.856582	-0.0528792	0.406883	-0.0811746	0.334302	-0.0670269
PF3D7_0108700	PSOP24	0.45098	0.532585	0.536688	0.724297	0.265306	0.917147	0.393204	0.918785	0.21164	0.50291	0.407258	0.300921	0.023622	0.401915
PF3D7_0207900	SERA2	0.958984	-0.111818	0.8	0.443383	0.428822	0.538827	0.501901	1.58497	0.697099	0.240593	0.408	0.794851	0.163017	0.517722
PF3D7_1033800	1033800	0.905226	-0.933612	0.966124	0.450006	0.497902	1.18001	0.997463	0.0285352	0.978466	-0.0727021	0.408	1.30244	0.637264	0.61487
PF3D7_1437200	1437200	0.883315	-0.258359	0.495434	-0.219593	0.988313	-0.00400867	0.997463	0.0122714	0.90702	-0.039814	0.408367	-0.240902	0.213725	-0.140358
PF3D7_1462700	CYT1	0.783094	0.563944	0.980649	-0.0288832	0.958192	0.0326219	0.987179	-0.141368	0.553092	-0.3521	0.40873	0.363048	0.992323	0.0054743
PF3D7_1011800	PREBP	0.952342	-0.0878988	0.943292	-0.037465	0.949711	-0.00734849	0.361257	-0.0702601	0.804379	-0.0532696	0.409091	-0.0529662	0.170616	-0.0531179
PF3D7_1143100	AP2-O	0.835121	-0.478675	0	0.0256787	0.944575	-0.0492769	0.943873	-0.298753	0.382932	0.416346	0.409449	-0.222552	0.777455	0.0968968
PF3D7_0613300	ROP14	0.966338	0.0262172	0.989754	-0.00863329	0.924121	0.0838566	0.949309	0.261321	0	0.784115	0.415686	0.496229	0	0.640172
PF3D7_0528100	528100	0.891098	0.0951722	0.818891	0.191191	0.278195	-0.400926	0.823245	-0.291318	0.416667	0.231207	0.420849	0.232696	0.0384615	0.231952
PF3D7_0415900	415900	0.196721	-0.698718	0.230769	-0.847768	0.591398	-0.459507	0.373134	-0.557807	0.377528	-0.286251	0.420849	-0.39431	0.0434783	-0.34028
PF3D7_0812400	KARalpha	0.958306	-0.0899675	0.657394	0.109621	0.324201	-0.251428	0.987179	-0.119909	0.935912	-0.0298821	0.420849	-0.239096	0.269165	-0.134489
PF3D7_1029400	CDC50C	0.778862	0.169865	0.976074	0.21857	0.976903	0.00972755	0.668224	0.132415	0.378924	0.625562	0.420849	-0.161135	0.57185	0.232213
PF3D7_0721600	721600	0.0425532	-0.331491	0.118012	-0.59679	0.19708	-0.404929	0.987179	-0.0663329	0.257143	-0.303288	0.422642	-0.222696	0.0181818	-0.262992
PF3D7_0420900	VAR.0420900	0.958306	-0.226669	0.926416	-0.188771	0.321839	-0.454608	0.151786	-1.02373	0.146154	-0.659191	0.422642	-0.501313	0.0181818	-0.580252
PF3D7_1204900	1204900	0.994379	-0.0098405	0	0.0256787	0.428822	0.673974	0.943873	0.355341	0.685477	0.169821	0.422642	0.543946	0.147368	0.356883
PF3D7_1238800	ACS11	0.616402	0.349422	0.8	0.150488	0.660695	0.217732	0.724409	0.217979	0.799421	0.0648682	0.422642	0.275073	0.149485	0.16997
PF3D7_1449000	GEST	0	-0.0603179	0	0.0256787	0.8195	-0.724772	0.989577	0.159445	0.416667	-0.113828	0.422642	-1.28444	0.180995	-0.699136
PF3D7_0904100	904100	0.958306	0.232156	0.979911	-0.172796	0.918444	0.221807	0.943873	-0.142972	0.7199	0.328699	0.422642	-0.72068	0.777455	-0.19599
PF3D7_0820500	YIF1	0.961921	0.1546	0.943292	0.310549	0.90221	0.142033	0.681093	0.731441	0.227907	0.540285	0.423221	0.473005	0.0289855	0.506645
PF3D7_1212200	1212200	0.891098	0.759654	0.976942	0.400728	0.760463	-0.608129	0.943873	-1.17152	0.979047	-0.0540818	0.423221	-1.1378	0.539568	-0.595942
PF3D7_1004400	1004400	0.967354	0.0791736	0.943292	0.163352	0.981016	0.0186915	0.722	0.551902	0.148148	-0.614115	0.423507	-0.725836	0.023622	-0.669976
PF3D7_0505500	MSH6	0.876168	-0.387213	0.969388	0.0987833	0.751838	-0.156521	0.995692	-0.0605213	0.203297	-0.632906	0.423792	-0.470089	0.023622	-0.551497
PF3D7_1312600	BCKDHA	0.958306	0.126234	0.976074	0.112426	0.607935	0.189283	0.989577	-0.128686	0.0540541	0.566625	0.429066	0.592829	0.0106383	0.579727
PF3D7_0813300	813300	0.891098	0.291998	0.922197	0.186482	0.369835	0.59685	0.987179	0.207168	0	-0.610597	0.429066	-0.646767	0.0106383	-0.628682
PF3D7_1438700	1438700	0.978489	-0.0343473	0.679755	-0.32293	0.970698	0.0504775	0.989577	0.159128	0.164384	-0.578875	0.429066	-0.625415	0.023622	-0.602145
PF3D7_0719600	719600	0.769231	-0.244624	0.625418	-0.189647	0.45124	-0.4087	0.361257	-0.36132	0.28169	-0.22124	0.429066	-0.331352	0.0289855	-0.276296
PF3D7_0704100	BTP2	0.841448	-0.48972	0.969388	-0.101936	0.660695	-0.336369	0.987179	-0.303409	0.274809	-0.452243	0.429066	-0.467822	0.0337838	-0.460032
PF3D7_1220300	1220300	0.960982	0.334237	0.495434	-0.793618	0.307692	-1.16482	0.943873	-0.361201	0.220096	-1.19707	0.429066	-1.04897	0.0414201	-1.12302
PF3D7_1218000	TRAMP	0.45098	-1.86435	0.788501	-0.291387	0.929664	-0.192037	0.987179	-0.521365	0.27881	0.822728	0.429066	0.629994	0.0505051	0.726361
PF3D7_1119300	U2AF1	0.978489	0.0325647	0.8	0.230047	0.66157	0.217307	0.995692	-0.0519224	0.387234	-0.349539	0.429066	-0.501209	0.0582524	-0.425374
PF3D7_1027400	RPB7	0.616402	0.542719	0.608475	0.437221	0.94555	-0.103715	0.987179	-0.245513	0.393008	0.305045	0.429066	0.551625	0.0654206	0.428335
PF3D7_0530100	SYN6	0.978489	0.0192786	0.107383	-0.806218	0.9199	0.139582	0.384236	-0.900226	0.399586	0.427655	0.429066	0.617499	0.0717489	0.522577
PF3D7_0302700	302700	0.616402	0.782669	0.78685	-0.46338	0.19708	-0.700632	0.811111	0.242704	0.375854	0.595111	0.429066	0.570184	0.077551	0.582648
PF3D7_0629300	PL	0.978489	-0.159319	0.393293	0.943802	0.792422	0.782045	0.989577	0.450735	0.383117	0.999303	0.429066	1.15932	0.0867925	1.07931
PF3D7_0306900	306900	0.45098	-0.760014	0.103448	-1.08927	0.247934	-0.725489	0.12844	-1.149	0.630178	-0.166085	0.429066	-0.390426	0.117647	-0.278256
PF3D7_1460700	RPL27	0.998984	0.00263588	0.794769	-0.26436	0.0227273	-0.767185	0.813586	-0.426587	0.691581	-0.116908	0.429066	-0.332607	0.130919	-0.224757
PF3D7_0424200	RH4	0.616402	-0.97354	0.818891	0.20777	0.851962	0.505707	0.987179	-0.537165	0.590957	0.362046	0.429066	1.12224	0.144772	0.742141
PF3D7_1347700	ECT	0.616402	-0.437711	0.542339	-0.471429	0.210526	-0.268021	0.912994	-0.225818	0.819492	-0.0858273	0.429066	-0.24445	0.245009	-0.165139
PF3D7_1423000	NOG2	0.958306	-0.287733	0.78685	-0.532186	0.913793	-0.247514	0.943873	-0.27526	0.85136	0.146216	0.429066	0.527074	0.323575	0.336645
PF3D7_1337200	DXS	0.978489	-0.0223839	0.980649	0.0225035	0.940825	-0.149054	0.959854	-0.404224	0.981733	0.0073361	0.429066	-0.154279	0.457983	-0.0734715
PF3D7_0925800	UPF2	0.98657	-0.0602434	0.991833	0.0275869	0.311164	-1.81429	0.943873	-0.797779	0.996959	-0.00937123	0.429066	1.24392	0.537267	0.617276
PF3D7_1414000	RPN13	0.58642	-0.158152	0.377301	-0.21634	0.179825	-0.309165	0.477178	-0.211304	0.745649	0.076937	0.429066	-0.0946551	0.943789	-0.00885906
PF3D7_0322000	CYP19A	0.95387	-0.115475	0.822165	0.0969822	0.92284	-0.0209052	0.987179	-0.167231	0.227907	-0.391029	0.429553	-0.262487	0.0181818	-0.326758
PF3D7_1211400	PfJ4	0.665116	-0.429174	0.125749	-0.396979	0.127273	-0.622429	0.987179	-0.203946	0.527406	-0.19058	0.429553	-0.359362	0.0867925	-0.274971
PF3D7_0618300	618300	0.3375	-0.818116	0.0787402	-1.1935	0.217125	-1.0833	0.0512821	-0.740912	0.322581	-0.402471	0.430034	-0.551063	0.046875	-0.476767
PF3D7_1205700	tGLO2	0.958306	-0.607753	0.941474	-0.510532	0.975802	0.119308	0.997463	-0.0654993	0.369668	-0.873223	0.430034	0.509488	0.81935	-0.181867
PF3D7_1333900	1333900	0.891098	-0.563691	0.92	-0.307138	0.497902	0.463468	0.995692	-0.0798212	0.846871	0.0655047	0.442177	1.00143	0.216374	0.533466
PF3D7_1106000	RUVB2	0.978489	0.0290297	0.980649	-0.0532459	0.383562	-0.228669	0.995692	-0.0783297	0.447619	0.271234	0.442568	0.33674	0.0745614	0.303987
PF3D7_1455400	HlyIII	0	-0.0603179	0	0.0256787	0.247978	1.64869	0.638037	2.22206	0.416667	-0.113828	0.442568	-0.460094	0.113433	-0.286961
PF3D7_1219900	1219900	0.960982	-0.0369477	0.0962963	0.43436	0.153374	0.39025	0.823245	0.240885	0.666366	-0.144678	0.444444	-0.235455	0.149485	-0.190067
PF3D7_1246200	ACT1	0.946888	-0.183639	0.828058	-0.160025	0.217125	-0.155341	0.823245	0.277974	0.368421	0.261211	0.446254	0.313473	0.0414201	0.287342
PF3D7_1108700	Pfj2	0.841448	-0.35605	0.536688	-0.359942	0.672065	-0.203186	0.989577	-0.0434714	0.343832	-0.224535	0.446254	-0.336571	0.0414201	-0.280553
PF3D7_1017500	ELC	0.883315	1.29919	0.44	1.2418	0.840482	0.670607	0.993703	-0.205564	0.217391	1.257	0.446254	1.37336	0.0434783	1.31518
PF3D7_0812100	812100	0.967354	0.0583894	0.819828	0.270053	0.66157	0.11054	0.823245	0.517458	0.356784	0.38974	0.446254	0.498766	0.0544554	0.444253
PF3D7_1215400	1215400	0.877714	0.374482	0.668919	0.307086	0.637989	-0.793489	0.987179	-0.301402	0.217391	0.306425	0.446254	0.723233	0.0717489	0.514829
PF3D7_1325100	1325100	0.944589	-0.0900121	0.9871	0.00556771	0.792763	0.0876996	0.989577	-0.0663575	0.64058	-0.0858184	0.446254	-0.199111	0.0803213	-0.142465
PF3D7_0312500	MFR3	0.710744	0.472467	0.991816	-0.0286384	0.153374	0.667591	0.784014	1.15388	0.416667	0.615426	0.446254	0.790348	0.0899281	0.702887
PF3D7_0520400	520400	0.961988	0.138691	0.803172	0.176088	0.840482	-0.237603	0.969019	-0.32389	0.476471	-0.280823	0.446254	-0.62608	0.0979381	-0.453452
PF3D7_1369500	1369500	0.616402	-0.149157	0.320557	-0.604041	0.978033	0.0228338	0.987179	0.276894	0.544484	0.241061	0.446254	0.613573	0.113433	0.427317
PF3D7_1372300	1372300	0.891098	-0.240049	0.689737	0.443309	0.944575	-0.105665	0.948932	-0.196293	0.642245	-0.209137	0.446254	-0.403543	0.155779	-0.30634
PF3D7_1026800	RPS2	0.616402	-0.261744	0.980649	-0.00981087	0.760661	-0.216906	0.987179	-0.0812822	0.550351	-0.14462	0.448052	-0.355858	0.0965517	-0.250239
PF3D7_0115700	VAR.0115700	0.832659	-0.562186	0.8	-0.18097	0.66157	0.828562	0.77094	0.939794	0.665142	0.240431	0.449838	1.07335	0.174118	0.65689
PF3D7_0113000	GARP	0.95387	0.133758	0.233051	0.35842	0.411985	-0.424705	0.552448	-0.554665	0.416667	-0.220341	0.451613	-0.467378	0.077551	-0.343859
PF3D7_0212600	SPATR	0.961921	-0.140365	0.679124	0.950304	0.206406	-1.03038	0.989577	0.275624	0.784547	0.300451	0.451768	0.936101	0.271959	0.618276
PF3D7_1435300	1435300	0.890256	0.427947	0.980649	-0.0563976	0.958192	-0.0732033	0.987179	0.183001	0.544811	0.348024	0.453674	0.680618	0.129577	0.514321
PF3D7_1212500	GAT	0.946888	-0.131132	0.980649	0.0148967	0.608595	0.421404	0.989577	-0.0873092	0.619	-0.14783	0.453674	0.686184	0.470183	0.269177
PF3D7_1218500	DRPC	0.995927	0.00507298	0.819983	-0.12001	0.462145	0.273972	0.995692	0.0218205	0.570312	0.162136	0.458861	0.225402	0.0950704	0.193769
PF3D7_0721400	721400	0.883315	0.449677	0.927941	0.175208	0.92203	0.139699	0.987179	0.109923	0.897819	0.0494641	0.458861	0.579287	0.236842	0.314376
PF3D7_1107400	RAD51	0.958984	0.163563	0.979911	0.0543966	0.566382	0.352871	0.632716	-0.400702	0.926143	-0.0637851	0.458861	-0.504058	0.332847	-0.283921
PF3D7_0311000	311000	0	-0.0603179	0	0.0256787	0	0.134392	0.969019	-0.154757	0.416667	-0.113828	0.459119	-0.242389	0.0613208	-0.178108
PF3D7_0612600	NCS6	0.958984	-0.0356087	0.690024	0.478849	0.428051	0.347822	0	0.0587952	0.94507	0.049327	0.459119	-0.242328	0.756654	-0.0965004
PF3D7_1355500	PP5	0.616402	-0.343551	0.941474	0.0957689	0.217125	-0.36838	0.81997	-0.128299	0.322581	-0.35255	0.460815	-0.201861	0.046875	-0.277205
PF3D7_0312400	GSK3beta	0.978489	0.0402588	0.943292	-0.104579	0.122449	-0.40113	0.943873	-0.13288	0.646837	-0.120192	0.464174	-0.202166	0.109756	-0.161179
PF3D7_0319900	319900	0.95387	0.0921337	0.670683	0.302328	0.964187	0.0247135	0.823245	-0.346639	0.732406	-0.13167	0.464174	0.252776	0.812849	0.0605529
PF3D7_1451200	1451200	0.978489	-0.0274888	0.465686	-0.518496	0.958192	-0.055758	0.987179	-0.377165	0.0540541	-0.736534	0.465839	-0.571886	0.0106383	-0.65421
PF3D7_0304400	RPL44	0.946888	-0.244672	0.266917	-0.393812	0.975802	0.0437676	0.75265	-0.29897	0.727947	-0.147148	0.467492	-0.500205	0.183559	-0.323677
PF3D7_1342600	MyoA	0.958306	-0.301861	0.912236	0.335017	0.740465	0.621079	0.987179	-0.527159	0.0566038	0.912315	0.470769	1.06352	0.023622	0.987919
PF3D7_0302900	302900	0.978489	0.0272156	0.433604	0.324974	0.964187	-0.0432848	0.349727	-0.226586	0.916817	-0.0440912	0.470769	0.274112	0.519027	0.11501
PF3D7_1441600	1441600	0.964431	-0.133939	0.679755	-0.540821	0.973418	-0.060749	0.987179	-0.100776	0.375854	0.427254	0.470948	0.603456	0.0745614	0.515355
PF3D7_0620400	MSP10	0.946888	0.325434	0.665765	-0.835181	0.964187	-0.0810644	0.997463	-0.0331052	0.736032	0.372681	0.470948	0.380064	0.453125	0.376372
PF3D7_0610100	SLU7	0.909329	1.03519	0.969388	0.186637	0.182979	0.799385	0.997463	-0.0378268	0.402464	-0.981622	0.471037	-0.528984	0.165865	-0.755303
PF3D7_1459400	1459400	0.644836	0.414714	0.943292	0.239495	0.656044	-0.301414	0.653631	-0.386384	0.440457	0.308527	0.471125	0.369588	0.0833333	0.339058
PF3D7_0814000	814000	0.616402	-0.500785	0.129944	-0.864135	0.109375	-1.0997	0.641337	-0.494226	0.784763	-0.106916	0.47432	-0.365235	0.21	-0.236076
PF3D7_0828900	828900	0.803207	-0.286954	0.943292	-0.0934355	0.217125	0.335624	0.75265	0.223013	0.913972	-0.0383131	0.47432	0.165253	0.607607	0.0634701
PF3D7_1133400	AMA1	0.955487	-0.264885	0.818891	0.258219	0.930445	0.206881	0.943873	-0.533921	0.1	0.614097	0.475904	0.728746	0.0289855	0.671421
PF3D7_0628300	CEPT	0.616402	0.758182	0.670683	0.363288	0.838957	0.321974	0.997463	0.0397335	0.846103	0.0854669	0.477477	0.707666	0.237828	0.396567
PF3D7_1464900	1464900	0.45098	-0.620361	0.789366	0.351361	0.217125	0.344265	0.995692	0.0952978	0.761538	0.199167	0.479042	0.402382	0.295307	0.300774
PF3D7_0422500	BRR2	0.978489	0.0348848	0.540041	1.16105	0.428822	0.605781	0.464286	1.49688	0.416667	0.624669	0.480712	0.5507	0.115044	0.587685
PF3D7_0321100	321100	0.966318	-0.341706	0.943292	0.826967	0.849366	-0.470942	0.912994	-1.69005	0.315789	-0.957246	0.480712	1.81086	0.76803	0.426808
PF3D7_1315300	1315300	0.805476	0.812649	0.310219	0.248089	0.965259	0.0364821	0.989577	-0.152613	0.502003	-0.475484	0.480712	0.301411	0.878446	-0.0870366
PF3D7_0115600	RIF	0.69214	-1.13709	0.476526	-1.3801	0.410882	1.28788	0.989577	-0.181088	0.963816	-0.0728721	0.480769	1.19357	0.478212	0.560349
PF3D7_1019600	1019600	0.877714	-0.71996	0	0.0256787	0.964187	0.0642769	0.997463	0.000664722	0.456061	-0.520134	0.480826	-0.385513	0.161765	-0.452823
PF3D7_1242700	1242700	0.960982	0.0425241	0.945853	-0.0647021	0.965259	-0.018078	0.987179	-0.0866897	0.33871	-0.230369	0.482353	-0.233826	0.0337838	-0.232098
PF3D7_1223400	1223400	0.993865	0.00603772	0.978772	0.0439222	0.598351	-0.191517	0.997463	0.0166628	0.268482	0.310714	0.482456	0.508505	0.0544554	0.409609
PF3D7_1315600	PIS	0.961921	0.0963188	0.700348	-0.291224	0.162304	-2.66094	0.823245	-0.471219	0.416667	-0.333989	0.482456	-1.37527	0.15443	-0.854629
PF3D7_0711300	711300	0.955419	0.148874	0.369281	0.28256	0.341463	0.27841	0.751351	0.558735	0.639185	-0.159166	0.483965	0.254849	0.854275	0.0478413
PF3D7_1333000	CPN20	0.955419	-0.146461	0.958913	-0.0416474	0.0666667	0.341852	0.987179	0.0934676	0.416667	-0.191429	0.484058	-0.201908	0.0414201	-0.196669
PF3D7_1412700	1412700	0.644836	1.18812	0.665765	1.64592	0.130081	5.15947	0.0804598	4.68501	0.727498	-0.299725	0.484058	1.26012	0.555723	0.480195
PF3D7_0302500	CLAG3.1	0.966318	0.095237	0.979911	-0.0420857	0.919926	-0.224317	0.799325	1.02351	0	-1.96379	0.486994	-1.35992	0	-1.66185
PF3D7_1226100	HAD3	0.329114	2.08602	0.561776	0.763766	0.851962	0.628454	0.654135	-1.24721	0.537634	0.5903	0.489914	1.09337	0.160494	0.841833
PF3D7_0705400	MCM7	0.905226	-0.290991	0.540041	-0.477565	0.985204	0.00999325	0.997463	0.0478095	0.078125	-0.609321	0.490085	-0.662416	0.023622	-0.635868
PF3D7_0932000	932000	0.973699	-0.130087	0.969388	-0.362333	0.217125	-0.777042	0.987179	-0.518762	0.12037	0.971066	0.490085	0.884603	0.0289855	0.927834
PF3D7_1136500	CK1;CK1	0.978489	-0.0357736	0.608475	-0.285385	0.964187	0.061665	0.996793	-0.019709	0.309295	0.258293	0.490085	0.33111	0.0414201	0.294702
PF3D7_1237100	1237100	0.783094	-1.66683	0.657394	-1.10767	0.884292	-0.178542	0.751351	-0.401122	0.466368	-1.14525	0.490085	-0.293399	0.360111	-0.719324
PF3D7_1243900	DOC2	0.803207	-0.332202	0.980649	0.052332	0.136364	2.25375	0.823245	0.715183	0.39749	-0.263096	0.490085	1.02686	0.518519	0.381882
PF3D7_1022400	SRSF4	0.5625	0.180713	0.665765	0.199858	0.182979	0.388308	0.709877	0.301033	0.732187	-0.0832688	0.490085	0.162887	0.777455	0.039809
PF3D7_1460300	RPL29	0.958306	-0.22882	0.820138	-0.333349	0.47006	0.575364	0.748644	0.645067	0.268482	-0.379885	0.497222	-0.467603	0.0434783	-0.423744
PF3D7_0608700	CCT6	0.958306	0.0909048	0.979603	0.0373681	0.428822	0.116675	0.989577	0.0871152	0.469449	-0.205543	0.497222	-0.209666	0.077551	-0.207605
PF3D7_1213700	RPB8	0.890256	0.642183	0.777293	-0.934902	0.760661	0.448014	0.989577	-0.33244	0.33871	1.07384	0.497222	0.955571	0.0899281	1.01471
PF3D7_1445000	1445000	0.960982	-0.110194	0.646967	-0.677542	0.440932	1.0894	0.384236	0.647109	0.406746	-0.400775	0.497222	-0.71593	0.0965517	-0.558353
PF3D7_1474800	1474800	0.978489	-0.0163368	0.980649	-0.0106521	0.518219	-0.0911379	0.987179	-0.131181	0.610152	-0.11381	0.497222	-0.240229	0.106583	-0.17702
PF3D7_1004000	1004000	0.616402	-0.322755	0.0962963	-0.436338	0.39924	-0.532839	0.823245	-0.155886	0.679894	-0.0914843	0.497222	-0.356101	0.163017	-0.223793
PF3D7_0907000	907000	0.693966	-0.376966	0.987053	0.0316392	0.432014	0.395301	0.969019	0.283272	0.978466	0.0219366	0.497222	-0.257441	0.731707	-0.117752
PF3D7_1441800	VPS60	0.958306	0.436649	0.197115	-0.630536	0.534667	0.362948	0.997463	-0.0144726	0.820916	-0.196182	0.501385	0.445881	0.823331	0.12485
PF3D7_0811600	811600	0.882554	0.107405	0.943292	0.0446416	0.732314	-0.0825724	0.823245	0.110108	0.514954	0.10506	0.505525	0.13531	0.0414201	0.120185
PF3D7_1401800	CK	0.961921	-0.0884766	0.8	-0.409526	0.755877	-0.508088	0.987179	0.256214	0.107527	0.630275	0.506887	0.646529	0.0289855	0.638402
PF3D7_1136200	1136200	0.804631	0.305803	0.960953	0.236529	0.179724	0.307594	0.966011	0.47147	0.368106	0.602519	0.508242	0.520429	0.0898876	0.561474
PF3D7_1010300	SDH4	0.864346	0.268339	0.925871	0.0831036	0.486091	-0.150668	0.748644	-0.452119	0.727947	0.125613	0.512329	0.343282	0.194805	0.234447
PF3D7_1447700	1447700	0.867612	-0.473105	0.9871	0.0201765	0.895533	0.211503	0.997463	0.03217	0.28169	0.420498	0.514905	0.545883	0.0582524	0.483191
PF3D7_1124500	pdhA	0.711694	-1.89207	0.724022	-0.470513	0.109375	-3.33045	0.943873	-1.63368	0.257143	-1.52541	0.514905	-2.17851	0.077551	-1.85196
PF3D7_1355700	NIF3	0.711694	0.20953	0.976074	-0.18867	0.171569	0.374367	0.969019	0.409268	0.377528	0.580479	0.514905	0.510025	0.0950704	0.545252
PF3D7_1342100	IRP	0.95387	0.14767	0.703789	0.307164	0.109375	0.367827	0.969019	0.266125	0.513089	0.295616	0.514905	0.352275	0.129577	0.323946
PF3D7_0401800	PfD80	0.95387	0.302146	0.703789	0.651622	0.428822	-0.417248	0.569966	-0.570376	0.596254	0.259474	0.522911	-0.402246	0.876574	-0.0713858
PF3D7_1328900	1328900	0.0909091	2.12407	0.78942	0.631726	0.760661	0.563003	0.988652	0.333797	0.426891	-0.675588	0.522911	0.555184	0.946399	-0.060202
PF3D7_1247500	1247500	0.781199	0.40332	0.915748	-0.3671	0.383562	-0.721189	0.927455	0.452645	0.205405	0.665304	0.525	0.539298	0.0414201	0.602301
PF3D7_1033200	ETRAMP10.2	0.06	1.11485	0.0930233	0.961722	0.901276	0.0776718	0.283784	0.816322	0.268482	0.272552	0.525	0.335264	0.0414201	0.303908
PF3D7_1212000	TPx(Gl)	0.957335	0.0986684	0.646967	0.231018	0.915816	-0.0296309	0.823245	-0.150168	0.406746	-0.216351	0.525	-0.12007	0.0544554	-0.16821
PF3D7_1021900	1021900	0.901996	-0.340025	0.495434	-0.464197	0.965259	-0.0552818	0.997463	-0.00293431	0.537304	-0.264093	0.525	-0.489235	0.139344	-0.376664
PF3D7_0526900	526900	0.616402	-0.808037	0.377301	-0.716046	0.153374	-1.84028	0.987179	-0.0812955	0.810868	-0.128502	0.525	-0.890985	0.254902	-0.509744
PF3D7_0823100	823100	0.98657	0.0225243	1	0.000364376	0.375	0.60981	0.989577	-0.230246	0.831636	0.153818	0.525	0.939689	0.278798	0.546754
PF3D7_0712800	VAR.0712800	0.891098	0.251829	0	0.0256787	0.0227273	2.51386	0	0.0587952	0.929814	0.0422458	0.525	1.05412	0.300161	0.548183
PF3D7_0830800	SURF8.2	0.812233	1.07529	0.297794	1.69148	0.840482	0.529622	0.752228	-0.826761	0.768033	-0.327793	0.525	-0.908937	0.300481	-0.618365
PF3D7_0507400	SUB1-ProM	0.960982	-0.189743	0	0.0256787	0.744444	-0.810122	0.960325	-0.193162	0.343832	-0.471868	0.525	0.678693	0.878835	0.103412
PF3D7_0914300	914300	0.958306	0.158459	0.976074	0.132549	0.833464	0.275321	0.759931	0.350967	0.234234	0.384581	0.530769	0.242086	0.0289855	0.313334
PF3D7_1237400	1237400	0.726433	0.314692	0.818891	0.146774	0.884292	0.15548	0.823245	0.305611	0.231818	0.375826	0.530769	0.287137	0.0337838	0.331481
PF3D7_0920700	920700	0.890256	-0.217964	0.955912	-0.191771	0.311164	-0.360717	0.997463	0.00552581	0.416667	0.276492	0.530769	0.430151	0.0939716	0.353322
PF3D7_0728900	728900	0.616402	-0.721926	0.798805	0.107205	0.8195	-1.13229	0.988652	-0.250564	0.323615	-0.480861	0.530769	-1.28448	0.130919	-0.882673
PF3D7_1116400	SEC12	0.95387	0.206447	0.35034	-0.474005	0.905821	0.0806756	0.823245	0.259961	0.563356	0.301831	0.530769	0.21234	0.236842	0.257086
PF3D7_1309100	1309100	0.76007	-0.425112	0.118012	-1.16097	0.833856	0.327606	0.242857	-0.872745	0.749409	-0.194434	0.530769	-0.70242	0.241697	-0.448427
PF3D7_0506800	TCF25	0.77814	0.392578	0.510965	-0.575	0.965259	-0.0767518	0.501901	-0.664533	0.860131	-0.131529	0.530769	-0.608096	0.329897	-0.369812
PF3D7_0109200	CFIM25	0.832659	-0.562027	0.794769	-0.208244	0.367432	0.301468	0.117647	-1.17037	0.979592	0.0200657	0.530769	-0.666656	0.464658	-0.323295
PF3D7_1011000	ISP1	0.978489	-0.109401	0.915055	-0.326672	0.112676	0.798657	0.995692	0.0634402	0.801799	0.283761	0.530769	0.446511	0.473864	0.365136
PF3D7_1435100	1435100	0.711694	0.825154	0.239837	-0.483719	0.186235	0.932715	0.943873	0.660869	0.776524	-0.229984	0.530769	0.862783	0.627939	0.3164
PF3D7_0217800	RPS26	0.616402	-0.421896	0.600365	-0.347236	0.186235	-0.664792	0.724409	-0.510368	0.810868	-0.0591278	0.531969	-0.429123	0.239777	-0.244125
PF3D7_0926800	926800	0.616402	-0.326122	0.66035	-0.741455	0.918393	0.175893	0.823245	-0.173456	0.970905	-0.0308634	0.532995	-0.430773	0.470183	-0.230818
PF3D7_1357500	1357500	0.891098	-0.675396	0.700348	0.861161	0.975802	0.0952192	0	0.0587952	0.971061	0.0597394	0.532995	-0.899864	0.593573	-0.420062
PF3D7_0817900	HMGB2	0.726433	-0.305469	0.243028	-0.547291	0.66157	0.251618	0.760345	0.0943464	0.851619	0.0779289	0.532995	-0.196072	0.780753	-0.0590716
PF3D7_1318800	SEC63	0.95387	0.131108	0.980649	-0.0130121	0.423573	0.234318	0.75265	0.104715	0.761538	0.0665029	0.534177	0.159824	0.160494	0.113163
PF3D7_1001800	1001800	0.961921	0.0923325	0.931236	0.100851	0.878273	-0.113841	0.987179	-0.0468978	0.970905	0.0189494	0.535354	-0.203873	0.605019	-0.0924617
PF3D7_1463900	RON11	0.958306	0.0592851	0.978772	-0.0921965	0.66157	-0.209792	0.989577	0.177438	0.0344828	0.786004	0.535452	0.457072	0.0106383	0.621538
PF3D7_0827900	PDI8	0.967354	-0.0184002	0.980649	0.0127464	0.436242	0.12032	0.987179	-0.0576027	0.363196	-0.188331	0.535452	-0.16158	0.0337838	-0.174956
PF3D7_1408600	1408600	0.616402	-0.614622	0.202765	-0.544352	0.913793	-0.138809	0.553633	-0.792707	0.148148	-0.29446	0.535452	-0.489635	0.0688073	-0.392047
PF3D7_0826900	826900	0.994901	-0.0136209	0.980649	0.105712	0.206406	0.450081	0.989577	-0.279703	0.268482	1.24438	0.535452	0.765497	0.0833333	1.00494
PF3D7_1479900	1479900	0.978489	0.240189	0.774123	-1.24456	0.833464	-1.00164	0.943873	-0.406229	0.318452	1.48103	0.535452	1.23002	0.097973	1.35553
PF3D7_1411100	1411100	0.960982	0.0841861	0.472289	1.32555	0.975802	-0.052662	0.8048	0.395564	0.375854	0.648634	0.535452	0.516995	0.106452	0.582815
PF3D7_1431600	SCS-beta	0.952342	0.255813	0.818891	0.420331	0.367432	-0.18534	0.943873	0.548989	0.493802	0.442594	0.535452	0.598565	0.147368	0.520579
PF3D7_1341300	1341300	0.578231	-1.10328	0.5	-1.04822	0.225519	-1.80447	0.180328	-1.36073	0.6394	-0.299642	0.535452	-0.735645	0.200409	-0.517643
PF3D7_1426000	RPL21	0.616402	-0.421632	0.375	-0.666905	0.536424	-0.317883	0.81997	-0.487868	0.888254	-0.0749238	0.535452	-0.334373	0.340456	-0.204649
PF3D7_0617200	617200	0.711694	-0.177794	0.267658	-0.443334	0.219219	0.192676	0.995692	-0.0196453	0.914945	-0.0420391	0.535452	-0.13591	0.414618	-0.0889745
PF3D7_1407100	NOP1	0.455357	-0.272409	0.107383	-0.609159	0.156069	-0.806605	0.653631	-0.485236	0.960946	0.0212261	0.535452	-0.295349	0.465278	-0.137061
PF3D7_0314100	314100	0.891098	-0.30859	0.774123	-0.39311	0.669706	0.275262	0.995692	0.106788	0.88535	-0.0851127	0.535452	0.585455	0.512286	0.250171
PF3D7_0215400	215400	0.209677	1.10615	0.687952	0.391505	0	0.134392	0.949074	-0.227644	0.642105	0.286494	0.535452	-0.278832	0.995403	0.00383074
PF3D7_1019400	1019400	0.616402	-0.514043	0.4	-0.496583	0.8195	-0.306928	0.943873	-0.229867	0.0566038	-0.382427	0.538278	-0.489425	0.0414201	-0.435926
PF3D7_0107000	CEN1	0.958306	-0.0850872	0.978772	0.0505879	0.918393	0.197993	0.991945	-0.0451709	0.183432	-0.236002	0.538278	-0.405639	0.0745614	-0.320821
PF3D7_1441200	1441200	0.958984	-0.0530201	0.979911	0.0551261	0.456592	0.136767	0.96817	0.141998	0.416667	-0.287223	0.538278	-0.205719	0.0867925	-0.246471
PF3D7_1302000	PTP6	0.883315	-0.20454	0.807263	-0.433117	0.331066	-0.432798	0.997463	-0.0228051	0.778486	-0.129786	0.538278	-0.307399	0.27592	-0.218592
PF3D7_0723400	723400	0.961921	0.229625	0.561776	0.973958	0.884373	1.04088	0.668224	0.719313	0.950418	-0.0689276	0.538278	-1.48929	0.347458	-0.77911
PF3D7_0217500	CDPK1	0.867612	-0.231817	0.980649	-0.0168588	0.0227273	-0.625328	0.997463	0.0165835	0.985981	0.00900799	0.538278	0.381249	0.414508	0.195129
PF3D7_0518300	518300	0.803207	0.268067	0.915748	0.174318	0.637989	-0.253983	0.583062	-0.164362	0.897756	-0.0588599	0.538278	0.210478	0.712195	0.075809
PF3D7_0409400	DnaJ	0.961921	-0.271324	0.589454	-0.429285	0.1	1.35891	0.995692	0.105014	0.558756	-0.493925	0.538278	0.724749	0.890975	0.115412
PF3D7_1363400	DOA1	0.616402	1.42032	0.8	0.133829	0.900471	-0.213723	0.668224	-0.454558	0.768033	0.270714	0.538278	-0.420404	0.90658	-0.074845
PF3D7_1012800	1012800	0.616402	-0.647983	0.687952	0.377748	0	0.134392	0.987179	0.47101	0.996959	0.00397049	0.539379	-0.638071	0.474461	-0.31705
PF3D7_1352000	1352000	0.578231	0.808086	0.78685	0.277197	0.8195	-0.311948	0.668224	-0.87464	0.352332	0.354109	0.540476	-0.379161	0.981073	-0.0125256
PF3D7_0810600	DBP1	0.268657	0.467457	0.0787402	0.431985	0.354978	-0.179642	0.117647	-0.205974	0.550351	-0.12142	0.541958	-0.0929825	0.0717489	-0.107201
PF3D7_0303400	DHHC1	0.958306	0.269977	0.679124	0.356616	0.604678	0.543316	0.724409	0.819395	0.308682	0.636472	0.541958	0.651554	0.077551	0.644013
PF3D7_1127600	1127600	0.665116	-0.126713	0.978772	0.0180698	0.542199	0.329854	0.995692	-0.0310008	0.381057	0.18049	0.541958	0.382471	0.106583	0.28148
PF3D7_0731500	EBA175	0.961921	-0.180537	0.980649	0.0505882	0.9449	0.218278	0.988652	-0.310558	0.383117	0.260578	0.541958	0.717122	0.148825	0.48885
PF3D7_0517500	517500	0.726433	0.771984	0.239837	1.60761	0.764249	-0.578169	0.987179	0.310022	0.538737	-0.466502	0.541958	-0.637947	0.185841	-0.552225
PF3D7_1140200	1140200	0.884324	0.185408	0.968264	0.0428973	0.760661	0.197997	0.997463	0.00560048	0.666366	-0.157121	0.541958	-0.180272	0.22179	-0.168697
PF3D7_0107600	eIK2	0.883315	0.861966	0.705618	1.01369	0	0.134392	0.654135	1.6491	0.416667	-0.14669	0.541958	-0.930766	0.230038	-0.538728
PF3D7_0801800	801800	0.76007	0.284121	0.472422	0.309307	0.354978	0.355749	0.179487	0.372971	0.704411	-0.0753291	0.541958	0.214388	0.647657	0.0695293
PF3D7_1253400	ACS3	0.726433	-0.838081	0.8	-0.729082	0.90625	0.0880062	0.8048	0.15775	0.996959	0.00215793	0.541958	-0.239705	0.691919	-0.118773
PF3D7_1341200	1341200	0.617414	-0.506094	0.244186	-0.588953	0.109375	-0.71853	0.654135	-0.535032	0.578022	-0.159693	0.547235	-0.264997	0.134247	-0.212345
PF3D7_1132300	1132300	0.901473	0.0935037	0.687952	0.255148	0.6643	0.167587	0.989577	0.051441	0.692704	0.0979847	0.547235	0.243815	0.175234	0.1709
PF3D7_0111500	111500	0.616402	0.470563	0.575758	0.32601	0.260982	0.215552	0.987179	-0.0233522	0.596674	0.202874	0.547235	0.136693	0.239252	0.169783
PF3D7_1317400	1317400	0.841448	-0.88204	0	0.0256787	0.838258	-0.243455	0	0.0587952	0.503979	-0.524689	0.547235	-0.324536	0.241697	-0.424613
PF3D7_0619200	619200	0.726433	-0.352743	0.600365	-1.26132	0.964187	0.0517112	0.987179	-0.379886	0.974522	0.0322864	0.547235	-0.573678	0.582046	-0.270696
PF3D7_1323600	1323600	0.958306	-0.0787248	0.915748	0.185066	0.541451	0.26446	0.989577	-0.0469335	0.386266	-0.304192	0.550459	-0.234662	0.077551	-0.269427
PF3D7_0110800	110800	0.890256	-0.847633	0.931236	-0.281319	0.8256	-0.130716	0.987179	0.473177	0.67325	0.230404	0.550459	0.717687	0.224371	0.474046
PF3D7_1338200	RPL6	0.958306	-0.0725757	0.665765	-0.160221	0.9199	0.042302	0.989577	-0.031294	0.363196	-0.194334	0.551876	-0.171559	0.0384615	-0.182947
PF3D7_0501600	RAP2	0.897196	-0.163961	0.315412	-0.191431	0.153374	-0.986953	0.696842	-0.483918	0.387234	0.260405	0.551876	0.296872	0.077551	0.278639
PF3D7_1346200	1346200	0.958306	0.476497	0.0930233	-1.56051	0.528859	-1.13423	0.987179	0.300634	0.257143	-1.31033	0.551876	-0.796428	0.0803213	-1.05338
PF3D7_0109000	PHIL1	0.958306	-0.32877	0.665765	1.77173	0.866522	0.199023	0.943873	-0.797474	0.337875	1.24095	0.551876	1.04793	0.108696	1.14444
PF3D7_1028700	MTRAP	0.978489	-0.18765	0.651163	-0.878909	0.497902	0.754122	0.989577	-0.313475	0.357143	0.60765	0.551876	0.913852	0.109756	0.760751
PF3D7_1324700	YKT6.2	0.616402	0.344946	0.980649	0.0212567	0.428051	0.39063	0.995692	-0.0290589	0.517197	0.247266	0.551876	0.21455	0.147368	0.230908
PF3D7_0212300	ERF1	0.849697	0.222487	0.501119	0.181503	0.90221	0.0417701	0.52381	-0.195143	0.631579	-0.146165	0.551876	-0.145634	0.177677	-0.145899
PF3D7_0404300	404300	0.978489	-0.0520048	0.818891	-0.557925	0.497902	0.798999	0.569966	0.796233	0.513089	0.427173	0.551876	0.370269	0.194805	0.398721
PF3D7_1231400	ICM1	0.285714	2.78635	0.239496	2.00466	0.232353	2.69975	0	2.783	0.563709	0.320018	0.551876	0.949346	0.198718	0.634682
PF3D7_1109400	ENP1	0.0425532	7.14767	0.027027	6.91373	0.259067	5.3698	0.65	4.72412	0.939205	0.0461406	0.551876	2.66866	0.334302	1.3574
PF3D7_1367400	1367400	0.95387	-1.20522	0.978772	0.358764	0.83945	-0.839187	0.713131	-2.08615	0.778486	-0.639126	0.551876	-1.71223	0.354457	-1.17568
PF3D7_0810500	PPM7	0.769231	0.180142	0.690504	0.262968	0.156069	0.664008	0.703782	0.398448	0.983307	0.00679814	0.551876	0.333594	0.359223	0.170196
PF3D7_0808300	808300	0.891098	-0.242484	0.968244	-0.0939713	0.905636	0.141719	0.987179	-0.172449	0.966776	-0.0198526	0.551876	0.387408	0.453012	0.183778
PF3D7_0114500	114500	0	-0.0603179	0	0.0256787	0.467692	-0.91734	0.823245	0.530517	0.416667	-0.113828	0.551876	0.626114	0.489617	0.256143
PF3D7_1420400	GlyRS	0.616402	-0.170144	0.976074	-0.0905798	0.964187	0.034175	0.987179	0.122688	0.994872	-0.0044105	0.551876	0.26836	0.512286	0.131975
PF3D7_1343300	1343300	0.616402	-0.610342	0.979603	0.0430235	0.788732	-0.269164	0.943873	-0.403431	0.979058	0.0162597	0.551876	-0.39249	0.541538	-0.188115
PF3D7_0105300	CAP	0.952342	-0.382681	0	0.0256787	0	0.134392	0.823245	0.447528	0.646388	0.269056	0.551876	-0.329979	0.957341	-0.0304616
PF3D7_1243500	SNF7	0.616402	0.621451	0.962623	-0.194943	0.357759	1.18552	0.44186	1.07858	0.12037	0.889153	0.552632	0.777291	0.0414201	0.833222
PF3D7_1145400	DYN1	0.978489	-0.0107545	0.103448	-0.368251	0.428822	0.0817995	0.987179	-0.046644	0.783582	0.0896256	0.552632	0.11778	0.307448	0.103703
PF3D7_0217900	217900	0.803207	-0.254998	0.665765	0.214606	0.38716	0.193198	0.997463	0.00671278	0.927865	-0.035609	0.552632	0.176302	0.658537	0.0703466
PF3D7_0313000	313000	0.952342	0.206192	0.40176	0.56947	0.421933	0.659045	0.995692	-0.0853771	0.723608	-0.216109	0.553611	-0.58401	0.258348	-0.40006
PF3D7_0719700	RPS10	0.95387	-0.0610434	0.78685	0.184311	0.186235	0.323861	0.927858	0.16236	0.467164	-0.192522	0.557734	-0.173022	0.0852713	-0.182772
PF3D7_0306400	306400	0.960982	-0.0811795	0.925871	0.122975	0.964187	0.0230726	0.987179	0.182174	0.406746	-0.292709	0.557734	-0.282174	0.0867925	-0.287441
PF3D7_1211700	MCM5	0.978489	-0.0558453	0.943292	-0.126582	0.186235	0.956435	0.989577	-0.20999	0	-0.827565	0.561822	-0.70509	0.0181818	-0.766328
PF3D7_1138100	URM1	0.961921	0.0912477	0.8	-0.949466	0.840482	-0.123494	0.668224	0.29568	0.88959	-0.159489	0.561822	0.260684	0.939018	0.0505975
PF3D7_0917900	BIP	0.783094	-0.170317	0.915748	-0.141712	0.940719	-0.0496858	0.926257	-0.132304	0.28169	-0.232123	0.5625	-0.212138	0.0384615	-0.222131
PF3D7_0507200	SUB3	0.711694	0.393751	0.943292	0.172475	0.6606	0.392146	0.854988	1.52405	0.292359	0.486775	0.5625	1.20507	0.150895	0.845921
PF3D7_1018300	1018300	0.976027	-0.0474178	0.510965	-0.649041	0.541451	-0.214927	0.997463	-0.0170505	0.658333	-0.214121	0.5625	-0.268673	0.249551	-0.241397
PF3D7_1452000	RON2	0.961921	0.0321052	0.917647	-0.144999	0.944575	-0.0560009	0.823245	0.253309	0.078125	0.538477	0.564103	0.297542	0.0106383	0.418009
PF3D7_1461400	1461400	0.890256	-0.225571	0.993902	-0.00522815	0.792593	-0.403643	0.8048	-0.651953	0.281481	0.342613	0.564103	0.499221	0.0867925	0.420917
PF3D7_1368900	1368900	0.695745	0.89864	0.926416	0.320389	0.763181	0.384924	0.988652	0.260347	0.657036	0.171127	0.564103	0.461648	0.210736	0.316387
PF3D7_0524400	RBG1	0.946888	-0.189956	0.915748	-0.170213	0.428312	-0.114004	0.987179	-0.0840228	0.657356	0.176803	0.564103	-0.0669352	0.785305	0.0549337
PF3D7_1211900	ATP4	0.891098	-0.110576	0.40176	0.0970704	0.153374	0.20294	0.65	0.245927	0.503979	0.156427	0.565032	0.0891431	0.0899281	0.122785
PF3D7_1031600	GEXP15	0.616402	-0.551492	0.646967	0.106575	0.492063	0.48165	0	0.0587952	0.814533	-0.120352	0.570213	-0.309242	0.353436	-0.214797
PF3D7_0415400	415400	0.955556	0.108667	0.609137	0.19357	0.965259	-0.050407	0.987179	0.28656	0.148148	0.303842	0.573248	0.3518	0.046875	0.327821
PF3D7_1032800	LRR1	0.616402	0.243455	0.976074	0.0778904	0.868876	0.213685	0.943873	0.175513	0.295082	0.351086	0.57384	0.322203	0.0613208	0.336645
PF3D7_0619000;PF3D7_0619000	0619000;0619000	0.961921	-0.0897626	0.978772	0.0423699	0.461783	-0.445029	0.997463	0.0144556	0.529769	0.250114	0.57384	0.411923	0.161765	0.331018
PF3D7_1404700	1404700	0.769231	-1.15076	0.175879	-2.30827	0.958192	-0.026322	0.995692	-0.179697	0.579632	-0.361814	0.57384	0.870031	0.737947	0.254108
PF3D7_1429600	GEXP03	0.846059	-0.471253	0.827055	-0.207532	0.156069	-0.67342	0.969019	0.288326	0.0566038	-0.739356	0.575569	-0.553381	0.023622	-0.646368
PF3D7_1204300	EIF5A	0.978489	0.0323553	0.910397	-0.178718	0.9449	0.0522379	0.361257	-0.253305	0.341333	-0.229665	0.575569	-0.192745	0.046875	-0.211205
PF3D7_0104200	104200	0.958306	0.065254	0.670683	0.179164	0.928221	0.121656	0.997463	-0.00393265	0.318452	0.232063	0.575569	0.338147	0.0867925	0.285105
PF3D7_0527200	USP14	0.616402	0.333689	0.465686	0.20908	0.134921	0.402365	0.844186	0.192775	0.569507	0.154205	0.575569	0.187279	0.130919	0.170742
PF3D7_0212100	212100	0.955487	-0.338874	0.978772	-0.0429103	0.737089	-0.598141	0.654135	0.378812	0.584764	-0.342896	0.575569	-0.606509	0.208417	-0.474702
PF3D7_1436300	PTEX150	0.828767	-0.194126	0.818891	-0.08423	0.964187	0.03894	0.107527	-0.337873	0.992784	-0.00361871	0.575569	0.214364	0.437111	0.105373
PF3D7_1352900	1352900	0.869104	0.975243	0.694737	-1.15763	0.637989	0.462809	0.997463	-0.0117776	0.784547	-0.433728	0.575569	-0.308354	0.633003	-0.371041
PF3D7_1313800	1313800	0.961921	0.225428	0.608475	-0.725833	0.965259	-0.0477596	0.989577	-0.0853619	0.973262	-0.030246	0.575569	0.191681	0.82777	0.0807177
PF3D7_1107000	LSM4	0.819074	-0.359631	0.979603	-0.0639959	0.66157	0.104625	0.99194	-0.0355984	0.922757	0.0709121	0.575569	-0.145888	0.909038	-0.0374879
PF3D7_0912900	RPN8	0.843672	0.145483	0.657394	0.223619	0.217125	-0.161916	0.987179	0.127469	0.649485	0.120186	0.57732	0.232794	0.176334	0.17649
PF3D7_1239800	1239800	0	-0.0603179	0.413598	-3.6671	0.763181	-2.2335	0.938731	-1.87316	0.329545	-1.96021	0.57732	1.94563	0.99747	-0.00729132
PF3D7_1017100	RON12	0.726433	-0.230162	0.971429	0.0639563	0.964187	-0.0378935	0.989577	0.101481	0.126126	0.418047	0.581109	0.344318	0.0337838	0.381182
PF3D7_1140400	1140400	0.616402	0.491497	0.797392	0.321944	0.965259	0.0567823	0.532143	1.05164	0.078125	0.502775	0.581109	0.561351	0.046875	0.532063
PF3D7_1434600	METAP2	0.867612	0.113746	0.980649	0.020005	0.109375	0.241022	0.989577	0.0371919	0.0897436	-0.357325	0.585714	-0.156727	0.0106383	-0.257026
PF3D7_1369700	SNRPA1	0.624352	-0.510969	0.244186	0.537591	0.428051	0.290423	0.987179	0.154667	0.257143	-0.597545	0.585714	-0.234276	0.077551	-0.41591
PF3D7_1306200	1306200	0.897674	0.19605	0.8	0.361023	0.956025	0.0402308	0.81997	0.14082	0.425926	0.220028	0.585714	0.155814	0.0852713	0.187921
PF3D7_1355100	MCM6	0.985996	-0.0294045	0.915748	-0.318594	0.467692	0.409833	0.740331	-0.294147	0.078125	-0.62407	0.589249	-0.424511	0.023622	-0.524291
PF3D7_0831600	CLAG8	0.960982	-0.0906248	0.230769	-1.04337	0.36383	-0.350477	0.823245	0.444601	0.1	1.061	0.589249	0.397891	0.0384615	0.729444
PF3D7_0814400	814400	0.58642	0.889224	0.980649	-0.0368001	0.109375	0.403533	0.81997	-0.203704	0.985981	0.0155928	0.589249	0.277875	0.685059	0.146734
PF3D7_1012200	RA	0.946888	-0.115762	0.915748	-0.160136	0.782245	0.139756	0.995692	-0.0457818	0.178571	0.472711	0.591093	0.179582	0.0384615	0.326147
PF3D7_0903300	903300	0.849332	-0.493141	0.979911	-0.132598	0.500692	0.516556	0	0.0587952	0.76124	0.171252	0.593939	-0.326695	0.849511	-0.0777213
PF3D7_0933200	933200	0.993865	-0.00622594	0.774863	0.120774	0.646799	0.127173	0.988652	0.212993	0.58547	0.148869	0.594567	0.415998	0.200409	0.282433
PF3D7_1139900	EMC8	0.864183	-0.212835	0.369281	0.697322	0.552632	-0.64732	0.65	-0.96693	0.879795	-0.0985891	0.594567	-0.186879	0.555723	-0.142734
PF3D7_1201000	1201000	0.961921	-0.103116	0.987053	-0.0316098	0.780303	0.472751	0.696842	-0.60479	0.217391	-0.489192	0.59481	-0.70633	0.0965517	-0.597761
PF3D7_0626400	626400	0	-0.0603179	0	0.0256787	0.734463	0.679891	0	0.0587952	0.416667	-0.113828	0.59481	-0.609112	0.257092	-0.36147
PF3D7_1241900	1241900	0.841448	-0.130138	0.915748	-0.1037	0.976879	0.0350376	0.997463	0.0107902	0.978466	0.00890347	0.59481	-0.45017	0.419023	-0.220633
PF3D7_1334700	MSRP7	0.751799	-0.268866	0.7881	0.659135	0.500692	0.520654	0	0.0587952	0.745642	0.256876	0.59481	-0.328744	0.957988	-0.035934
PF3D7_1444100	1444100	0.90531	0.409139	0.679124	0.639116	0.112676	2.3005	0.740331	1.042	0.577643	0.354447	0.603586	0.825614	0.223301	0.59003
PF3D7_1030600	KAE1	0.909329	-0.174847	0.925871	-0.0983456	0.39924	-0.228492	0.969019	0.137968	0.970716	0.0245474	0.605368	-0.240436	0.665514	-0.107944
PF3D7_0303200	303200	0.867612	-0.0916096	0.980649	0.0205176	0.702065	-0.0981593	0.990168	-0.0616686	0.12037	0.390206	0.609037	0.275496	0.0289855	0.332851
PF3D7_1114700	CLK3	0.964473	0.131253	0.910397	-0.0615866	0.571947	0.337478	0	0.0587952	0.336986	0.489428	0.609037	0.228923	0.106452	0.359176
PF3D7_1308300	RPS27	0.966318	-0.0981863	0.976074	0.155661	0.541451	-0.47505	0.823245	-0.256686	0.453416	-0.325943	0.609037	-0.393661	0.142857	-0.359802
PF3D7_1110400	1110400	0.169492	0.48164	0.962623	0.105317	0.514403	0.571501	0.122642	0.869725	0.590909	0.197417	0.609037	0.398116	0.198745	0.297767
PF3D7_0210700	SYN17	0.961921	0.3592	0	0.0256787	0.661053	1.01	0.987179	-0.438601	0.487663	0.652104	0.609037	1.49347	0.20284	1.07279
PF3D7_1367000	SKP1	0.803207	0.713709	0.463731	-1.69406	0.773973	-0.813915	0.632716	0.82697	0.694087	-0.455973	0.609037	0.954677	0.818057	0.249352
PF3D7_1012500	1012500	0.946888	0.242461	0.657394	-0.077835	0.632	0.277141	0.989577	0.155982	0.12037	0.664754	0.615087	0.359703	0.0337838	0.512229
PF3D7_0908000	PMP1	0.891098	-0.159548	0.922197	-0.0416653	0.737089	-0.189356	0.987179	0.119298	0.363196	0.261744	0.615087	0.278219	0.0852713	0.269981
PF3D7_1130100	RPL38	0.512821	-0.385159	0.665765	-0.161347	0.541451	-0.398474	0.711656	-0.518197	0.476401	-0.168971	0.615087	-0.262759	0.125	-0.215865
PF3D7_1418000	UFD1	0.961921	0.111355	0.608475	-0.799458	0.6606	-0.464239	0.691304	-0.777459	0.461654	0.485566	0.615087	0.627347	0.170238	0.556456
PF3D7_0816200	VPS2	0.616402	0.339627	0.976942	0.120982	0.873118	0.376525	0.633846	1.0557	0.517197	0.285888	0.615087	0.499926	0.182844	0.392907
PF3D7_1338100	RPN3	0.978489	-0.0270018	0.798805	-0.195028	0.171569	-0.355336	0.943873	0.243993	0.784763	0.0623126	0.615087	0.270543	0.265517	0.166428
PF3D7_1244800	1244800	0.77814	0.268446	0.118012	0.48984	0.553616	-0.63052	0.823245	-0.476807	0.736032	-0.106	0.615087	0.528502	0.564916	0.211251
PF3D7_1104100	SYN13	0.616402	-0.213106	0.665765	-0.316341	0.965259	0.0288856	0.989577	-0.120387	0.784489	0.0745416	0.615087	-0.13392	0.84585	-0.029689
PF3D7_0927300	FH	0.952342	0.242348	0.979911	-0.0248659	0.156069	0.745562	0.943873	0.288634	0.375854	0.309174	0.619231	0.280314	0.0899281	0.294744
PF3D7_0828400	OXA1	0.978489	0.00505705	0.457895	0.654042	0.965259	0.0150282	0.709544	0.695619	0.363196	-0.395322	0.619231	-0.394343	0.101639	-0.394832
PF3D7_0419800	419800	0.958306	0.192707	0.976942	-0.0483362	0.851962	-0.123895	0.987179	-0.106701	0.838146	-0.123705	0.619231	-0.152192	0.572692	-0.137949
PF3D7_1027300	nPrx	0.896617	0.143689	0.701043	0.23327	0.8195	-0.1839	0.995692	-0.0267622	0.142857	0.376421	0.619586	0.245448	0.0289855	0.310935
PF3D7_0207800	SERA3	0.961921	0.0565111	0.980649	0.0231386	0.827888	-0.0906104	0.584416	0.234397	0.356784	0.169489	0.619586	0.140013	0.0434783	0.154751
PF3D7_1023900	CHD1	0.803207	-0.470795	0.240964	-0.710812	0.435076	-0.397034	0.858458	-0.252892	0.563073	-0.225693	0.619586	-0.286047	0.185841	-0.25587
PF3D7_1407600	1407600	0.958306	0.495724	0.988712	-0.020806	0.1	2.01754	0.989577	-0.2755	0.488604	0.795929	0.619586	0.917596	0.200409	0.856762
PF3D7_1105300	1105300	0.946888	-0.366165	0.943292	-0.523675	0.435076	-0.851221	0.960325	0.715698	0.625618	0.598298	0.619586	1.04354	0.27592	0.820918
PF3D7_1334200	1334200	0.958306	0.0485378	0.925871	-0.0479227	0.122449	0.231166	0.987179	-0.0356216	0.856582	0.0475513	0.619586	0.12109	0.308544	0.0843205
PF3D7_0302200	CLAG3.2	0.891098	0.342855	0.976074	0.218601	0.760661	0.655106	0.34104	1.86475	0.996959	-0.00584228	0.619586	-0.749856	0.50216	-0.377849
PF3D7_0629900	629900	0.978489	-0.0358625	0	0.0256787	0.122449	1.64415	0.465217	0.246558	0.851163	-0.1016	0.619586	0.525383	0.605019	0.211892
PF3D7_0500900	FIKK5	0.958306	-0.108062	0.961817	0.160554	0.835938	-0.197109	0.997463	-0.00648011	0.927865	-0.0493618	0.619586	0.271419	0.679149	0.111028
PF3D7_0302600	ABCB4	0.616402	2.71418	0.0353982	3.60843	0.153374	3.97299	0.583062	3.70589	0.648496	-0.517955	0.619586	1.38766	0.733594	0.434852
PF3D7_0705700	705700	0.616402	-0.672578	0.705618	-0.586067	0.235465	-0.727914	0.315789	-1.11717	0.996959	-0.00298963	0.619586	-0.221009	0.734217	-0.112
PF3D7_0619900	SF3A2	0.978489	0.115713	0.8	-0.59608	0.451299	-1.56086	0	0.0587952	0.272031	0.876447	0.62218	0.917188	0.101639	0.896817
PF3D7_1326400	1326400	0.623377	-0.453847	0.960953	-0.244455	0.835938	-0.646583	0.943873	0.371847	0.194915	0.597899	0.625468	0.953311	0.120344	0.775605
PF3D7_0112200	MRP1	0.994901	-0.0180624	0.216216	-1.84897	0.126214	-1.33647	0.943873	0.71404	0.641892	-0.506696	0.625468	-0.924029	0.280528	-0.715362
PF3D7_1015200;PF3D7_1015200;PF3D7_1015200.3-p1	CysRS;CysRS;CysRS	0.672055	0.358063	0.665765	0.205813	0.71387	0.172194	0.81997	0.186003	0.817149	0.0745645	0.626866	0.206065	0.323529	0.140315
PF3D7_0907700	PA28	0.841448	0.144205	0.976074	-0.115904	0.314554	0.156473	0.943873	0.265815	0.447619	-0.232575	0.626866	0.252677	0.978892	0.0100506
PF3D7_0906100	VPS46	0.616402	0.31832	0.952189	-0.126148	0.907852	0.0746388	0.995692	0.0381409	0.444265	0.244575	0.628015	0.137439	0.118841	0.191007
PF3D7_0419600	RANBP1	0.877714	0.18016	0.978772	0.0300262	0.164103	0.214241	0.987179	0.0983039	0.813712	-0.0622803	0.628015	-0.0912918	0.322981	-0.0767861
PF3D7_1418200	1418200	0.779221	0.277588	0.925871	0.234493	0.42329	1.23406	0.346369	1.07119	0.926143	-0.0599135	0.628015	0.312267	0.697347	0.126177
PF3D7_0410600	ATRP	0.95387	-0.0996569	0.690024	-0.260277	0.122449	0.32079	0.943873	0.0785037	0.896939	0.0533481	0.62963	0.123806	0.474747	0.0885769
PF3D7_1343700	Kelch13	0.958984	0.0447982	0.915748	0.105565	0.303614	0.458026	0.995692	-0.0309231	0.084507	0.427259	0.631193	0.380446	0.0434783	0.403852
PF3D7_1124600	EK	0.803207	0.0849768	0.670683	0.128983	0.755232	0.125433	0.995692	0.0144146	0.785556	0.0705316	0.631193	0.12386	0.257923	0.0971957
PF3D7_0707700	707700	0.971396	0.0494215	0.979911	-0.0773416	0.974536	0.0463499	0.511029	-0.561257	0.658333	0.288626	0.631193	0.419406	0.290375	0.354016
PF3D7_1224000	GCH1	0.616402	0.38728	0.608475	0.507892	0.1	-0.958113	0.709544	-0.597469	0.721202	-0.170641	0.631193	-0.254706	0.314961	-0.212673
PF3D7_0800100	VAR.0800100	0.958306	-0.207158	0.934989	-0.22605	0.598331	-1.06481	0.987179	0.0601408	0.936999	-0.0438193	0.631193	-0.737576	0.402614	-0.390698
PF3D7_1443900	HSP90	0.958306	0.183186	0.665765	-0.279093	0.598824	0.577146	0.987179	-0.159694	0.135593	-0.621059	0.632246	-0.412342	0.0434783	-0.5167
PF3D7_0202500	ETRAMP2	0.616402	-1.63529	0.607273	-1.36246	0.896599	0.644136	0.81997	-1.47301	0.126126	0.951637	0.632246	1.23605	0.1	1.09384
PF3D7_0903200	RAB7	0.946888	-0.0840187	0.541414	-0.241909	0.7825	0.104748	0.987179	0.0302269	0.675868	-0.104534	0.632246	-0.086359	0.198745	-0.0954467
PF3D7_0109100	CCp5	0	-0.0603179	0	0.0256787	0.537037	0.60297	0	0.0587952	0.416667	-0.113828	0.632246	-0.369902	0.228846	-0.241865
PF3D7_0314000	314000	0.946888	-0.205291	0.510965	0.246482	0.965259	-0.0326131	0.943873	-0.215418	0.753906	0.108849	0.632246	0.263746	0.279801	0.186298
PF3D7_0923900	PABP2	0.657895	-0.515398	0.362126	-0.418828	0.988307	-0.00624029	0.44843	0.450144	0.926123	-0.0313418	0.632246	-0.240845	0.380244	-0.136094
PF3D7_0321800	321800	0.978489	-0.0813422	0	1.97389	0.362473	-1.16308	0.724409	-0.309567	0.916817	-0.14621	0.632246	-0.552927	0.563618	-0.349568
PF3D7_1323100	1323100	0.961921	-0.0515205	0.970775	-0.0540791	0.936093	-0.0807403	0.966041	-0.162096	0.38	-0.202807	0.632911	-0.275159	0.108696	-0.238983
PF3D7_1239700	FTSH1	0.978489	0.043435	0.827055	-0.127952	0.24581	0.308199	0.943873	0.226607	0.493793	-0.263381	0.633574	-0.225655	0.159204	-0.244518
PF3D7_1131100	SR1	0.726433	-0.662834	0.979911	-0.0919582	0.683317	0.35461	0.987179	-0.346796	0.146154	0.66249	0.634892	0.435545	0.046875	0.549017
PF3D7_1002000	1002000	0.957335	-0.145699	0.8	0.550875	0.947583	-0.0896594	0.987179	-0.374628	0.503329	0.381813	0.634892	0.608189	0.198745	0.495001
PF3D7_0517900	517900	0.891098	-0.802297	0.78942	0.832699	0.207746	-1.17703	0.823245	-1.32714	0.966866	-0.0694112	0.642729	0.934787	0.623294	0.432688
PF3D7_1033900	1033900	0.867612	-0.463758	0.239837	-0.700709	0.760463	0.352533	0.823245	-0.482685	0.244444	-0.470953	0.643113	-0.354866	0.0688073	-0.412909
PF3D7_1304500	1304500	0.955556	-0.0845506	0.608475	-0.190221	0.739456	0.193894	0.997463	-0.0117005	0.579632	-0.113121	0.643113	-0.176776	0.150895	-0.144948
PF3D7_0608800	OAT	0.832659	-0.150553	0.980649	0.0226919	0.922078	-0.0824371	0.987179	-0.0916412	0.217391	-0.390726	0.643494	-0.266231	0.0505051	-0.328479
PF3D7_1474600	VMP1	0.960982	-0.0494229	0.536688	0.272408	0.637989	0.208128	0.943873	0.167136	0.619	-0.177353	0.643494	0.0613914	0.743056	-0.0579806
PF3D7_1320600	RAB11a	0.95387	0.116142	0.0353982	0.223528	0.161111	0.444272	0.989577	0.0538718	0.945414	0.0229643	0.646797	0.240695	0.421053	0.13183
PF3D7_1135100	PPM8	0.640306	-0.368129	0.813297	-0.194114	0.692843	-0.156984	0.740331	-0.322848	0.0344828	0.638579	0.647986	0.223801	0.0106383	0.43119
PF3D7_1216900	1216900	0.616402	0.238512	0.961107	0.0618096	0.905636	-0.078989	0.987179	-0.103613	0.384946	-0.204154	0.647986	-0.237018	0.097973	-0.220586
PF3D7_0416800	SAR1	0.850602	0.192553	0.925871	0.0929382	0.890345	0.0993463	0.989577	0.0524168	0.971061	-0.0131592	0.647986	0.1595	0.587165	0.0731704
PF3D7_0303600	Plrx	0.961921	-0.229635	0.958913	0.202808	0.836193	0.592486	0.987179	-0.525424	0.944036	-0.088225	0.647986	0.82157	0.624886	0.366673
PF3D7_0501000	501000	0.95387	0.198086	0.994425	0.00454028	0.925538	-0.10464	0.727984	-0.423749	0.660203	0.096275	0.647986	-0.249168	0.725742	-0.0764466
PF3D7_1366400	RHOP148	0.978489	0.0474218	0.469586	1.14103	0.949711	0.193298	0.995692	0.145964	0.920786	-0.103268	0.647986	-0.139629	0.777455	-0.121449
PF3D7_1451500	1451500	0.657895	0.988789	0.976074	0.110666	0.217125	1.10701	0.8048	0.525022	0.619	-0.30346	0.647986	0.411213	0.927669	0.0538764
PF3D7_1406200	SPT6	0.978489	0.0301973	0.315412	0.724626	0.944575	0.131448	0.527273	1.1174	0.217391	0.595267	0.647986	-0.504689	0.951029	0.0452894
PF3D7_0514200	514200	0.960982	-0.118745	0.978772	0.0697201	0.691924	-0.267826	0.995692	0.140993	0.362069	-0.367927	0.647986	0.413288	0.967292	0.0226807
PF3D7_1310700	PIC5	0.978489	-0.0728369	0.970775	0.324125	0.792422	-0.286751	0.987179	-0.379546	0.0566038	0.873691	0.648342	0.74767	0.0505051	0.810681
PF3D7_1234800	SF3B3	0.616402	0.320919	0.608475	0.507865	0.6643	-0.281679	0.943873	-0.581173	0.205405	0.571442	0.648342	0.507723	0.077551	0.539582
PF3D7_1309500	GAR1	0.960982	-0.0673972	0.980649	0.0192278	0.981016	0.00837771	0.12844	-0.663532	0.406746	-0.250725	0.649826	-0.237549	0.104235	-0.244137
PF3D7_0310700	TRAPPC4	0.616402	-0.646656	0.915748	0.121232	0.707602	0.196056	0.943873	-0.308355	0.42132	-0.364679	0.652174	-0.375281	0.149485	-0.36998
PF3D7_1307200	1307200	0.961921	-0.0937371	0.988712	0.000828847	0.799016	-0.63273	0	0.0587952	0.996959	-0.00332927	0.652778	-0.628462	0.458432	-0.315896
PF3D7_1016400	FIKK10.1	0.706861	0.536045	0.230769	-0.567456	0.542199	0.6548	0	0.0587952	0.416667	-0.519284	0.654577	-0.395817	0.170616	-0.45755
PF3D7_0201900	EMP3	0.803207	0.677213	0.967532	0.211987	0.635227	0.568492	0.0804598	2.01932	0.527406	-0.210934	0.654577	0.531257	0.733516	0.160162
PF3D7_1224100	1224100	0.978489	0.0588305	0.665765	-0.0466045	0.609954	-0.3371	0.969019	0.0820718	0.248908	0.430397	0.654577	-0.300662	0.876574	0.0648674
PF3D7_1034000	SLY1	0.732601	1.15873	0.978772	-0.206394	0.500692	-0.613277	0.987179	-0.656203	0.535628	0.824403	0.654701	0.968756	0.257496	0.896579
PF3D7_0926500	926500	0.967354	0.102879	0.103448	0.451688	0.8195	-0.258632	0.748644	-0.485547	0.877486	0.105854	0.654701	0.38588	0.453012	0.245867
PF3D7_0710100	710100	0.616402	0.647795	0.411429	0.319718	0.19708	0.835859	0.943873	-0.37559	0.950418	0.0374633	0.654701	0.47349	0.459364	0.255477
PF3D7_0410900	AKIT7	0.905226	1.34357	0.915748	1.12386	0	3.97065	0.823245	1.29918	0.978466	0.0853321	0.654701	-1.16742	0.756839	-0.541041
PF3D7_1007200	1007200	0.616402	-1.40549	0.541414	-0.565	0.544416	-0.433933	0.987179	0.197643	0.580087	0.479187	0.654701	-0.292047	0.888347	0.0935702
PF3D7_0932300	M18AAP	0.978489	0.0172436	0.976074	0.0350685	0.929707	0.0281818	0.987179	0.0595	0.531553	-0.143742	0.654701	0.135209	0.985401	-0.00426625
PF3D7_1017000	1017000	0.958984	-0.0803701	0.665765	-0.392448	0.925538	0.0506004	0.933993	-0.302982	0.852437	0.0916144	0.656997	0.257687	0.43199	0.17465
PF3D7_1103600	ALP2a	0.960982	0.0347357	0.591497	0.532576	0.38921	-1.07773	0.943873	-0.469794	0.471893	-0.319749	0.657581	0.376008	0.961075	0.0281296
PF3D7_0629200	629200	0.693966	-0.239799	0.44709	-0.204646	0.855776	-0.0386933	0.265734	-0.16816	0.896939	-0.0284197	0.658163	-0.0691467	0.279801	-0.0487832
PF3D7_0501500	RAP3	0.961921	0.0197611	0.78685	-0.207385	0.127273	-0.750855	0.818898	-0.358484	0.336986	0.32081	0.660441	0.19955	0.0833333	0.26018
PF3D7_0306800	CCT2	0.616402	0.185886	0.118012	0.237742	0.849366	-0.0683134	0.654135	0.210489	0.642105	-0.0753337	0.662712	-0.0953227	0.113433	-0.0853282
PF3D7_0308900	SF3B1	0.695745	0.476582	0.979911	0.0847115	0.760661	0.4604	0.989577	0.191239	0.497275	0.412539	0.663283	0.55389	0.20404	0.483215
PF3D7_1008800	NOP5	0.839895	-0.636472	0.980649	-0.0644004	0.965259	0.0845915	0.993703	-0.0949967	0.416667	0.28088	0.666385	0.519454	0.193231	0.400167
PF3D7_1030300	1030300	0.891098	0.243796	0.915748	-0.364222	0.362473	0.865675	0.576667	1.39878	0.253219	0.830772	0.670034	0.45375	0.0899281	0.642261
PF3D7_0919300	TrxL1	0	-0.0603179	0	0.0256787	0.964187	-0.160427	0.943873	-0.356087	0.416667	-0.113828	0.670034	0.62984	0.57157	0.258006
PF3D7_1122600	1122600	0	-0.0603179	0.988712	0.0312891	0.764858	-0.481537	0.987179	-0.60276	0.335196	-0.678926	0.672788	-1.08392	0.177677	-0.881421
PF3D7_0816600	ClpB1	0.805755	0.301497	0.8	0.279751	0.182609	0.431236	0.969019	0.246305	0.683611	0.125094	0.672788	0.284018	0.265517	0.204556
PF3D7_1410000	EMC2	0.841448	0.465423	0.557957	0.896002	0.367432	0.347572	0.811709	0.706964	0.917569	0.0666783	0.672788	0.32309	0.478889	0.194884
PF3D7_0714500	714500	0.976027	0.0307659	0.463731	-0.315188	0.8195	0.145805	0.99899	-0.000630249	0.97874	0.0130756	0.672788	0.267764	0.543033	0.14042
PF3D7_0423400	AARP	0.616402	-0.274897	0	0.0256787	0.859854	0.310021	0.525547	0.105016	0.377528	-0.221117	0.672788	0.349306	0.863928	0.0640943
PF3D7_0929400	RhopH2	0.964348	0.053876	0.980649	0.0286442	0.964187	-0.0415249	0.823245	0.321823	0.205405	-0.250723	0.673333	-0.329193	0.106583	-0.289958
PF3D7_1119500	1119500	0.867612	-0.267639	0.980649	0.0411519	0.637989	0.520191	0.760757	-0.345721	0.406746	0.449632	0.674959	0.486164	0.157107	0.467898
PF3D7_0206100	SufE	0.616402	-1.00899	0.561776	-0.29314	0.451299	2.98056	0.987179	-0.455348	0.0714286	-0.904258	0.674959	-1.9978	0.198745	-1.45103
PF3D7_0532400	LyMP	0.711694	-1.04674	0.915748	-0.768587	0.964187	0.0778945	0.293413	-0.937969	0.493793	-0.379097	0.674959	-0.45974	0.200409	-0.419418
PF3D7_0109800	cPheRS	0.841448	-0.221361	0.941474	-0.159078	0.83945	0.182326	0.989577	-0.0653343	0.310127	-0.36897	0.675453	-0.286501	0.0899281	-0.327735
PF3D7_0909600	909600	0.961921	0.117178	0	0.0256787	0.248	0.834468	0.943873	-0.312202	0.425926	0.33821	0.675453	0.529966	0.189845	0.434088
PF3D7_0629500	AAT1	0.616402	1.13354	0.980649	-0.0596437	0.122449	1.30978	0.987179	-0.215753	0.536145	0.686452	0.675453	0.60523	0.279534	0.645841
PF3D7_1215000	Trx-Px2	0.616402	-0.586568	0.967554	0.112561	0.6606	0.307618	0.943873	0.357621	0.738645	0.18268	0.675453	0.392904	0.338571	0.287792
PF3D7_0322900	RPS3A	0.5	-0.380643	0.027027	-0.464722	0.153374	-0.664242	0.102273	-0.521902	0.369668	-0.175233	0.678689	-0.147516	0.0717489	-0.161375
PF3D7_1306000	1306000	0.958306	-0.0873767	0.200935	-0.459	0.978033	-0.00977365	0.823245	-0.147482	0.372365	-0.264337	0.678689	-0.0943935	0.0925267	-0.179365
PF3D7_0623500	SOD2	0.69214	0.909039	0.915748	0.264768	0.846327	0.183956	0.987179	-0.436668	0.907419	0.0986444	0.678689	0.476111	0.478889	0.287378
PF3D7_1467900	1467900	0.958306	-0.38292	0.979911	0.0924393	0.179825	1.23116	0.997463	0.0316309	0.166667	1.05818	0.682488	0.664038	0.0745614	0.86111
PF3D7_1125500	SNRPD1	0.978489	0.0171036	0.8	0.169918	0.112676	-0.983722	0.8048	-0.280736	0.573481	-0.164406	0.683007	-0.263897	0.207243	-0.214152
PF3D7_1001200	ACBP2	0.958306	0.0934913	0.297794	0.467384	0.974536	0.020677	0.996793	-0.0223141	0.231818	-0.426116	0.683524	-0.219728	0.0613208	-0.322922
PF3D7_0213100	SIS1	0.958306	0.0360722	0.978772	0.0210376	0.497902	0.158451	0.987179	-0.0735105	0.399586	-0.14245	0.684168	-0.0890188	0.0414201	-0.115734
PF3D7_1143300	RPC40	0.616402	0.52673	0.976942	-0.218711	0.955275	0.113265	0.989577	0.0984796	0.416667	0.562286	0.684168	0.384097	0.175234	0.473191
PF3D7_1437700	1437700	0.616402	0.354357	0.978772	0.0890391	0.910611	0.180844	0.989577	-0.0775611	0.810868	-0.122563	0.684168	-0.386899	0.380244	-0.254731
PF3D7_1303200;PF3D7_1303200	VAMP8;VAMP8	0.958306	0.140908	0.980649	0.05481	0.112676	0.595476	0.969019	0.202484	0.872975	-0.0737684	0.684168	-0.184734	0.46181	-0.129251
PF3D7_0617800	H2A	0.905226	-0.195122	0.481395	-0.366262	0.878273	0.0770237	0.996793	-0.0190716	0.939205	0.0462862	0.684168	0.218869	0.585975	0.132578
PF3D7_0305700	305700	0.961921	0.0370635	0.809833	0.0646888	0.629885	0.125616	0.995692	-0.0164868	0.749409	-0.0850476	0.684168	0.115017	0.927669	0.0149846
PF3D7_0517000	517000	0.957335	-0.0635421	0.78685	-0.117908	0.19685	0.182	0.995692	0.022898	0.188571	-0.262012	0.68542	-0.128737	0.0289855	-0.195374
PF3D7_0522600	522600	0.616402	-0.293167	0.78685	-0.581777	0.186235	2.24109	0.943873	-0.79654	0	1.85017	0.68542	1.31327	0.0384615	1.58172
PF3D7_0629800	629800	0.958306	0.120139	0.978772	0.167963	0.983615	-0.0181693	0.997463	-0.0156716	0.271318	0.593707	0.68542	0.339013	0.0899281	0.46636
PF3D7_0220800	CLAG2	0.958306	0.161706	0.146739	1.22743	0.905636	0.0368531	0.858458	0.617099	0.245614	-0.665269	0.68542	-0.463534	0.0899281	-0.564401
PF3D7_1226900	PV2	0.640306	0.212629	0.978772	-0.0224481	0.598351	0.195858	0.989577	0.0493348	0.590909	-0.130338	0.68542	-0.158995	0.177419	-0.144667
PF3D7_1140100	1140100	0.978489	-0.0954195	0.646967	-0.505048	0.919926	0.146992	0.987179	0.156371	0.58547	-0.398977	0.68542	-0.277073	0.329897	-0.338025
PF3D7_1328300	1328300	0.961921	-0.0590277	0.146739	-0.318883	0.965259	0.0617095	0.987179	-0.101529	0.939205	-0.026554	0.68542	-0.362694	0.446914	-0.194624
PF3D7_1356700	1356700	0.841448	-1.1388	0.78685	-0.498147	0.367304	-2.1246	0	0.0587952	0.920786	0.163501	0.68542	0.993883	0.512286	0.578692
PF3D7_1116200	PDX2;PDX2	0.616402	1.66478	0.679124	0.875194	0.875356	-0.352675	0.823245	-0.379459	0.810868	-0.358008	0.68542	-0.417349	0.59434	-0.387679
PF3D7_1317000	USP39	0.899354	0.410082	0.536688	0.436594	0.985204	-0.0081523	0.995692	0.0233951	0.996959	-0.00377897	0.68542	0.198588	0.657367	0.0974045
PF3D7_0813400	813400	0.841448	0.210268	0.980649	0.0249935	0.300242	0.568249	0.943873	0.231119	0.790783	0.0783999	0.68542	-0.173337	0.806587	-0.0474687
PF3D7_0803400	RAD54	0.958306	-0.060214	0.943292	0.15967	0.486131	0.471475	0.989577	-0.0203739	0.753323	0.153838	0.68542	-0.26457	0.880671	-0.0553658
PF3D7_1015900	ENO	0.998984	0.00114599	0.700696	0.180264	0.905636	-0.0528914	0.987179	0.100264	0.455927	-0.171033	0.685937	-0.137656	0.106452	-0.154344
PF3D7_1356100	1356100	0.828767	0.146695	0.915748	-0.136688	0.153374	-0.428061	0.654135	-0.488467	0.420339	0.229245	0.685937	0.171835	0.115044	0.20054
PF3D7_0712400	VAR.0712400	0.616402	-0.837779	0.943292	0.221968	0.71137	0.0725688	0.987179	0.214956	0.646837	-0.286107	0.685937	-0.26991	0.338571	-0.278009
PF3D7_1002800	1002800	0.839895	-0.692292	0	0.0256787	0.840482	1.16007	0.583062	-2.71973	0.781016	0.20216	0.685937	-1.87992	0.550659	-0.838879
PF3D7_1366100	DIP13	0.952381	-0.201373	0.665765	0.169348	0.964187	-0.0338712	0.823245	-1.16131	0.320475	-0.446721	0.685937	0.71832	0.864277	0.135799
PF3D7_0308500	308500	0.978489	0.0217572	0.919003	0.148491	0.659066	0.157944	0.696842	0.26233	0.796659	-0.0913854	0.685937	0.148878	0.892252	0.0287465
PF3D7_0714200	714200	0.98657	0.0168364	0.679755	-0.200249	0.373717	0.705276	0.989577	-0.0879943	0.28169	0.535998	0.685937	-0.389814	0.896988	0.0730919
PF3D7_0403200	403200	0.905226	-1.31482	0.980649	0.131515	0.510989	-0.144334	0.997463	0.102327	0.727498	-0.801038	0.685937	1.12238	0.939018	0.160669
PF3D7_1414400	PP1	0.95387	0.136613	0.689737	0.300701	0.566382	-0.185721	0.989577	0.0846009	0.488604	0.261585	0.685937	-0.247583	0.987033	0.007001
PF3D7_1425200	1425200	0.877714	0.479087	0.979603	-0.209247	0.940719	0.109394	0.811709	0.970201	0.708158	0.503193	0.687988	0.572084	0.4511	0.537638
PF3D7_1233600	AARP1	0.961921	0.166903	0.541414	0.629309	0.643411	-0.766512	0.987179	-0.302538	0.631373	-0.199311	0.690031	-0.550737	0.302548	-0.375024
PF3D7_0816100	PPCDC	0.890816	0.290453	0.63289	-0.197718	0.983607	0.0290521	0.373134	-0.618023	0.736032	0.173259	0.692068	0.534109	0.344681	0.353684
PF3D7_1457500	VPS4	0.978489	-0.0245881	0.382263	-0.394078	0.47006	-0.396818	0.995692	0.0316574	0.699574	-0.152651	0.69278	-0.320613	0.312796	-0.236632
PF3D7_1315900	1315900	0.946888	0.162463	0.375	0.382162	0.198556	-0.706999	0.987179	0.306241	0.728171	0.157474	0.69278	0.374237	0.330645	0.265856
PF3D7_1466800	1466800	0.907733	0.387063	0.951799	0.242813	0.884292	0.417477	0.987179	-0.23143	0.851619	-0.0980788	0.69278	-0.473568	0.423469	-0.285823
PF3D7_1365700	1365700	0.781906	0.362679	0.103448	0.290884	0.965259	0.04956	0.987179	0.187453	0.877486	0.0621636	0.69278	0.155877	0.458432	0.10902
PF3D7_0728100	728100	0.616402	-1.78383	0.705618	0.985238	0.965259	-0.202253	0	0.0587952	0.892655	0.268148	0.69278	0.947028	0.546381	0.607588
PF3D7_0215700	RPB2	0.76007	0.1774	0.943292	-0.108069	0.9449	0.019347	0.823245	-0.244044	0.963816	-0.0233414	0.69278	0.143909	0.754962	0.0602838
PF3D7_1105600	PTEX88	0.616402	-0.640772	0.969388	-0.0919785	0.383562	-0.387687	0.987179	-0.302088	0.578022	-0.278188	0.69278	0.262	0.987053	-0.00809381
PF3D7_1435400	EMC4	0.693966	-0.311412	0.976942	-0.0586575	0.435076	0.378538	0.987179	0.128013	0.563073	0.190995	0.69278	-0.20124	0.987616	-0.0051227
PF3D7_0612700	P12	0.803207	-0.441365	0.348123	-0.565606	0.19708	-0.564512	0.740331	-0.300149	0.227907	0.295293	0.69713	0.171191	0.0505051	0.233242
PF3D7_1454700	6PGD	0.616402	-0.0643263	0.239837	0.074775	0.136364	-0.293768	0.969019	0.0677104	0.513725	-0.109744	0.69713	-0.1122	0.106583	-0.110972
PF3D7_0526700	526700	0.967354	-0.134365	0	0.0256787	0.755232	-0.710959	0	0.0587952	0.336986	-0.560788	0.69713	-0.558288	0.148825	-0.559538
PF3D7_1412600	DHS	0.967354	-0.0480389	0.943292	-0.182743	0.707602	0.324853	0.373134	0.877487	0.455927	0.259125	0.69713	0.4047	0.20284	0.331913
PF3D7_1028600	1028600	0.616402	0.672735	0.463731	0.518571	0.517711	0.60426	0.22963	1.65911	0.416667	0.259778	0.69713	0.53879	0.235849	0.399284
PF3D7_0605100	KH1	0.946888	-0.215881	0.811581	0.100945	0.126214	-0.527983	0.653631	-0.527595	0.7384	-0.140791	0.69713	-0.129523	0.40678	-0.135157
PF3D7_0413700	413700	0.98488	0.0102592	0.679755	-0.125042	0.74397	-0.236615	0.225564	-0.362401	0.851619	-0.0662733	0.69713	-0.188359	0.411688	-0.127316
PF3D7_0306100	306100	0.978489	0.0815126	0.680488	0.443956	0.919926	-0.422943	0.653631	0.428157	0.817182	-0.168248	0.69713	-0.759851	0.423469	-0.46405
PF3D7_1202100;PF3D7_1202100	SRAP1;SRAP1	0.958306	0.12851	0.8	-0.289716	0.162304	0.293743	0.969019	0.405851	0.973895	-0.0268001	0.69713	0.343322	0.697347	0.158261
PF3D7_0108000	108000	0.961921	-0.028091	0.915881	0.0638115	0.918393	-0.101719	0.823245	-0.221289	0.619	-0.115322	0.69713	0.215355	0.824242	0.0500163
PF3D7_1441100	1441100	0.891098	0.470919	0.994425	-0.00372797	0.978125	-0.0114272	0.209302	0.729969	0.598964	-0.275777	0.69713	0.274493	0.997979	-0.00064201
PF3D7_1360900	1360900	0.909644	0.0425368	0.943292	-0.0815499	0.629885	-0.145585	0.988652	-0.0744371	0.954621	-0.018386	0.697587	-0.142557	0.484615	-0.0804716
PF3D7_0214900	RON6	0.657568	0.24038	0.969388	0.118506	0.884292	0.181704	0.494071	1.13598	0.0566038	0.661635	0.701504	0.552713	0.0717489	0.607174
PF3D7_1457000	SPP	0.849332	0.226946	0.679537	0.109464	0.707602	0.225322	0.989577	0.0405988	0.811135	0.0664657	0.701504	0.213677	0.352113	0.140072
PF3D7_0305500	305500	0.803207	-0.980302	0.913153	0.193515	0.497902	-0.523553	0.654135	-0.78868	0.563356	-0.425031	0.701649	-0.333532	0.301917	-0.379281
PF3D7_0528400	DHHC7	0.958306	-0.219365	0.910397	0.37202	0.440735	0.757872	0.989577	-0.129711	0.907419	0.133617	0.701649	0.460527	0.57157	0.297072
PF3D7_1409300	DDI1	0.616402	0.358252	0.917647	0.274516	0.980859	0.0247272	0.968	-0.169631	0.178571	0.499116	0.703593	0.358549	0.077551	0.428833
PF3D7_1208500	1208500	0.820979	0.496715	0.690504	0.583384	0.489826	0.841512	0.99899	-0.000966056	0.996959	0.00782824	0.703731	0.651355	0.6	0.329591
PF3D7_0705200	705200	0.843672	-1.34125	0.230769	-3.04824	0.782245	-0.471034	0.65	2.66614	0.963855	0.133043	0.703731	1.42116	0.604478	0.777104
PF3D7_1325500	1325500	0.841448	-0.930774	0	0.0256787	0	0.134392	0.943873	-0.719238	0.724066	0.321401	0.706408	-0.524629	0.89705	-0.101614
PF3D7_1310500	EMC7	0.883315	0.190752	0.818891	0.266902	0.905017	0.132522	0.989577	-0.0578871	0.954621	-0.0340573	0.706845	0.22861	0.730284	0.0972765
PF3D7_1371700	FIKK13	0.616402	0.826581	0.0185185	-2.82278	0.998483	0.00322125	0.166667	-2.51692	0.454264	-1.09461	0.706973	-0.865705	0.24408	-0.980156
PF3D7_1129200	RPN7	0.961921	0.0352452	0.8	-0.174259	0.247978	-0.142499	0.995692	0.0248648	0.917569	0.0449997	0.706973	0.130152	0.537267	0.0875758
PF3D7_0931000	931000	0.95387	-0.302604	0.644372	-0.849592	0.97508	0.089578	0.790186	-0.948644	0.810868	0.0975087	0.708148	-0.779779	0.580271	-0.341135
PF3D7_1209400	CIA1	0.95387	-0.29612	0.978772	-0.0483042	0.748387	0.44576	0.668224	-0.678816	0.608673	0.213642	0.70858	0.404026	0.284072	0.308834
PF3D7_1452500	STX6	0.957335	-0.0961132	0.922197	0.33927	0.767581	0.574231	0.995692	-0.11377	0.132743	1.03735	0.708638	0.683	0.077551	0.860173
PF3D7_0411100	MED8	0.958984	-0.141404	0.980649	-0.0676659	0.432014	-0.310788	0.989577	0.285404	0.407921	0.507761	0.708638	0.517528	0.185841	0.512644
PF3D7_1402100	1402100	0.616402	-0.560853	0	0.0256787	0.58774	0.946337	0	0.0587952	0.375854	-0.364095	0.708638	-0.541585	0.198745	-0.45284
PF3D7_1457200	TRX1	0.967354	0.0148116	0.129944	0.221685	0.792422	-0.181126	0.828947	-0.160929	0.596254	0.108926	0.708638	0.162219	0.200409	0.135572
PF3D7_0614300	MFR1	0.45098	0.47115	0.81106	-0.249321	0.663276	-0.270205	0.989577	-0.184141	0.516753	-0.297421	0.708638	-0.33717	0.225434	-0.317296
PF3D7_1413900	1413900	0.828691	0.320097	0.915881	-0.147476	0.161111	0.518887	0.75265	-0.486071	0.950418	-0.0313317	0.708638	0.412892	0.584216	0.19078
PF3D7_1119900	SEC16	0.960982	-0.287713	0.98708	0.0600594	0.506887	-1.31161	0.987179	-0.557882	0.738609	0.244096	0.708638	-0.837463	0.722892	-0.296683
PF3D7_1239200	ApiAP2	0.616402	1.3308	0.118012	1.33261	0.217125	1.13066	0.861239	-0.216646	0.761538	0.220667	0.710949	0.541056	0.4047	0.380861
PF3D7_1473500	1473500	0.958306	0.260285	0.532328	-0.547894	0.928221	-0.0617583	0.987179	-0.315832	0.631938	0.370527	0.710949	-0.432138	0.968934	-0.0308056
PF3D7_0506900	ROM4	0.693966	0.13533	0.979603	0.0273448	0.838957	0.0512446	0.989577	0.0482992	0.217391	0.289136	0.711864	0.122297	0.0414201	0.205717
PF3D7_1453700	P23	0.803207	-0.174433	0.978772	0.0775586	0.949711	-0.0773321	0.8351	0.340808	0.257143	-0.43686	0.711864	-0.299948	0.0925267	-0.368404
PF3D7_1307300	DBP6	0	-0.0603179	0.0185185	4.44557	0.788206	1.20453	0.997463	-0.0346034	0.2	-2.32377	0.711864	-1.57697	0.113433	-1.95037
PF3D7_0614500	RPL19	0.616402	-0.776191	0.0962963	-0.926751	0.760661	-0.395434	0.533808	-0.776859	0.354005	-0.276771	0.711864	-0.27355	0.132964	-0.27516
PF3D7_1105400	RPS4	0.828767	-0.155313	0.361204	-0.189343	0.646409	-0.288743	0.0512821	-0.337669	0.416667	-0.1474	0.711864	-0.176448	0.144772	-0.161924
PF3D7_0519400	RPS24	0.726433	-0.252788	0.803172	-0.277245	0.702065	-0.253168	0.0804598	-0.630222	0.416667	-0.21924	0.711864	-0.21765	0.150895	-0.218445
PF3D7_0511000	TCTP	0.890256	0.417496	0.536688	0.220628	0.840482	0.0328837	0.943873	0.192307	0.406746	-0.379344	0.711864	-0.119837	0.185841	-0.24959
PF3D7_1342000	1342000	0.616402	-0.593289	0.125749	-0.919598	0.879066	-0.189899	0.209302	-0.558023	0.443366	-0.185361	0.711864	-0.274195	0.198745	-0.229778
PF3D7_1012300	QCR7	0.983264	0.0349697	0.980649	0.0280242	0.964187	0.0530704	0.987179	0.170274	0.490909	0.236151	0.711864	0.327028	0.212598	0.281589
PF3D7_0621900	SRP68	0.883315	0.192655	0.945853	0.0745389	0.965259	-0.0337859	0.997463	0.00677778	0.631579	0.113372	0.711864	0.238035	0.273187	0.175703
PF3D7_1436400	1436400	0.616402	1.44757	0.129944	1.45874	0.428822	0.509566	0.748644	-0.90042	0.579322	0.277564	0.711864	0.515921	0.291531	0.396743
PF3D7_0907300	907300	0.883315	1.04795	0.943292	0.475967	0.978114	0.0738528	0	0.0587952	0.761538	0.155069	0.711864	0.609679	0.394459	0.382374
PF3D7_0111000	111000	0.803207	-0.331249	0.810711	-0.300594	0.642222	-0.436148	0.997463	0.030216	0.666058	-0.086157	0.711864	-0.609453	0.422535	-0.347805
PF3D7_0316400	316400	0.961921	0.0983495	0	0.0256787	0.436242	0.626179	0	0.0587952	0.842246	-0.0955121	0.711864	-0.281776	0.453012	-0.188644
PF3D7_0109700	RRP36	0.901564	-0.470432	0.979603	-0.137177	0.130081	-1.27983	0.987179	-0.17455	0.812193	0.164126	0.711864	0.4326	0.453125	0.298363
PF3D7_1011500	1011500	0.839895	-0.715229	0.915748	0.36126	0.566382	-0.950912	0.915919	-0.39413	0.813583	0.175116	0.711864	0.515795	0.458432	0.345455
PF3D7_0710200	710200	0.890256	0.11993	0.646967	-0.151105	0.658297	0.212691	0.823245	0.286236	0.979047	-0.0094349	0.711864	-0.208985	0.546381	-0.10921
PF3D7_1426700	PEPC	0.705637	0.581251	0.705618	-0.193259	0.66157	0.170005	0.823245	-0.259868	0.88959	0.107224	0.711864	0.261879	0.573529	0.184551
PF3D7_0317700	317700	0.616402	0.378349	0.679124	1.9234	0.281095	-3.23318	0.823245	0.378387	0.812587	0.375326	0.711864	-1.33585	0.744436	-0.480261
PF3D7_0715300	715300	0.726433	-0.460043	0.818891	-0.429226	0.856933	-0.358161	0.989577	0.0637252	0.815353	0.176194	0.711864	-0.48791	0.796886	-0.155858
PF3D7_0515700	GAP40	0.883315	-0.505051	0.541414	0.515717	0.396552	-0.431814	0.949027	0.320438	0.898073	-0.113557	0.711864	0.300433	0.850358	0.0934378
PF3D7_1428800;PF3D7_1428800	1428800;1428800	0.961921	-0.0993497	0.987053	0.0351794	0.311164	-1.01029	0.987179	-0.477184	0.416667	0.398933	0.711864	-0.643307	0.876574	-0.122187
PF3D7_1324800	DHFS-FPGS	0.957335	0.144651	0.0787402	0.509049	0.235632	-0.345651	0.346369	0.279118	0.563709	-0.180508	0.711864	0.194244	0.985401	0.00686788
PF3D7_1311400	AP1M1	0.95387	-0.165157	0.536688	-0.341948	0.122449	-0.99898	0.987179	-0.101569	0.691581	-0.143777	0.712271	-0.335679	0.330645	-0.239728
PF3D7_1462800	GAPDH	0.616402	-0.147059	0.78685	-0.0858114	0.171569	-0.238543	0.997333	-0.0178797	0.579632	-0.114389	0.71338	-0.152994	0.198745	-0.133692
PF3D7_0408500	FEN1	0.978489	0.0421973	0.979911	0.0150467	0.776551	-0.198151	0.989577	0.0645416	0.49797	-0.22543	0.716292	-0.252292	0.202041	-0.238861
PF3D7_0700200	RIF	0	-0.0603179	0	0.0256787	0.362473	-1.43682	0.989577	-0.492135	0.416667	-0.113828	0.716292	-0.64489	0.396597	-0.379359
PF3D7_1118200	1118200	0.905226	-0.265719	0.925871	-0.144108	0.179825	0.644679	0.969019	-0.288913	0	-0.64754	0.716667	-0.41817	0.0434783	-0.532855
PF3D7_0109400	109400	0.616402	0.611128	0.641571	0.399896	0.833464	-0.225637	0.997463	-0.00877932	0.166667	0.451982	0.716667	0.228438	0.0582524	0.34021
PF3D7_0108300	ARP	0.958306	-0.154052	0.980649	0.0391185	0.928221	-0.0591944	0.987179	0.225805	0.436364	0.270211	0.716667	0.244007	0.17217	0.257109
PF3D7_1326500	1326500	0.726433	1.09614	0.962623	0.272255	0.918393	0.137607	0.987179	-0.333061	0.573009	0.445157	0.716667	0.352725	0.327769	0.398941
PF3D7_0408100	408100	0.955419	0.418248	0.665765	-0.672205	0.981016	0.05649	0.675174	-0.522149	0.812193	-0.21341	0.716667	-0.594434	0.462529	-0.403922
PF3D7_1340900	PiT	0.958306	-0.182577	0.819828	-0.590266	0.217125	1.0782	0.209302	1.24866	0.916817	0.0822373	0.716667	0.373852	0.539568	0.228045
PF3D7_1316800	SEC20	0.943674	0.360153	0	0.0256787	0.566382	0.81683	0.65	0.116272	0.885277	0.0964079	0.716667	-0.448093	0.711961	-0.175843
PF3D7_1219800	1219800	0.946888	-0.26855	0.510965	1.63774	0.64978	-0.429555	0.989577	-0.0493548	0.685477	0.429194	0.716667	-0.351556	0.965054	0.0388191
PF3D7_1472700	1472700	0.803207	0.467986	0.943043	0.222819	0.905636	-0.0973237	0.989577	0.150894	0.375854	-0.46623	0.71914	-0.299619	0.157107	-0.382925
PF3D7_1415300	1415300	0.693966	-0.416967	0.922197	-0.49794	0.760463	-0.141766	0.967943	-0.162883	0.292359	0.66927	0.7213	0.183257	0.147368	0.426263
PF3D7_1428400	WDTC1	0.946888	-0.142886	0.745575	-1.68909	0.66157	0.569412	0.997463	0.0156507	0.557358	0.884957	0.7213	-0.268801	0.764003	0.308078
PF3D7_1301600	EBA140	0.95387	-0.438107	0.976956	0.160294	0.760661	1.01468	0.989577	0.243032	0.0566038	0.822766	0.725718	0.611939	0.077551	0.717352
PF3D7_1033100	AdoMetDC/ODC	0.77814	-0.7913	0.075	-1.08234	0.66157	0.422915	0.988652	0.146598	0.167742	-0.663108	0.725718	-0.175084	0.077551	-0.419096
PF3D7_1134800	1134800	0.803207	-0.194484	0.925871	-0.15206	0.122449	-0.51456	0.989577	-0.093518	0.464072	0.158571	0.725718	0.222994	0.200409	0.190783
PF3D7_1334800	MSRP2	0.680272	0.294458	0.696262	0.243209	0.918393	-0.0406992	0.990179	-0.0480589	0.754482	-0.0899332	0.725718	-0.124348	0.328614	-0.107141
PF3D7_1445900	DDX17	0.616402	0.069893	0.608475	-0.104844	0.884292	0.120373	0.293413	-0.201622	0.852437	-0.0416128	0.725718	-0.147378	0.38822	-0.0944953
PF3D7_1238900	PK2	0.783094	-0.609245	0	0.0256787	0.383562	-1.37674	0.943873	-0.298932	0.787968	0.160636	0.725718	0.44109	0.43199	0.300863
PF3D7_1326300	1326300	0.58642	-0.281824	0.5	-0.259355	0.71387	-0.49841	0.823245	-1.20686	0.926143	-0.0381133	0.725718	0.396189	0.595865	0.179038
PF3D7_1116500	FT2	0.958306	0.124064	0.438503	0.447798	0.428822	-0.162932	0.823245	0.256579	0.908313	-0.0639472	0.725718	0.166848	0.849511	0.0514502
PF3D7_0728000	eIF2alpha	0.958306	-0.0803306	0.943292	0.107967	0.122449	0.287001	0.995692	0.00464651	0.527406	-0.162783	0.728142	0.0811212	0.782153	-0.0408309
PF3D7_0501100;PF3D7_0501100	HSP40;HSP40	0.841448	-0.475443	0.705618	-0.38907	0.217125	-0.572985	0.997463	0.0210627	0.231818	-0.663742	0.729252	-0.256106	0.0965517	-0.459924
PF3D7_0205500	205500	0.883315	0.607026	0.315603	0.649384	0.462025	0.709675	0.0804598	0.224484	0.573951	0.30346	0.729252	0.282532	0.292683	0.292996
PF3D7_0624000	HK	0.616402	-0.254552	0.469586	-0.242762	0.66157	-0.167484	0.989577	-0.0802446	0.801799	-0.0538358	0.729252	-0.158025	0.353024	-0.10593
PF3D7_0910100	910100	0.958306	0.0593856	0.40176	0.185229	0.341463	-0.521254	0.730097	-0.390578	0.817182	0.0473406	0.72962	0.102178	0.328614	0.0747591
PF3D7_1423700	1423700	0.978489	0.0133945	0.476526	-0.354441	0.122449	-0.408059	0.8048	-0.320226	0.681299	-0.11542	0.731707	-0.152815	0.284072	-0.134118
PF3D7_1458700	1458700	0.957335	0.194441	0.98708	-0.025327	0.574879	0.892383	0.654135	0.123218	0.820916	-0.162627	0.731707	-0.482397	0.470252	-0.322512
PF3D7_1302700	1302700	0.961921	-0.279807	0.818512	0.37728	0.978136	0.0605315	0.987179	-0.487683	0.363196	-0.737011	0.731806	-0.620079	0.185841	-0.678545
PF3D7_0600200	VAR.0600200	0.883315	1.02094	0.978772	0.308737	0.518219	0.562763	0.989577	-0.570192	0.7384	-0.619344	0.731806	-0.999283	0.464037	-0.809314
PF3D7_1356900	PK5	0.95387	-0.256941	0.794118	-0.222704	0.968517	-0.0511525	0.988544	-0.20902	0.146154	0.800667	0.731806	-0.482495	0.818151	0.159086
PF3D7_1461500	MND1	0.890256	0.626831	0.541414	1.51501	0.109375	3.22505	0.704403	1.62286	0.618712	-0.514918	0.731806	0.875978	0.880745	0.18053
PF3D7_0925500	TLP2	0.978489	0.14979	0.918097	-0.705097	0.66157	0.366512	0.989577	-0.616746	0.970905	-0.0509258	0.732167	0.831204	0.647657	0.390139
PF3D7_0412400	VAR.0412400	0.69214	-1.25208	0.665765	-1.03166	0.0227273	-1.15649	0.823245	-1.48269	0.178571	-1.20443	0.733871	-0.672972	0.1	-0.938703
PF3D7_1320000	GP1	0.712274	0.311544	0.767877	0.250218	0.754128	0.266635	0.989577	-0.0881667	0.0344828	0.540238	0.734584	0.257575	0.0337838	0.398907
PF3D7_1018500	RDS3	0.890256	0.466801	0.915748	0.314999	0.287469	-0.66157	0.997463	-0.0236432	0.82437	0.0935069	0.734584	-0.320494	0.747699	-0.113494
PF3D7_1346300	ALBA2	0.958306	0.0699979	0.657394	0.257298	0.760463	0.177989	0.987179	0.0884491	0.455927	-0.225236	0.734748	-0.132176	0.160494	-0.178706
PF3D7_0933300	933300	0.95387	-0.578979	0.980649	-0.00320134	0.918393	-0.466634	0.823245	0.0308048	0.557358	0.4992	0.734748	0.731951	0.318966	0.615576
PF3D7_1149100;PF3D7_1149100	1149100;1149100	0.891098	-0.445253	0	0.0256787	0.975802	-0.0614121	0.943873	-0.256726	0.579322	-0.306295	0.734748	-0.510567	0.319813	-0.408431
PF3D7_1430300	1430300	0.877714	0.589813	0.818891	0.225799	0.919926	0.224004	0.838184	0.293261	0.617321	-0.213978	0.734748	-0.354948	0.320373	-0.284463
PF3D7_1132000	1132000	0.5	0.436332	0.980649	0.0349322	0.980859	-0.0266862	0.823245	-0.401762	0.940442	0.0328026	0.734748	0.300099	0.520042	0.166451
PF3D7_1148900	1148900	0.890256	0.712203	0.969388	0.266618	0.944575	-0.132623	0.753927	-1.29786	0.936999	0.0856958	0.734748	0.723928	0.55667	0.404812
PF3D7_1403900	CPPED1	0.578231	-0.655681	0.713326	-0.420857	0.780672	-0.182259	0.914511	-0.246669	0.90573	0.0643501	0.734748	0.133829	0.604846	0.0990896
PF3D7_1251300	TMK	0.616402	0.365891	0.657186	0.217445	0.833464	-0.262506	0.995692	-0.023105	0.903465	-0.0355185	0.734748	0.221997	0.647425	0.0932393
PF3D7_1008900	AK1	0.978489	0.0108051	0.679124	0.199195	0.122449	0.187493	0.989577	0.0487057	0.471893	-0.165715	0.737154	-0.113446	0.130919	-0.139581
PF3D7_0930500	DGK1	0.978489	-0.162617	0.976074	-0.231058	0.865942	0.356497	0.997463	0.0281174	0.32659	0.68135	0.737154	0.688301	0.191209	0.684825
PF3D7_1349300	TKL3	1	-0.000256062	0.608475	-0.957665	0.362473	1.03045	0.963262	-0.183249	0.936999	-0.0719038	0.737154	-0.462621	0.579357	-0.267263
PF3D7_0806800	806800	0.890256	-0.152756	0.980649	0.0169587	0.217125	-0.141454	0.987179	0.0941088	0.970905	0.0140203	0.737154	-0.100665	0.742857	-0.0433222
PF3D7_0523400	523400	0.45098	-0.497126	0.646967	-0.297656	0.688623	-0.221791	0.997463	-0.00358182	0.706678	0.140303	0.737154	-0.0890537	0.903016	0.0256245
PF3D7_1362300	TMCO1	0.967354	-0.0542746	0.316901	-0.441709	0.776551	-0.220338	0.690632	-0.35673	0.311526	-0.389941	0.738158	0.161015	0.67637	-0.114463
PF3D7_0301700	PTP7	0.832659	0.261308	0.788501	0.211567	0.47006	-0.543512	0.96	-0.119573	0.237668	-0.402052	0.738874	-0.301185	0.109756	-0.351618
PF3D7_1111500	1111500	0.961921	-0.0788019	0.679755	0.164607	0.833464	0.157957	0.989577	-0.0792874	0.642105	-0.119836	0.738874	-0.166551	0.267918	-0.143193
PF3D7_1012600	GMPS	0.803207	-0.13443	0.978772	-0.0521139	0.839695	0.0799736	0.987179	0.0732447	0.736459	-0.0815833	0.738874	-0.0762404	0.280528	-0.0789119
PF3D7_0611600	BTP1	0.95387	-0.260454	0.925871	-0.182118	0.6606	1.07998	0.293413	0.848169	0.810868	0.100926	0.738874	-0.614375	0.650528	-0.256725
PF3D7_0101300;PF3D7_0114100;PF3D7_0222100	MC-2TM;MC-2TM;MC-2TM	0	-0.0603179	0	0.0256787	0.122449	-2.8889	0.654135	-1.67979	0.416667	-0.113828	0.739583	-0.619969	0.434128	-0.366898
PF3D7_0412100	mtRPS12	0.978489	0.314539	0.465686	-1.26911	0.994428	0.00799665	0.81997	-0.612888	0.691581	-0.656851	0.739583	-0.283342	0.591388	-0.470096
PF3D7_1215300	CPN10	0.841448	0.162341	0.465686	0.361138	0.162304	0.457751	0.987179	0.130163	0.996959	0.00194596	0.739583	-0.168538	0.679149	-0.0832958
PF3D7_0925700	HDAC1	0.958306	0.329049	0.788501	-0.285349	0.8195	-0.338038	0.969072	-0.142091	0.877486	0.138688	0.739583	0.175099	0.687764	0.156894
PF3D7_1439200	1439200	0.616402	-2.29491	0.608475	-2.21141	0.849366	-0.936628	0.0266667	-4.34378	0.708158	-0.68223	0.744473	-1.35584	0.437111	-1.01904
PF3D7_1348600	1348600	0.946888	0.148194	0	0.0256787	0.0227273	-2.38334	0.987179	0.494766	0	2.67385	0.745806	0.925936	0.0181818	1.79989
PF3D7_1244100	1244100	0.909644	-0.111102	0.818891	-0.179999	0.760463	0.065388	0.373134	0.361177	0.557358	0.131328	0.745806	0.0940749	0.165865	0.112702
PF3D7_1325000	LSM6	0.662736	0.448538	0.507795	0.424941	0.918393	-0.111081	0.988652	-0.113981	0.658333	-0.193556	0.745806	-0.235155	0.333819	-0.214355
PF3D7_1335100	MSP7	0.998988	-0.000703253	0.915748	0.151021	0.866039	0.142808	0.997463	-0.0218166	0.845127	0.0556881	0.745806	0.239527	0.45177	0.147608
PF3D7_1127500	1127500	0.76007	-0.428665	0.979911	-0.0518797	0.875356	-0.738635	0.987179	-0.248722	0.9274	-0.0374288	0.745806	-1.00619	0.520548	-0.521808
PF3D7_1360100	RRM1	0.909329	-0.251753	0.8	0.755343	0.518219	1.68824	0.943873	0.479011	0.971061	0.0377136	0.745806	-0.554413	0.685059	-0.25835
PF3D7_1439400	1439400	0.978489	0.0223986	0.978772	-0.0543049	0.755232	0.243341	0.993703	-0.0603261	0.245614	0.444952	0.746154	0.269938	0.101639	0.357445
PF3D7_0316800	316800	0.849332	-0.193338	0.978772	0.0887007	0.704322	-0.385249	0.959854	-0.129179	0.502003	-0.21014	0.746154	-0.264064	0.241697	-0.237102
PF3D7_0406200	Pfs16	0.616402	0.903876	0.175879	0.868146	0.24507	1.23382	0.997463	-0.0352264	0.987578	0.00974525	0.746154	-0.623468	0.57938	-0.306861
PF3D7_0209400	209400	0.802508	0.257238	0.369281	0.21584	0.153374	0.286686	0.987179	0.0777535	0.993821	-0.00440205	0.746154	0.0953759	0.750383	0.0454869
PF3D7_0319200	CCR4-4	0.616402	-1.01168	0.925871	-0.778463	0.732381	0.250121	0.987179	-0.386127	0.784763	0.421382	0.746154	-0.324434	0.965647	0.0484742
PF3D7_1115600	CYP19B	0.954899	0.0865562	0.810711	0.121432	0.217125	0.222768	0.989577	-0.0703326	0.816678	-0.0552392	0.746479	-0.143412	0.394459	-0.0993256
PF3D7_0909800	SNRPD3	0.612121	0.82308	0.918097	0.0741244	0.731988	-0.368976	0.969019	0.23141	0.681299	0.199783	0.746497	0.315322	0.369684	0.257553
PF3D7_0210100	RPL37A;RPL37A	0.711694	-0.525058	0.239496	-0.811364	0.477811	-0.352021	0.209302	-0.800785	0.848404	-0.0629473	0.746497	-0.249519	0.458432	-0.156233
PF3D7_0305800	305800	0.960982	-0.339371	0.625418	-1.00381	0.130081	-1.87564	0.696842	-1.22558	0.996959	0.00451179	0.746497	-0.560063	0.606314	-0.277775
PF3D7_0823300	GCN5	0.960982	0.068025	0.955912	-0.305939	0.724735	-0.368916	0.987179	0.113889	0.450237	0.487663	0.746497	-0.266917	0.834661	0.110373
PF3D7_0406500	406500	0.616402	1.03885	0.129944	0.917697	0.256545	1.26077	0.823245	-0.306559	0.356784	0.399193	0.747782	0.581995	0.249097	0.490594
PF3D7_1451100	eEF2	0.907733	-0.0342376	0.978772	0.0126045	0.944575	-0.0249937	0.943873	-0.0896519	0.785556	-0.0417187	0.747782	-0.0740257	0.267918	-0.0578722
PF3D7_1237500	1237500	0.95387	0.110957	0.511983	0.576279	0.964187	-0.0254774	0.752228	0.186045	0.610152	0.23752	0.747782	-0.119303	0.84585	0.0591086
PF3D7_1467600	1467600	0.877714	-0.97616	0.78685	-0.491502	0.247978	0.249901	0	0.0587952	0.820916	0.218253	0.747782	-0.0778584	0.899225	0.0701971
PF3D7_0404200	404200	0.967354	0.0447651	0.8	0.361452	0.397706	-1.9158	0.654135	0.53707	0.217391	0.42215	0.749367	-0.881077	0.818057	-0.229464
PF3D7_1408900	1408900	0.990251	0.00222625	0.700348	0.659227	0.483776	0.464424	0.987179	-0.079169	0.816298	0.171675	0.750948	-0.231647	0.960946	-0.029986
PF3D7_0831400	831400	0.967354	0.0512197	0.943292	0.100876	0.341463	-0.436217	0.690632	-0.228982	0.661454	-0.0982089	0.751889	-0.118335	0.254902	-0.108272
PF3D7_1137300	1137300	0.873388	0.279271	0.915748	0.19548	0.242938	0.455651	0.987179	0.151802	0.704411	-0.106467	0.751889	-0.181845	0.332602	-0.144156
PF3D7_0822400	822400	0.0425532	5.2152	0	4.79168	0.179825	4.23925	0	5.15526	0.674575	0.140931	0.751889	0.847861	0.463158	0.494396
PF3D7_0821400	821400	0.616402	1.11839	0.705618	-0.756325	0.497902	-0.702652	0.724951	-0.4479	0.547591	0.685387	0.757233	-0.410559	0.885557	0.137414
PF3D7_1147900	PEX22	0.616402	-0.602145	0.976074	0.139457	0.918393	-0.0704213	0.987179	-0.409859	0.516171	0.329323	0.760678	0.375658	0.279167	0.35249
PF3D7_0623900	623900	0.958306	0.206403	0	0.0256787	0.939964	-0.196608	0.855156	0.240306	0.488604	0.313543	0.761222	0.401306	0.271959	0.357424
PF3D7_1460100	FCP	0.961921	-0.311564	0.945853	0.589302	0.179724	1.85097	0.943873	-0.77316	0.517197	0.76142	0.761222	0.927054	0.323575	0.844237
PF3D7_1213900	1213900	0.69214	-0.216253	0.979603	-0.0623367	0.675025	0.287269	0.987179	-0.268075	0.810868	0.0825281	0.761222	0.349096	0.459364	0.215812
PF3D7_0307500	SKA2	0.958306	-0.249176	0.129944	0.429714	0.551768	0.531987	0.989577	-0.0910964	0.946569	0.0594295	0.761222	-0.371767	0.763376	-0.156169
PF3D7_1438100	SEC62	0.803207	-0.200312	0.200935	-0.239825	0.9199	0.0685519	0.987179	0.0584167	0.583871	0.115142	0.761222	-0.0866985	0.921251	0.0142219
PF3D7_1208300	mACP	0.726433	0.277527	0.8	0.181212	0.763181	0.0897611	0.493976	-0.386762	0.625618	0.19828	0.761222	-0.173677	0.97496	0.0123014
PF3D7_0308000	308000	0.978489	-0.0312146	0.969388	-0.180909	0.788732	0.195753	0.307692	-0.379191	0.567568	0.311341	0.764925	-0.199807	0.896926	0.0557667
PF3D7_0422600	422600	0.958984	0.114361	0.802249	0.26722	0.970714	0.0562836	0.989577	0.0997272	0.748619	0.168434	0.764925	-0.278318	0.899225	-0.0549417
PF3D7_1237900	1237900	0.998988	0.00418478	0.943292	0.153497	0.783514	0.282071	0.690423	1.15804	0.842035	0.140729	0.765509	0.367026	0.521053	0.253878
PF3D7_1472300	1472300	0	-0.0603179	0	0.0256787	0.442053	-0.901084	0	0.0587952	0.416667	-0.113828	0.765509	0.382125	0.731284	0.134149
PF3D7_0723300	723300	0.957335	0.17286	0.943292	-0.287127	0.838957	-0.328461	0.996793	-0.0690365	0.369668	0.366637	0.768382	0.480622	0.249551	0.42363
PF3D7_0730800	730800	0.958306	0.0582783	0.980649	0.0175956	0.428822	-0.599915	0.943873	-0.28193	0.631579	-0.169284	0.768382	-0.321236	0.353846	-0.24526
PF3D7_1355800	SF3B5	0.978489	-0.0269466	0.980649	-0.0213329	0.284653	-0.417115	0.293413	-1.2414	0.651076	0.14722	0.768382	0.306415	0.366022	0.226818
PF3D7_1142500	RPL28	0.946888	0.117025	0.976074	-0.0466291	0.212544	0.182315	0.943873	-0.143363	0.754482	-0.0979199	0.768382	-0.119199	0.384409	-0.108559
PF3D7_1309000	1309000	0.890256	-1.29931	0.705618	-1.20588	0.570909	-1.40014	0.293413	-1.48671	0.796659	-0.254301	0.768382	-0.575725	0.497821	-0.415013
PF3D7_1213800	PRS	0.905226	-0.0933015	0.608475	-0.0706376	0.884292	-0.0898627	0.987179	-0.0758957	0.979047	-0.00732708	0.768382	-0.125643	0.592505	-0.0664852
PF3D7_0905900	SEC27	0.961921	0.13099	0.980649	-0.0748651	0.156069	-1.19214	0.949309	-0.277767	0.909035	0.0647609	0.768382	-0.404492	0.699752	-0.169866
PF3D7_1006600	PhLP3	0.828767	-0.498405	0.7881	-0.343942	0.334831	1.39314	0	0.0587952	0.926143	-0.0795943	0.768382	0.493761	0.729365	0.207083
PF3D7_0807300	RAB18	0.961921	0.0614341	0.941474	0.107264	0.755232	0.172665	0.939891	0.182295	0.813454	-0.0770102	0.768382	0.15117	0.872843	0.03708
PF3D7_1010600	eIF2beta	0.616402	0.308384	0.239837	0.274778	0.19708	0.287881	0.826297	0.134019	0.752164	-0.0889612	0.768382	0.112798	0.956691	0.0119181
PF3D7_1419700	EIF3H	0.961921	0.0317666	0.608475	-0.14638	0.965259	-0.00943637	0.987179	0.0581996	0.941043	0.0249024	0.76989	-0.0837495	0.81935	-0.0294235
PF3D7_1235100	1235100	0.803207	1.10034	0.436997	1.55362	0.836193	0.750492	0.690632	1.09058	0.885277	0.0834387	0.770452	0.497499	0.518519	0.290469
PF3D7_0310900	310900	0.890256	0.588959	0.92	-0.565384	0.563275	0.789198	0.987179	-0.0772056	0.896939	0.163991	0.770452	-0.395015	0.880671	-0.115512
PF3D7_0916700	HoMu	0.726433	-0.220852	0.679755	-0.0642126	0.672691	0.1207	0.987179	-0.0801045	0.736459	-0.0858444	0.770732	-0.0949292	0.325653	-0.0903868
PF3D7_1439800	1439800	0.891098	0.235675	0.622896	0.283698	0.919926	-0.0721886	0.361257	0.515154	0.7384	-0.122125	0.771011	0.222312	0.876574	0.0500937
PF3D7_1356800	ARK3	0.901996	0.359383	0.10219	0.0334645	0.964187	-0.0242424	0.989577	-0.0264146	0.324128	-0.478076	0.771898	-0.110406	0.161765	-0.294241
PF3D7_1218600	RRS	0.849332	0.103692	0.947332	0.122159	0.467692	-0.323605	0.996793	-0.021999	0.28169	0.279394	0.773998	0.158555	0.0965517	0.218974
PF3D7_0721800	721800	0.909644	0.225091	0.657186	1.66706	0.907083	0.213565	0.740331	1.27279	0.245614	1.21731	0.775091	0.701145	0.149485	0.959228
PF3D7_0532300	532300	0.700837	0.240159	0.976942	0.0722126	0.760463	-0.189931	0.713131	-0.315648	0.488604	-0.156107	0.775091	-0.190479	0.237828	-0.173293
PF3D7_0812500	812500	0.850602	-0.451526	0.978772	0.178407	0.755877	0.277135	0.987179	-0.246396	0.839705	0.12207	0.775091	0.191273	0.57185	0.156671
PF3D7_1416500	GDH1	0.946888	0.669849	0.967575	0.386024	0.957763	0.105999	0.995692	0.0571167	0.453125	0.622616	0.775091	-0.151504	0.647425	0.235556
PF3D7_1234500	1234500	0.899539	0.204981	0.700348	0.68457	0.325	1.3189	0	0.0587952	0.382932	-0.575923	0.775362	0.456642	0.943757	-0.0596401
PF3D7_0220500	220500	0.958306	-0.0918816	0.915748	-0.189777	0.859854	0.226895	0.995692	-0.0692914	0.318182	0.378502	0.776442	0.380916	0.200409	0.379709
PF3D7_0718500	718500	0.960982	-0.054188	0.978772	-0.0248746	0.130081	0.452123	0.943925	0.115246	0.626482	-0.13339	0.776442	-0.106538	0.265517	-0.119964
PF3D7_1364800	RPB5	0.905226	0.536712	0.646967	0.391723	0.171569	1.15711	0.943873	-0.769123	0.796659	0.19638	0.776442	0.571389	0.484013	0.383884
PF3D7_1246800	SRPRB	0.77814	-0.508785	0.591497	1.25798	0.217125	-0.485044	0.943873	0.618153	0.734311	0.413295	0.776442	0.469278	0.50216	0.441287
PF3D7_0823800	823800	0.978489	-0.0166296	0.265152	-0.185256	0.66157	0.132977	0.493976	0.25187	0.810868	-0.0581946	0.776711	0.11733	0.849511	0.0295676
PF3D7_1471400	1471400	0.616402	1.4079	0.767877	1.09741	0.0227273	2.13575	0.989577	-0.203291	0.954621	0.0896025	0.776978	0.641058	0.674379	0.36533
PF3D7_1361900	PCNA1	0.769231	0.335117	0.608475	0.348196	0.566382	0.209007	0.987179	-0.0679508	0.973895	0.0166303	0.777246	0.0984613	0.763376	0.0575458
PF3D7_1320900	1320900	0.899261	0.253474	0.978772	0.154522	0.755232	0.261085	0.989577	0.0771506	0.502003	0.514701	0.777512	0.231706	0.327217	0.373204
PF3D7_1410400	RAP1	0.845297	-0.127715	0.557957	-0.27879	0.122449	-0.951351	0.823245	-0.407729	0.28169	0.3089	0.777647	0.169694	0.106583	0.239297
PF3D7_1449100	1449100	0.841448	-0.504692	0.989236	-0.0113607	0.734463	0.708402	0.668224	1.16549	0.285223	0.353243	0.777647	0.685981	0.328614	0.519612
PF3D7_0814900	FeSOD	0.803207	0.239284	0.679124	0.339346	0.981016	0.0154959	0.987179	-0.198183	0.660203	0.134592	0.777647	0.198023	0.338571	0.166307
PF3D7_0917400	917400	0.961921	0.31736	0.980649	0.110874	0.38921	-1.40499	0.989577	-0.388688	0.668317	-0.271241	0.777647	-0.663169	0.434128	-0.467205
PF3D7_0718300	CRMP2	0.783094	0.820815	0.375	1.08779	0.248677	-0.646435	0.729572	-1.82765	0.676106	-0.23828	0.777647	-0.659414	0.442379	-0.448847
PF3D7_1403600	SEL1	0.841448	-1.08618	0	0.0256787	0.19708	1.95251	0.653631	1.78011	0.691581	0.399103	0.777647	0.639918	0.4511	0.519511
PF3D7_0812600	812600	0.95387	0.854432	0.980649	-0.0180625	0.340807	0.475322	0.470085	0.491347	0.537634	-0.695951	0.777647	-0.127499	0.477044	-0.411725
PF3D7_1034300	TLAP2	0.349398	2.0463	0.657186	1.35859	0.153374	2.88801	0.21374	3.11194	0.785556	0.273031	0.777647	0.496135	0.512286	0.384583
PF3D7_1449800	1449800	0.616402	-0.557862	0.810711	-0.317074	0.83945	0.209368	0.987179	-0.494088	0.907191	0.0804106	0.777647	0.44088	0.552419	0.260645
PF3D7_1427300	1427300	0.616402	0.604438	0.646967	1.03456	0.823718	0.68458	0.696842	1.20386	0.93775	-0.0748764	0.777647	-0.39261	0.645852	-0.233743
PF3D7_1116100	1116100	0.958306	-0.119012	0.978772	-0.0682848	0.248	0.728333	0.709544	0.47021	0.724066	0.0845614	0.777647	-0.194178	0.818057	-0.0548084
PF3D7_1372000	1372000	0.828767	0.356566	0.240964	0.396404	0.853353	0.117246	0.753497	0.564408	0.590957	-0.136952	0.777647	0.205369	0.902786	0.0342086
PF3D7_1010100	1010100	0.803207	0.689261	0.78942	0.508581	0.734463	-0.543595	0.987179	-0.573779	0.455927	0.495697	0.777647	-0.372875	0.932402	0.0614108
PF3D7_0618200	618200	0.905226	0.290314	0.976942	0.0533305	0.186235	0.425126	0.654135	-0.34068	0.616667	-0.175563	0.777647	0.234163	0.939018	0.0293
PF3D7_0917700	917700	0.961921	-0.0715302	0	0.0256787	0.777872	0.417608	0	0.0587952	0.443366	-0.233293	0.77993	-0.277221	0.257092	-0.255257
PF3D7_0212400	NUP390	0.849332	0.947635	0.705618	1.04644	0.964004	0.153569	0.987179	-0.716184	0.810868	0.308703	0.77993	-0.738764	0.849511	-0.215031
PF3D7_1128300	PFK11	0.616402	-0.883218	0.978772	-0.0978531	0.965259	-0.0625937	0.997463	-0.0117945	0.927865	-0.0616394	0.780188	-0.347338	0.592505	-0.204489
PF3D7_1031400;PF3D7_1031400	OTU;OTU	0.946888	0.307139	0	0.0256787	0.469697	0.439341	0.690632	0.14166	0.382932	-0.397364	0.780233	-0.17829	0.177677	-0.287827
PF3D7_0317800	317800	0.616402	0.584699	0.608475	0.514435	0.890345	0.115993	0.987179	0.196871	0.356784	-0.312208	0.780233	-0.284177	0.2	-0.298193
PF3D7_0912400	912400	0.946888	0.136681	0.72433	0.18303	0.905636	0.103722	0.989577	0.0801766	0.813454	0.0537675	0.780233	0.170617	0.453012	0.112192
PF3D7_1367600	1367600	0.978489	0.0276949	0.969388	0.10801	0.637989	0.895474	0.995697	-0.103925	0.679612	-0.197403	0.780233	-0.659847	0.459364	-0.428625
PF3D7_0730400	IMP2	0.958306	0.401806	0	0.0256787	0.467692	-0.759298	0.373134	0.0931233	0.375854	-0.642548	0.780233	0.328396	0.806587	-0.157076
PF3D7_1368200	ABCE1	0.726433	0.331077	0.962672	-0.0470112	0.955403	-0.0348466	0.969019	-0.13215	0.497275	-0.254992	0.780233	0.144344	0.847926	-0.0553241
PF3D7_0204100	204100	0.891098	-0.242151	0.690504	-0.274931	0.849366	0.146042	0.996793	0.016937	0.474151	0.172689	0.780233	-0.170411	0.996953	0.00113883
PF3D7_0522100	522100	0.978489	-0.0620025	0.979911	-0.12016	0.840482	0.342523	0.968	-0.346674	0.1	0.839963	0.78341	0.435403	0.0899281	0.637683
PF3D7_1222700	GAP45	0.803207	-0.4017	0.980649	0.0643425	0.259067	-0.471741	0.823245	-0.386199	0.292359	0.381883	0.78341	0.19393	0.122507	0.287907
PF3D7_1308400	1308400	0.850602	0.72265	0.78942	0.741728	0.122449	-0.653755	0.823245	0.408498	0.217391	-0.345302	0.78341	-0.34172	0.19256	-0.343511
PF3D7_0918300	EIF3F	0.95387	-0.120462	0.993902	0.00301468	0.767581	0.187341	0.722	0.262826	0.702634	-0.114164	0.78341	-0.178461	0.372777	-0.146312
PF3D7_1457900	1457900	0.957335	0.423516	0.690307	0.514415	0.321839	-0.923758	0.830549	-0.50391	0.91952	0.130178	0.78341	0.423461	0.656469	0.27682
PF3D7_0813200	813200	0.623377	-0.840721	0.979911	-0.0439917	0.940719	-0.0774755	0.995692	0.0308516	0.879001	0.111728	0.78341	0.155764	0.670984	0.133746
PF3D7_1302100	G27/25	0.616402	2.47572	0.375	2.03398	0.207746	2.98925	0.823245	-2.34252	0.177914	0.410275	0.78341	-1.72104	0.722446	-0.655384
PF3D7_1405900	1405900	0.732601	-1.04701	0.40176	1.2291	0.981016	0.0275185	0.943873	-0.258893	0.908313	-0.185623	0.78341	-0.342644	0.729365	-0.264134
PF3D7_1476300	1476300	0.737319	0.178248	0.945853	0.0682367	0.24581	0.403089	0.989577	-0.123203	0.598964	0.138949	0.785961	0.206656	0.328614	0.172803
PF3D7_0320500	Nico	0.961921	0.0547103	0.267658	0.340763	0.693069	-0.138699	0.752228	0.253461	0.333333	-0.366655	0.786041	-0.148143	0.134247	-0.257399
PF3D7_0804900	804900	0.958306	0.0562033	0.724022	-0.364573	0.413084	0.275431	0.989577	-0.114966	0.347258	0.342337	0.786041	0.224087	0.165865	0.283212
PF3D7_1138500	PPM2	0.961921	0.079421	0.976074	0.0401202	0.900471	0.0778889	0.943873	0.110517	0.666058	-0.112013	0.786041	-0.0736765	0.286885	-0.0928449
PF3D7_0606900	GLP2	0.978489	-0.0731994	0.943292	-0.213508	0.905636	0.21667	0.784014	-0.40671	0.951002	0.0165414	0.786041	-0.275937	0.633003	-0.129698
PF3D7_1443100	AKIT9	0.978489	0.040835	0.636816	-0.643348	0.9449	0.187459	0.81997	0.586412	0.268482	0.505505	0.786041	-0.269675	0.792023	0.117915
PF3D7_1405600	RNR	0.891098	-0.104391	0.657394	-0.169357	0.205036	-0.315764	0.683857	0.237287	0.173913	-0.322317	0.788813	-0.160688	0.077551	-0.241503
PF3D7_1017400	HAD5	0.891098	0.262114	0	0.0256787	0.235465	1.01431	0	0.0587952	0.926143	0.0473884	0.788813	0.304346	0.573529	0.175867
PF3D7_0318100	STOML	0.946888	0.118515	0	0.0256787	0.541451	-0.224662	0.943873	-0.320958	0.943343	-0.0244113	0.789054	0.205072	0.694887	0.0903303
PF3D7_1351000	1351000	0.616402	-0.604808	0.679755	0.429074	0.949711	-0.130285	0.713131	0.375864	0.493793	0.386655	0.789294	-0.269603	0.910955	0.0585258
PF3D7_1323400	RPL23	0.616402	-0.470139	0.267658	-0.602973	0.429072	-0.764438	0.606349	-0.28464	0.318182	-0.276389	0.789534	-0.272946	0.205645	-0.274668
PF3D7_0110700	CAF1C	0.961921	0.0322689	0.972117	0.0545178	0.755677	-0.0938562	0.83274	0.171227	0.687881	-0.105375	0.791525	-0.114397	0.328614	-0.109886
PF3D7_0701600	MC-2TM	0	-0.0603179	0	0.0256787	0.156069	-2.88434	0.8048	-1.37185	0.416667	-0.113828	0.791525	-0.432647	0.463827	-0.273237
PF3D7_0819900	LSM3	0.720559	0.145186	0.745575	-0.0605195	0.913239	0.0569371	0.987179	-0.14964	0.852437	-0.0469676	0.791525	-0.186231	0.490175	-0.1166
PF3D7_0708800	HSP110c	0.978489	-0.0151913	0.794769	0.0826171	0.48605	0.077958	0.987179	0.055748	0.580367	-0.0955153	0.791525	0.0343411	0.610958	-0.0305871
PF3D7_1113400	DSK2	0.891098	-0.169663	0.374194	-0.23295	0.99443	-0.00190406	0.991954	-0.0331018	0.929896	-0.0243162	0.791525	0.116412	0.743254	0.046048
PF3D7_1321100	1321100	0.891098	0.207331	0.917647	0.339101	0.964187	-0.189235	0.75265	0.563409	0.658333	0.280536	0.791525	-0.500641	0.882571	-0.110052
PF3D7_1366600	SRPR-alpha	0.711694	-0.595675	0.943292	-0.160435	0.964004	-0.0434359	0.823245	-0.407407	0.674439	-0.15373	0.79684	0.154916	0.997471	0.000593446
PF3D7_0520000	RPS9	0.841448	-0.190171	0.679124	-0.235188	0.469697	-0.374733	0.494071	-0.258766	0.084507	-0.28005	0.79798	-0.140312	0.0613208	-0.210181
PF3D7_1128100	1128100	0.957335	-0.0725765	0.915748	0.0700649	0.978114	0.015666	0.989577	0.043206	0.318182	-0.256076	0.79798	-0.140989	0.115044	-0.198532
PF3D7_0519700	519700	0.0425532	-1.90964	0.180488	-1.22894	0.900471	-0.231234	0.969019	-0.443434	0.493793	-0.335465	0.79798	-0.415859	0.326953	-0.375662
PF3D7_1465000	COX6A	0.616402	1.04602	0.690504	0.562358	0.598351	1.00097	0.65	0.772914	0.798984	0.171004	0.79798	0.46539	0.511278	0.318197
PF3D7_0220200	220200	0.978489	-0.193196	0.976074	-0.450105	0.949711	-0.0351723	0.668224	1.99313	0.527406	-0.367342	0.79798	0.645543	0.880671	0.1391
PF3D7_0417200	DHFR-TS	0.961921	0.0495934	0.787368	0.168661	0.993411	-0.00197973	0.832542	0.188231	0.935875	0.0186818	0.797991	0.127056	0.54499	0.0728691
PF3D7_0303100	303100	0.978489	-0.0699052	0.993906	0.0146996	0.748387	0.80249	0.943873	0.434427	0.292359	0.683953	0.797991	-0.355883	0.79703	0.164035
PF3D7_0609700	KIC6	0.961921	0.09111	0.701389	0.724992	0.693069	0.604995	0.823245	-0.366866	0.868404	0.173997	0.797991	-0.366764	0.890975	-0.0963836
PF3D7_0220600	220600	0.978489	0.0797491	0.943292	0.423216	0.976903	0.0751481	0.987179	0.401286	0.738645	0.388353	0.797991	-0.651136	0.904537	-0.131391
PF3D7_1432900	1432900	0.958306	-0.340183	0.739711	-0.27882	1	-1.85188e-05	0.987179	0.288167	0.590957	0.272021	0.797991	-0.346107	0.956715	-0.037043
PF3D7_0712000	VAR.0712000	0.890256	0.871622	0.40176	1.69506	0.410882	0.606783	0.823245	0.98692	0.178571	1.46759	0.798441	0.452255	0.118841	0.959922
PF3D7_1432100	1432100	0.978489	0.0490895	0.937363	-0.13012	0.61707	-0.313077	0.987179	-0.133877	0.450704	-0.232865	0.798441	-0.187334	0.229446	-0.210099
PF3D7_1456900	1456900	0.578231	-0.732087	0.786334	-0.274953	0.314554	-1.32208	0.915919	-0.926187	0.416667	-0.306752	0.8	-0.300638	0.257496	-0.303695
PF3D7_1249100	1249100	0.58642	-0.315278	0.978772	-0.0546852	0.759928	0.204969	0.968085	0.21859	0.601135	-0.151063	0.8	-0.205173	0.340456	-0.178118
PF3D7_1305000	1305000	0.961921	0.208422	0.979603	0.110778	0.965259	0.104984	0.987179	0.290749	0.453416	-0.273272	0.8	-0.523301	0.384409	-0.398286
PF3D7_1009400	ZNF2	0.946888	0.18439	0.915748	0.12179	0.122449	0.440447	0.268966	0.205456	0.784763	0.074389	0.8	0.0614782	0.423469	0.0679336
PF3D7_0819300	819300	0.455357	1.59297	0.8	0.513517	0.919926	-0.231343	0.900798	0.613007	0.631373	0.463544	0.8	0.438089	0.43199	0.450816
PF3D7_1225700	1225700	0.832659	0.388653	0.476526	0.353548	0.975802	-0.0889995	0.576667	-0.193058	0.800217	-0.0694457	0.8	-0.441589	0.5387	-0.255518
PF3D7_0931800	931800	0.803207	-0.182954	0.92	-0.146312	0.965259	-0.0185471	0.272109	-0.366607	0.92207	-0.0447936	0.8	-0.113003	0.63759	-0.0788985
PF3D7_0211200	RAB5a	0.616402	1.73465	0.922197	0.710625	0.494286	-1.45205	0.654135	-1.46575	0.994872	-0.0119526	0.8	0.682146	0.708299	0.335097
PF3D7_0210900	210900	0.616402	-0.352359	0.0962963	-0.508803	0.551768	0.203252	0.740331	0.218004	0.99696	-0.000955555	0.8	0.104995	0.711961	0.0520199
PF3D7_1243600	1243600	0.380952	-0.34244	0.239837	-0.543409	0.19708	0.285486	0.823245	-0.254838	0.996967	0.0010089	0.8	0.152702	0.726115	0.0768556
PF3D7_0402100	402100	0.455357	1.86618	0.608475	1.60883	0.597852	0.316796	0.987179	0.232765	0.944633	0.0946849	0.8	-0.201947	0.944476	-0.0536311
PF3D7_1212800	SDHB	0.76007	0.198464	0.679755	0.303597	0.732381	-0.288448	0	0.0587952	0.666366	0.154523	0.8	-0.166886	0.985981	-0.00618172
PF3D7_1306600	1306600	0.998988	0.00216405	0.980649	0.0708404	0.256545	-2.12147	0.991935	0.153043	0.0344828	0.911312	0.801289	0.576265	0.112121	0.743788
PF3D7_0503300	SRSF12	0.643766	0.602854	0.788501	0.280442	0.369835	-0.59801	0.989577	0.0947213	0.323615	-0.47723	0.801289	-0.198583	0.163017	-0.337907
PF3D7_1406000	RBM8A	0.694444	-0.332427	0.978772	0.0459193	0.792422	-0.311601	0.690632	0.438145	0.277154	-0.356056	0.801289	-0.266432	0.177677	-0.311244
PF3D7_0216700;PF3D7_0216700	ATG11;ATG11	0.961921	0.145881	0.642157	-0.823282	0.259067	0.758987	0.592949	-1.64648	0.193182	0.781311	0.801289	0.678277	0.210579	0.729794
PF3D7_1440200	SPP	0.98712	0.00287192	0	0.0256787	0.383562	0.383094	0.81997	0.337138	0.369668	-0.145422	0.801289	-0.165795	0.248188	-0.155609
PF3D7_0309500	AS	0.616402	-0.151688	0.813297	-0.100588	0.659066	-0.158545	0.989577	0.0450811	0.666366	-0.0966129	0.801289	-0.116362	0.327744	-0.106488
PF3D7_1008100	PHD1	0.578231	0.835437	0.925871	-0.0463839	0.875356	-0.233072	0.8351	0.297776	0.579632	-0.284865	0.801289	-0.264687	0.352113	-0.274776
PF3D7_0608310	SAM50	0.958306	0.120788	0.811581	0.216626	0.373717	0.611384	0.576667	-0.0636868	0.661454	-0.128013	0.801289	-0.209817	0.395257	-0.168915
PF3D7_1361100	SEC24A	0.807692	0.121817	0.925871	-0.118159	0.8195	0.105228	0.592949	0.448165	0.852437	0.0587649	0.801289	0.116434	0.511278	0.0875993
PF3D7_1210200	1210200	0.978489	-0.0895067	0.665765	0.487886	0.161111	-1.26508	0.995692	0.0826187	0.7384	0.413067	0.801289	0.427817	0.539175	0.420442
PF3D7_0302800	302800	0.616402	-1.01016	0.56654	-0.742247	0.918393	-0.223643	0.44843	-1.05155	0.943439	0.0255503	0.801289	0.307947	0.592803	0.166749
PF3D7_1004300	RFUL	0.58642	-0.629838	0.948805	-0.211854	0.823435	-0.269717	0.823245	0.282093	0.877486	-0.118454	0.801289	-0.204388	0.647059	-0.161421
PF3D7_0818200	14-3-3I	0.891098	-0.0957142	0.978772	0.0251239	0.217125	-0.0799499	0.44843	-0.183065	0.956402	-0.0171018	0.801289	-0.0411279	0.723917	-0.0291149
PF3D7_0818700	818700	0.985989	0.0225002	0.8	-0.836784	0.890345	-0.662328	0.989577	-0.319263	0.776355	0.263468	0.801289	-0.772622	0.814673	-0.254577
PF3D7_1037100	PyKII	0.961921	0.0604936	0.979603	-0.0669224	0.428822	0.287593	0.465217	0.495428	0.810868	0.0736131	0.801289	-0.15696	0.85585	-0.0416737
PF3D7_1112500	1112500	0.665893	0.400429	0.657186	-0.439312	0.755232	0.236085	0.948932	0.30789	0.914945	-0.0805063	0.801289	0.205059	0.880671	0.0622765
PF3D7_1454400	APP	0.616402	0.0904658	0.665765	0.152598	0.570909	0.150898	0.966994	0.117985	0.567568	-0.115297	0.801289	0.0922717	0.945749	-0.0115127
PF3D7_1427600	MIT3	0.883315	0.446607	0.362126	0.555218	0.940719	-0.0947136	0.987179	0.165851	0.892655	-0.095204	0.801289	0.148811	0.949219	0.0268037
PF3D7_0400100	VAR.0400100	0.841448	-0.990195	0.78685	-0.442215	0.755877	-0.663344	0.943873	-0.596634	0.935875	0.117164	0.801289	-0.0644595	0.975519	0.0263525
PF3D7_1354400	1354400	0.828767	0.978757	0.7881	-0.239755	0.632839	-0.249533	0.987179	0.597128	0.590909	-0.424027	0.801289	0.418059	0.997462	-0.00298395
PF3D7_1359300	DIS3	0.961921	0.167435	0.405797	0.69185	0.890345	0.150903	0.989577	-0.27552	0.416667	0.412062	0.801289	-0.408337	0.99747	0.0018628
PF3D7_1116000	RON4	0.665116	0.234224	0.966212	0.0630697	0.225519	-0.271798	0.930233	0.249854	0.171975	0.334375	0.801596	0.136333	0.077551	0.235354
PF3D7_1006200	ALBA3	0.909329	-0.0629651	0.915748	-0.104812	0.965259	0.0282776	0.675174	-0.458941	0.335196	-0.256792	0.801596	-0.207746	0.198718	-0.232269
PF3D7_1407800	PM4	0.958984	0.076618	0.788501	0.177476	0.965259	-0.0258192	0.926257	-0.102022	0.456884	-0.199891	0.801596	-0.123526	0.2	-0.161708
PF3D7_0914200	914200	0.841448	-0.270066	0.98708	0.0509099	0.499303	1.10052	0.987179	-0.857542	0.293729	1.07395	0.801596	0.919496	0.24408	0.996722
PF3D7_1419400	1419400	0.909329	-0.205868	0.915748	0.194965	0.383562	-0.508232	0.987179	-0.259366	0.464018	0.375452	0.801596	0.330441	0.295638	0.352946
PF3D7_1352700	AQR	0.616402	-0.260564	0.216216	-0.949322	0.19708	-0.816879	0.265734	-0.857831	0.545936	-0.273769	0.801596	-0.186142	0.323575	-0.229956
PF3D7_1409000	1409000	0.45098	0.822336	0.729097	0.481925	0.153374	0.624654	0.997463	0.0148232	0.602577	-0.2623	0.801596	-0.179557	0.375171	-0.220929
PF3D7_1127100	dUTPase	0.616402	0.70445	0.0603448	1.44487	0.162304	-0.611502	0.943873	0.330278	0.996959	0.00413148	0.801596	-0.263648	0.759863	-0.129758
PF3D7_0709500	709500	0.616402	0.687597	0.0787402	1.03954	0.955403	-0.0770918	0.740331	-0.570655	0.838926	-0.111354	0.801596	0.317676	0.821742	0.103161
PF3D7_0510100	510100	0.960982	-0.358496	0.788501	-0.71368	0.99036	0.0172348	0.989577	0.269392	0.268482	-0.607342	0.803401	-0.647257	0.266781	-0.627299
PF3D7_1471100	EXP2	0.883315	0.192394	0.591497	0.274113	0.866619	-0.095715	0.348066	-0.179669	0.52218	-0.183539	0.803818	-0.0912008	0.230038	-0.13737
PF3D7_0416400	HAT1	0.985989	0.0171893	0.980649	0.0434009	0.8195	-0.202696	0.987179	0.356962	0.496571	0.279475	0.803818	0.34887	0.336219	0.314172
PF3D7_0307200	307200	0.946888	-0.122693	0.665765	-0.196731	0.130081	-0.685871	0.81997	-0.32563	0.234234	-0.201215	0.804025	-0.109605	0.0925267	-0.15541
PF3D7_1234600	TOC75	0.890256	-0.450594	0.640984	-0.367521	0.219219	-0.823601	0.943873	0.207885	0.217391	-0.507867	0.804097	-0.285584	0.146667	-0.396726
PF3D7_1115400	FP3	0.958306	0.115475	0.978772	0.0401489	0.235632	-0.680571	0.943873	0.333837	0.416667	0.217575	0.804097	0.289589	0.326687	0.253582
PF3D7_0424900	424900	0	-0.0603179	0	0.0256787	0.704612	0.207782	0.997463	0.0124066	0.416667	-0.113828	0.804097	-0.173538	0.328614	-0.143683
PF3D7_0621200	PDX1	0.907733	-0.248285	0.979603	-0.0494853	0.964187	-0.0435853	0.501901	-0.63299	0.49726	-0.162899	0.804097	-0.219576	0.328614	-0.191237
PF3D7_0423700	ETRAMP4	0.578231	0.877381	0.200935	0.667924	0.156069	1.10812	0.668224	-0.546083	0.505277	0.231111	0.804097	0.425511	0.407022	0.328311
PF3D7_0903100	RER1	0.76007	0.342214	0.979911	0.163827	0.675676	0.109583	0.997463	0.00440822	0.569507	0.56712	0.804097	0.190206	0.458432	0.378663
PF3D7_1018200	PPP8	0.955419	-0.385603	0.978772	0.168968	0.367432	-1.47446	0.997463	-0.0589554	0.591004	0.241332	0.804097	-0.824829	0.774099	-0.291748
PF3D7_1129900	MFR5	0.657957	1.22587	0.976074	-0.302896	0.964187	-0.0594743	0.987179	-0.303004	0.973825	0.0671023	0.804097	-0.359714	0.888347	-0.146306
PF3D7_1132900	GCVH	0.784252	-0.473682	0.501119	-0.595453	0.944575	0.0631142	0.997463	0.00757291	0.687881	0.205387	0.807975	0.209932	0.4511	0.207659
PF3D7_0319600	EF-1delta	0.961006	-0.0847537	0.240964	0.401778	0.639509	0.25365	0.996797	0.0361563	0.311526	-0.332444	0.812762	-0.193868	0.165049	-0.263156
PF3D7_1238000	1238000	0.877714	-0.32186	0.7881	-0.327923	0.940719	-0.0740757	0.969019	-0.164007	0.416667	-0.131588	0.812762	-0.180268	0.319813	-0.155928
PF3D7_0727900	727900	0.724206	0.357391	0	0.0256787	0.469697	0.436025	0.823245	0.443315	0.666366	0.145333	0.812762	0.207463	0.415484	0.176398
PF3D7_1416100	SEY1	0.958306	-0.211583	0.8	0.0763476	0.849366	0.127591	0.995692	-0.0593797	0.689295	0.159356	0.812957	0.209496	0.434837	0.184426
PF3D7_0500800	MESA	0.890256	-0.331132	0.925871	-0.27799	0.907083	-0.197647	0.748644	-0.472172	0.220096	-0.265714	0.813674	-0.289557	0.259194	-0.277635
PF3D7_0722400	OLA1	0.960982	-0.0344816	0.978772	-0.0606792	0.566382	0.19615	0.987179	0.0842777	0.445338	-0.186929	0.814063	-0.117537	0.196544	-0.152233
PF3D7_0616800	MQO	0.616402	0.198709	0.979911	-0.0389663	0.156069	0.454026	0.823245	0.151432	0.766871	0.105534	0.814063	0.117248	0.464037	0.111391
PF3D7_1434200	CAM	0.838411	0.211257	0.557957	0.663404	0.833464	0.586053	0.987179	0.235635	0.82585	-0.13051	0.816199	-0.460488	0.560757	-0.295499
PF3D7_1203900	UBC	0.978489	-0.0993661	0.8	0.906579	0.566382	-0.944008	0.987179	-0.564412	0.752553	-0.238448	0.816199	0.577604	0.84585	0.169578
PF3D7_1346100	SEC61A	0.896811	-0.206145	0.976074	-0.102856	0.542199	-0.216958	0.948932	-0.28284	0.553488	-0.214944	0.816199	0.155732	0.927669	-0.0296059
PF3D7_1315400	1315400	0.891098	0.364089	0.465686	0.722778	0.296117	0.421181	0.989577	-0.108816	0.257143	0.576167	0.81639	0.225938	0.142857	0.401053
PF3D7_1123900	SNU13	0.830369	0.506102	0.976074	0.147361	0.918393	0.0791922	0.989577	-0.153963	0.896939	-0.136108	0.817098	-0.234873	0.706513	-0.18549
PF3D7_1146500	LRR10	0.993865	0.034061	0	0.0256787	0.918393	0.468219	0.943873	0.90531	0.443366	0.773162	0.821833	0.643724	0.32829	0.708443
PF3D7_1141800	1141800	0.890256	-0.807449	0.758278	-0.288524	0.898167	-0.231158	0.989577	-0.137472	0.490127	-0.552408	0.821833	-0.384977	0.329897	-0.468693
PF3D7_1471900	1471900	0.495575	0.284554	0.818891	0.973305	0.524259	0.214827	0.924972	1.10167	0.487663	0.745726	0.821833	0.549983	0.338571	0.647855
PF3D7_1110700	ALP1	0.616402	-0.466012	0.915748	-0.11683	0.19708	-0.375034	0.997463	0.00177242	0.813454	-0.0823143	0.821833	-0.136842	0.514408	-0.109578
PF3D7_1353200	MAHRP2	0.958306	-0.253837	0.541414	0.886406	0.769494	-0.668445	0.987179	0.307803	0.928571	-0.0940753	0.821833	-0.546522	0.650571	-0.320299
PF3D7_1219600	ATP2	0.961921	0.101204	0.47494	0.598542	0.127273	0.703688	0.989577	0.141949	0.974536	-0.0230344	0.821833	0.236631	0.789135	0.106798
PF3D7_1403100	CAPD2	0.616402	-1.1225	0.987053	0.0136944	0.94936	-0.0769874	0.683857	0.371972	0.517197	-0.404548	0.823045	-0.186511	0.338571	-0.29553
PF3D7_1358700	YOP1L	0.807692	-0.154562	0.679124	0.396093	0.783694	-0.0973388	0.987179	0.189169	0.950418	-0.0438624	0.824255	-0.160963	0.743264	-0.102413
PF3D7_0524700	TOM22	0.899539	0.29793	0.679755	0.423249	0.980859	-0.0300608	0.989577	-0.100934	0.257143	-0.488065	0.826154	-0.366273	0.212598	-0.427169
PF3D7_1003100	C4AP3	0.06	-2.60659	0.423497	-1.86806	0.734463	-0.97697	0.654135	-1.76863	0.877486	0.212438	0.826154	-0.493644	0.885557	-0.140603
PF3D7_1327800	1327800	0.954899	-0.107258	0.978772	-0.0513521	0.1	0.323592	0.943873	0.155674	0.764209	0.0991866	0.826353	0.086075	0.464037	0.0926308
PF3D7_1124000	ERO1	0.657957	0.634671	0.995953	0.00368791	0.965259	-0.0797649	0.8048	0.239127	0.916817	-0.0582576	0.826353	-0.291282	0.613971	-0.17477
PF3D7_0305600	APE1	0.899261	-0.189472	0.705618	-0.368382	0.660695	-0.325956	0.997463	0.0289633	0.896939	0.0519421	0.826353	-0.284589	0.752483	-0.116323
PF3D7_1033300	1033300	0.843672	-0.428366	0.825901	-0.217111	0.919926	0.222446	0.823245	-0.100265	0.926143	0.0610604	0.826353	-0.309063	0.785305	-0.124001
PF3D7_1008400	RPT2	0.978489	0.043791	0.608475	-0.244498	0.474702	-0.201414	0.987179	-0.0857589	0.920786	-0.0427999	0.826531	-0.0991583	0.654991	-0.0709791
PF3D7_1129100	PV1	0.616402	0.285743	0.591497	0.272192	0.980859	0.0158165	0.998481	0.00121956	0.527406	-0.132683	0.826707	-0.147163	0.315542	-0.139923
PF3D7_1115300;PF3D7_1115700	FP2B;FP2A	0.978489	0.0355728	0.935084	0.127285	0.497902	-0.425412	0.995692	-0.0223094	0.295752	-0.255189	0.827569	-0.171477	0.177677	-0.213333
PF3D7_0805700	FIKK8	0.890256	-0.349138	0.657186	-0.357559	0.958192	-0.139807	0.995692	0.0473849	0.527406	0.272384	0.827569	-0.39231	0.927669	-0.0599634
PF3D7_1247400	FKBP35	0.958306	-0.0718042	0.265152	-0.28524	0.940719	-0.094478	0.997463	-0.0190138	0.135593	-0.367573	0.827778	-0.144226	0.0803213	-0.255899
PF3D7_1409400	1409400	0.958306	-0.116141	0.980649	0.0313565	0.246537	-0.621642	0.823245	-0.521089	0.0897436	0.651443	0.827778	0.295178	0.101639	0.473311
PF3D7_1366900	1366900	0.616402	0.559931	0.969407	0.110835	0.499303	0.683221	0.107527	0.741367	0.33871	0.382596	0.827778	0.215865	0.198745	0.29923
PF3D7_0721100	721100	0.978489	-0.0285981	0.976074	-0.143552	0.303614	-1.1267	0.943873	0.288933	0.400826	-0.347274	0.827778	-0.428214	0.342817	-0.387744
PF3D7_0415600	GAK	0.883315	-0.497578	0.713326	-0.145824	0.455717	0.577365	0.987179	-0.126867	0.878924	-0.117974	0.827778	-0.263793	0.636036	-0.190883
PF3D7_1342400	CK2beta2	0.803207	0.308153	0.665765	0.310636	0.838957	0.177753	0.823245	1.58547	0.91952	-0.0293086	0.827778	0.61511	0.679149	0.292901
PF3D7_0414000	SMC3	0.616402	1.07247	0.8	-0.497589	0.469697	1.09623	0.987179	-0.332654	0.970905	0.0498565	0.827778	-0.549184	0.772526	-0.249664
PF3D7_1404900	1404900	0.616402	-0.482903	0.679755	-0.354175	0.965259	0.077607	0.81997	-0.381758	0.217391	-0.606745	0.828456	0.301036	0.77533	-0.152855
PF3D7_0803800	803800	0.958306	0.0587661	0.988712	0.00330829	0.179724	0.255628	0.989577	-0.0218593	0.831864	-0.0507902	0.828629	0.078374	0.920534	0.0137919
PF3D7_1331300	SEC11	0.616402	0.384211	0.758278	0.469767	0.965259	-0.0432365	0.992533	-0.0619929	0.996959	0.00362599	0.829809	0.195706	0.763534	0.0996662
PF3D7_0211800	AsnRS	0.616402	0.287978	0.679755	0.118244	0.896528	0.0563194	0.823245	0.14823	0.957529	0.0182469	0.830483	0.0981296	0.664935	0.0581882
PF3D7_0404700	DPAP3	0.891098	-0.240275	0.646967	-0.486787	0.7825	-0.154293	0.65	0.797807	0.132743	0.710298	0.831494	0.292819	0.108696	0.501559
PF3D7_0707300	RAMA	0.961921	0.135178	0.952189	0.254428	0.998483	0.00356723	0.823245	0.736137	0.318452	0.370772	0.831494	0.49609	0.354254	0.433431
PF3D7_0829100	CCDC124	0.77814	0.277647	0.689737	0.229088	0.324201	0.36921	0.81997	0.842763	0.996959	0.00111755	0.831494	0.345019	0.671268	0.173068
PF3D7_1013300	1013300	0.960982	-0.0975676	0.980649	0.0179026	0.851962	-0.209024	0.989577	0.10265	0.926143	-0.0334451	0.832164	0.234394	0.741473	0.100474
PF3D7_1415000	UDG	0.978489	-0.0240163	0.103448	-0.870854	0.354978	1.23382	0.943873	-0.295392	0.768033	-0.150317	0.832833	-0.37819	0.537267	-0.264253
PF3D7_1353900	1353900	0.978489	-0.0155233	0.818891	0.169423	0.186235	0.196543	0.987179	-0.105024	0.49797	-0.182153	0.833	-0.102102	0.235795	-0.142127
PF3D7_0720800	720800	0.803207	0.177762	0.969388	0.0781931	0.587244	0.348845	0.65	0.317162	0.078125	-0.4571	0.834146	-0.0996081	0.0434783	-0.278354
PF3D7_1121100	1121100	0.981152	-0.0878194	0.910397	-0.559979	0.47006	0.919967	0.943873	0.753924	0.1	1.34464	0.834146	0.53491	0.109756	0.939774
PF3D7_1310200	1310200	0.616402	-0.474678	0.805219	-0.408095	0.853137	-0.139067	0.989577	-0.0772637	0.311526	0.410706	0.834146	0.170382	0.167866	0.290544
PF3D7_0306000	QCR8	0.961921	-0.144594	0.976074	-0.195882	0.517711	0.579767	0.560137	0.781235	0.335196	0.668049	0.834146	0.299299	0.216374	0.483674
PF3D7_1434400	1434400	0.958306	0.349711	0	0.0256787	0.899661	-0.24097	0.989577	-0.300258	0.0566038	-1.41161	0.834146	0.210217	0.257092	-0.600699
PF3D7_1459500	1459500	0.545455	0.764674	0.925871	0.661371	0.928221	-0.12111	0.987179	0.4922	0.416667	0.805527	0.834146	0.492758	0.303657	0.649142
PF3D7_0915400	PFK9	0.95387	-0.0759356	0.679124	0.0908268	0.122449	-0.385996	0.997463	0.00612986	0.608673	-0.108366	0.834146	-0.113073	0.330645	-0.11072
PF3D7_0513600	513600	0.960982	0.205613	0.978772	0.076428	0.702065	-0.910194	0.996797	-0.0707614	0.231481	-0.443552	0.834146	-0.580821	0.353436	-0.512187
PF3D7_0718000	718000	0.726433	0.892747	0.180488	0.826956	0.178744	1.43784	0.553633	-0.324201	0.453416	0.34004	0.834146	0.375326	0.356944	0.357683
PF3D7_0112000	TatD	0.58642	0.317077	0.980649	0.0200899	0.153374	0.308435	0.768836	0.320789	0.653595	-0.144544	0.834146	-0.101063	0.377717	-0.122804
PF3D7_1021600	DPA	0.985447	-0.00435355	0.969388	0.0354161	0.182609	0.38187	0.987179	-0.0864882	0.7384	-0.0578142	0.834146	-0.097758	0.43199	-0.0777861
PF3D7_1330600	1330600	0.891098	0.124635	0.175879	-0.945582	0.672379	0.34046	0.993111	-0.131107	0.622266	0.28754	0.834146	0.282299	0.437811	0.28492
PF3D7_1408100	PMIII	0.76007	-0.0860918	0.978772	0.0457461	0.965259	0.0213608	0.989577	-0.0630852	0.75642	-0.0945869	0.834146	-0.115438	0.459364	-0.105012
PF3D7_1114100	ROM1;ROM1	0.978489	0.014294	0.433243	0.235439	0.179724	0.406268	0.943873	0.531851	0.563356	-0.145539	0.834146	0.303293	0.484013	0.231202
PF3D7_1114100	ROM1;ROM1	0.978489	0.014294	0.433243	0.235439	0.179724	0.406268	0.943873	0.531851	0.675156	0.15911	0.834146	0.303293	0.484013	0.231202
PF3D7_1114100	ROM1;ROM1	0.978489	0.014294	0.433243	0.235439	0.179724	0.406268	0.987179	0.398193	0.563356	-0.145539	0.834146	0.303293	0.484013	0.231202
PF3D7_1114100	ROM1;ROM1	0.978489	0.014294	0.433243	0.235439	0.179724	0.406268	0.987179	0.398193	0.675156	0.15911	0.834146	0.303293	0.484013	0.231202
PF3D7_1114100	ROM1;ROM1	0.978489	0.014294	0.433243	0.235439	0.383562	0.367584	0.943873	0.531851	0.563356	-0.145539	0.834146	0.303293	0.484013	0.231202
PF3D7_1114100	ROM1;ROM1	0.978489	0.014294	0.433243	0.235439	0.383562	0.367584	0.943873	0.531851	0.675156	0.15911	0.834146	0.303293	0.484013	0.231202
PF3D7_1114100	ROM1;ROM1	0.978489	0.014294	0.433243	0.235439	0.383562	0.367584	0.987179	0.398193	0.563356	-0.145539	0.834146	0.303293	0.484013	0.231202
PF3D7_1114100	ROM1;ROM1	0.978489	0.014294	0.433243	0.235439	0.383562	0.367584	0.987179	0.398193	0.675156	0.15911	0.834146	0.303293	0.484013	0.231202
PF3D7_1114100	ROM1;ROM1	0.978489	0.014294	0.980649	0.0292065	0.179724	0.406268	0.943873	0.531851	0.563356	-0.145539	0.834146	0.303293	0.484013	0.231202
PF3D7_1114100	ROM1;ROM1	0.978489	0.014294	0.980649	0.0292065	0.179724	0.406268	0.943873	0.531851	0.675156	0.15911	0.834146	0.303293	0.484013	0.231202
PF3D7_1114100	ROM1;ROM1	0.978489	0.014294	0.980649	0.0292065	0.179724	0.406268	0.987179	0.398193	0.563356	-0.145539	0.834146	0.303293	0.484013	0.231202
PF3D7_1114100	ROM1;ROM1	0.978489	0.014294	0.980649	0.0292065	0.179724	0.406268	0.987179	0.398193	0.675156	0.15911	0.834146	0.303293	0.484013	0.231202
PF3D7_1114100	ROM1;ROM1	0.978489	0.014294	0.980649	0.0292065	0.383562	0.367584	0.943873	0.531851	0.563356	-0.145539	0.834146	0.303293	0.484013	0.231202
PF3D7_1114100	ROM1;ROM1	0.978489	0.014294	0.980649	0.0292065	0.383562	0.367584	0.943873	0.531851	0.675156	0.15911	0.834146	0.303293	0.484013	0.231202
PF3D7_1114100	ROM1;ROM1	0.978489	0.014294	0.980649	0.0292065	0.383562	0.367584	0.987179	0.398193	0.563356	-0.145539	0.834146	0.303293	0.484013	0.231202
PF3D7_1114100	ROM1;ROM1	0.978489	0.014294	0.980649	0.0292065	0.383562	0.367584	0.987179	0.398193	0.675156	0.15911	0.834146	0.303293	0.484013	0.231202
PF3D7_1114100	ROM1;ROM1	0.665116	-0.405013	0.433243	0.235439	0.179724	0.406268	0.943873	0.531851	0.563356	-0.145539	0.834146	0.303293	0.484013	0.231202
PF3D7_1114100	ROM1;ROM1	0.665116	-0.405013	0.433243	0.235439	0.179724	0.406268	0.943873	0.531851	0.675156	0.15911	0.834146	0.303293	0.484013	0.231202
PF3D7_1114100	ROM1;ROM1	0.665116	-0.405013	0.433243	0.235439	0.179724	0.406268	0.987179	0.398193	0.563356	-0.145539	0.834146	0.303293	0.484013	0.231202
PF3D7_1114100	ROM1;ROM1	0.665116	-0.405013	0.433243	0.235439	0.179724	0.406268	0.987179	0.398193	0.675156	0.15911	0.834146	0.303293	0.484013	0.231202
PF3D7_1114100	ROM1;ROM1	0.665116	-0.405013	0.433243	0.235439	0.383562	0.367584	0.943873	0.531851	0.563356	-0.145539	0.834146	0.303293	0.484013	0.231202
PF3D7_1114100	ROM1;ROM1	0.665116	-0.405013	0.433243	0.235439	0.383562	0.367584	0.943873	0.531851	0.675156	0.15911	0.834146	0.303293	0.484013	0.231202
PF3D7_1114100	ROM1;ROM1	0.665116	-0.405013	0.433243	0.235439	0.383562	0.367584	0.987179	0.398193	0.563356	-0.145539	0.834146	0.303293	0.484013	0.231202
PF3D7_1114100	ROM1;ROM1	0.665116	-0.405013	0.433243	0.235439	0.383562	0.367584	0.987179	0.398193	0.675156	0.15911	0.834146	0.303293	0.484013	0.231202
PF3D7_1114100	ROM1;ROM1	0.665116	-0.405013	0.980649	0.0292065	0.179724	0.406268	0.943873	0.531851	0.563356	-0.145539	0.834146	0.303293	0.484013	0.231202
PF3D7_1114100	ROM1;ROM1	0.665116	-0.405013	0.980649	0.0292065	0.179724	0.406268	0.943873	0.531851	0.675156	0.15911	0.834146	0.303293	0.484013	0.231202
PF3D7_1114100	ROM1;ROM1	0.665116	-0.405013	0.980649	0.0292065	0.179724	0.406268	0.987179	0.398193	0.563356	-0.145539	0.834146	0.303293	0.484013	0.231202
PF3D7_1114100	ROM1;ROM1	0.665116	-0.405013	0.980649	0.0292065	0.179724	0.406268	0.987179	0.398193	0.675156	0.15911	0.834146	0.303293	0.484013	0.231202
PF3D7_1114100	ROM1;ROM1	0.665116	-0.405013	0.980649	0.0292065	0.383562	0.367584	0.943873	0.531851	0.563356	-0.145539	0.834146	0.303293	0.484013	0.231202
PF3D7_1114100	ROM1;ROM1	0.665116	-0.405013	0.980649	0.0292065	0.383562	0.367584	0.943873	0.531851	0.675156	0.15911	0.834146	0.303293	0.484013	0.231202
PF3D7_1114100	ROM1;ROM1	0.665116	-0.405013	0.980649	0.0292065	0.383562	0.367584	0.987179	0.398193	0.563356	-0.145539	0.834146	0.303293	0.484013	0.231202
PF3D7_1114100	ROM1;ROM1	0.665116	-0.405013	0.980649	0.0292065	0.383562	0.367584	0.987179	0.398193	0.675156	0.15911	0.834146	0.303293	0.484013	0.231202
PF3D7_1230700	SEC13	0.841448	-0.379863	0.955912	-0.0464087	0.182979	0.530715	0.987179	0.397033	0.872975	0.0723953	0.834146	0.268772	0.592505	0.170584
PF3D7_1226300	HAD2	0.95387	0.14652	0.788501	0.267848	0.94974	0.081728	0.987179	0.150629	0.907419	0.0457167	0.834146	0.205849	0.609779	0.125783
PF3D7_1248700	1248700	0.961921	-0.0804618	0.8	-0.299508	0.980859	0.0151122	0.400966	-1.04005	0.916817	0.0462545	0.834146	0.283991	0.623175	0.165123
PF3D7_1216300	SRP19	0.762238	0.246329	0.976074	0.10407	0.884292	0.225054	0.724409	0.757026	0.927865	0.0420636	0.834146	0.352826	0.639462	0.197445
PF3D7_0305300	305300	0.648241	0.824057	0.423497	0.705692	0.591398	0.998149	0.8048	0.219668	0.987578	-0.011647	0.834146	0.376702	0.731496	0.182528
PF3D7_0520200	MED17	0.891098	0.273656	0.808372	0.265906	0.922174	-0.133804	0.960325	0.354734	0.816678	-0.0889432	0.834146	0.289289	0.8135	0.100173
PF3D7_0922600	922600	0.891098	-0.142032	0.955912	-0.115685	0.900471	0.141687	0.989577	-0.0695692	0.801799	-0.0710476	0.834146	0.155687	0.86419	0.0423199
PF3D7_1235700	1235700	0.883315	-0.167225	0.915748	0.103644	0.19708	0.118652	0.823245	0.301431	0.891892	-0.0458113	0.834146	0.104169	0.876574	0.029179
PF3D7_1347500	ALBA4	0.891098	0.134743	0.915748	0.13293	0.217125	0.192919	0.807018	0.182125	0.871995	-0.0316799	0.834146	0.0582638	0.883456	0.0132919
PF3D7_1014900	KIC8	0.946888	-0.285879	0.976074	0.174352	0.410546	-1.13579	0.989577	0.18332	0.553488	0.314505	0.834146	-0.538917	0.896926	-0.112206
PF3D7_1105100	H2B	0.978489	-0.0498745	0.819828	-0.179288	0.841473	-0.115954	0.44843	-0.243455	0.944695	-0.039507	0.834146	0.110027	0.897714	0.0352599
PF3D7_1114100	ROM1;ROM1	0.978489	0.014294	0.433243	0.235439	0.179724	0.406268	0.943873	0.531851	0.563356	-0.145539	0.834146	0.303293	0.978892	-0.0116681
PF3D7_1114100	ROM1;ROM1	0.978489	0.014294	0.433243	0.235439	0.179724	0.406268	0.943873	0.531851	0.675156	0.15911	0.834146	0.303293	0.978892	-0.0116681
PF3D7_1114100	ROM1;ROM1	0.978489	0.014294	0.433243	0.235439	0.179724	0.406268	0.987179	0.398193	0.563356	-0.145539	0.834146	0.303293	0.978892	-0.0116681
PF3D7_1114100	ROM1;ROM1	0.978489	0.014294	0.433243	0.235439	0.179724	0.406268	0.987179	0.398193	0.675156	0.15911	0.834146	0.303293	0.978892	-0.0116681
PF3D7_1114100	ROM1;ROM1	0.978489	0.014294	0.433243	0.235439	0.383562	0.367584	0.943873	0.531851	0.563356	-0.145539	0.834146	0.303293	0.978892	-0.0116681
PF3D7_1114100	ROM1;ROM1	0.978489	0.014294	0.433243	0.235439	0.383562	0.367584	0.943873	0.531851	0.675156	0.15911	0.834146	0.303293	0.978892	-0.0116681
PF3D7_1114100	ROM1;ROM1	0.978489	0.014294	0.433243	0.235439	0.383562	0.367584	0.987179	0.398193	0.563356	-0.145539	0.834146	0.303293	0.978892	-0.0116681
PF3D7_1114100	ROM1;ROM1	0.978489	0.014294	0.433243	0.235439	0.383562	0.367584	0.987179	0.398193	0.675156	0.15911	0.834146	0.303293	0.978892	-0.0116681
PF3D7_1114100	ROM1;ROM1	0.978489	0.014294	0.980649	0.0292065	0.179724	0.406268	0.943873	0.531851	0.563356	-0.145539	0.834146	0.303293	0.978892	-0.0116681
PF3D7_1114100	ROM1;ROM1	0.978489	0.014294	0.980649	0.0292065	0.179724	0.406268	0.943873	0.531851	0.675156	0.15911	0.834146	0.303293	0.978892	-0.0116681
PF3D7_1114100	ROM1;ROM1	0.978489	0.014294	0.980649	0.0292065	0.179724	0.406268	0.987179	0.398193	0.563356	-0.145539	0.834146	0.303293	0.978892	-0.0116681
PF3D7_1114100	ROM1;ROM1	0.978489	0.014294	0.980649	0.0292065	0.179724	0.406268	0.987179	0.398193	0.675156	0.15911	0.834146	0.303293	0.978892	-0.0116681
PF3D7_1114100	ROM1;ROM1	0.978489	0.014294	0.980649	0.0292065	0.383562	0.367584	0.943873	0.531851	0.563356	-0.145539	0.834146	0.303293	0.978892	-0.0116681
PF3D7_1114100	ROM1;ROM1	0.978489	0.014294	0.980649	0.0292065	0.383562	0.367584	0.943873	0.531851	0.675156	0.15911	0.834146	0.303293	0.978892	-0.0116681
PF3D7_1114100	ROM1;ROM1	0.978489	0.014294	0.980649	0.0292065	0.383562	0.367584	0.987179	0.398193	0.563356	-0.145539	0.834146	0.303293	0.978892	-0.0116681
PF3D7_1114100	ROM1;ROM1	0.978489	0.014294	0.980649	0.0292065	0.383562	0.367584	0.987179	0.398193	0.675156	0.15911	0.834146	0.303293	0.978892	-0.0116681
PF3D7_1114100	ROM1;ROM1	0.665116	-0.405013	0.433243	0.235439	0.179724	0.406268	0.943873	0.531851	0.563356	-0.145539	0.834146	0.303293	0.978892	-0.0116681
PF3D7_1114100	ROM1;ROM1	0.665116	-0.405013	0.433243	0.235439	0.179724	0.406268	0.943873	0.531851	0.675156	0.15911	0.834146	0.303293	0.978892	-0.0116681
PF3D7_1114100	ROM1;ROM1	0.665116	-0.405013	0.433243	0.235439	0.179724	0.406268	0.987179	0.398193	0.563356	-0.145539	0.834146	0.303293	0.978892	-0.0116681
PF3D7_1114100	ROM1;ROM1	0.665116	-0.405013	0.433243	0.235439	0.179724	0.406268	0.987179	0.398193	0.675156	0.15911	0.834146	0.303293	0.978892	-0.0116681
PF3D7_1114100	ROM1;ROM1	0.665116	-0.405013	0.433243	0.235439	0.383562	0.367584	0.943873	0.531851	0.563356	-0.145539	0.834146	0.303293	0.978892	-0.0116681
PF3D7_1114100	ROM1;ROM1	0.665116	-0.405013	0.433243	0.235439	0.383562	0.367584	0.943873	0.531851	0.675156	0.15911	0.834146	0.303293	0.978892	-0.0116681
PF3D7_1114100	ROM1;ROM1	0.665116	-0.405013	0.433243	0.235439	0.383562	0.367584	0.987179	0.398193	0.563356	-0.145539	0.834146	0.303293	0.978892	-0.0116681
PF3D7_1114100	ROM1;ROM1	0.665116	-0.405013	0.433243	0.235439	0.383562	0.367584	0.987179	0.398193	0.675156	0.15911	0.834146	0.303293	0.978892	-0.0116681
PF3D7_1114100	ROM1;ROM1	0.665116	-0.405013	0.980649	0.0292065	0.179724	0.406268	0.943873	0.531851	0.563356	-0.145539	0.834146	0.303293	0.978892	-0.0116681
PF3D7_1114100	ROM1;ROM1	0.665116	-0.405013	0.980649	0.0292065	0.179724	0.406268	0.943873	0.531851	0.675156	0.15911	0.834146	0.303293	0.978892	-0.0116681
PF3D7_1114100	ROM1;ROM1	0.665116	-0.405013	0.980649	0.0292065	0.179724	0.406268	0.987179	0.398193	0.563356	-0.145539	0.834146	0.303293	0.978892	-0.0116681
PF3D7_1114100	ROM1;ROM1	0.665116	-0.405013	0.980649	0.0292065	0.179724	0.406268	0.987179	0.398193	0.675156	0.15911	0.834146	0.303293	0.978892	-0.0116681
PF3D7_1114100	ROM1;ROM1	0.665116	-0.405013	0.980649	0.0292065	0.383562	0.367584	0.943873	0.531851	0.563356	-0.145539	0.834146	0.303293	0.978892	-0.0116681
PF3D7_1114100	ROM1;ROM1	0.665116	-0.405013	0.980649	0.0292065	0.383562	0.367584	0.943873	0.531851	0.675156	0.15911	0.834146	0.303293	0.978892	-0.0116681
PF3D7_1114100	ROM1;ROM1	0.665116	-0.405013	0.980649	0.0292065	0.383562	0.367584	0.987179	0.398193	0.563356	-0.145539	0.834146	0.303293	0.978892	-0.0116681
PF3D7_1114100	ROM1;ROM1	0.665116	-0.405013	0.980649	0.0292065	0.383562	0.367584	0.987179	0.398193	0.675156	0.15911	0.834146	0.303293	0.978892	-0.0116681
PF3D7_0730900	PTP4	0.616402	0.679472	0.664255	0.565834	0.949711	0.130427	0.583062	0.653794	0.720134	0.105952	0.834308	-0.227791	0.863841	-0.0609192
PF3D7_0922500	PGK	0.625323	0.186441	0.608475	0.18516	0.6643	-0.0990553	0.740331	0.256732	0.327586	-0.17998	0.835249	-0.112686	0.175991	-0.146333
PF3D7_1146200	1146200	0.803207	-0.347899	0.818891	-0.315556	0.734463	0.650652	0.572881	-0.670089	0.12037	0.725738	0.835249	0.451418	0.185841	0.588578
PF3D7_0831700	HSP70x	0.891098	-0.183207	0.646967	-0.0525086	0.23796	-0.681218	0.989577	-0.123552	0.173913	-0.372682	0.835249	-0.276749	0.211881	-0.324716
PF3D7_0833400	RIF	0.841448	-0.852444	0	0.0256787	0.467692	0.425266	0.820242	0.277031	0.503329	-0.509891	0.835249	-0.171932	0.373634	-0.340911
PF3D7_1420900	1420900	0.957335	-0.232309	0.679755	0.48545	0.8195	0.448068	0.99899	-0.0022507	0.430486	0.353259	0.835249	0.444459	0.389628	0.398859
PF3D7_0906500	906500	0.804064	0.288697	0.943292	0.34983	0.944575	-0.156092	0.989577	0.197659	0.553488	-0.464808	0.835249	-0.419018	0.417526	-0.441913
PF3D7_0826700	RACK1	0.955419	-0.065538	0.818891	-0.049357	0.153374	-0.289992	0.8048	-0.199692	0.776692	-0.0719631	0.835249	-0.0796265	0.447596	-0.0757948
PF3D7_1431700	1431700	0.958306	0.0643858	0.976074	0.0431192	0.980859	-0.0103333	0.8048	-0.167225	0.768033	-0.0693584	0.835249	-0.104256	0.459364	-0.086807
PF3D7_0208000	SERA1	1	8.69847e-05	0.665765	1.42911	0	-2.63594	0.989577	-0.361422	0.971061	-0.0612845	0.835249	-0.676632	0.734424	-0.368958
PF3D7_1358500	1358500	0.885653	-0.229192	0.980649	0.0679298	0.922174	-0.147068	0.470339	0.74551	0.97395	0.0301435	0.835249	0.28312	0.761544	0.156632
PF3D7_0811400	811400	0.978512	0.0138804	0.244186	0.112356	0.474702	0.301874	0.683857	0.275141	0.963816	-0.0190792	0.835249	-0.0568963	0.76803	-0.0379877
PF3D7_0807600	807600	0.893296	0.222211	0.992351	-0.00752444	0.660695	-0.195896	0.989577	-0.111894	0.992776	0.00941868	0.835249	0.140372	0.818151	0.0748951
PF3D7_1212300	1212300	0.877714	0.954594	0.925871	-0.590608	0.273418	0.92773	0.0135135	-0.39461	0.992776	0.021545	0.835249	0.306136	0.854086	0.163841
PF3D7_1419200	ATrx1	0.285714	0.750385	0.377301	0.473902	0.965259	0.0573505	0.915919	0.218823	0.666366	-0.123852	0.835249	0.245683	0.876574	0.060915
PF3D7_1422700	1422700	0.803207	0.40677	0.803172	-0.626995	0.946815	0.116323	0.987179	-0.349554	0.750394	0.252185	0.835249	-0.196584	0.963881	0.0278004
PF3D7_1114900	1114900	0.616402	-0.338942	0.257692	-0.938557	0.321839	0.693724	0.373134	-0.315594	0.594566	0.274288	0.835249	-0.242225	0.978892	0.0160315
PF3D7_1209300	TRZ	0.960982	-0.198914	0.679755	0.243419	0.486131	0.255384	0.995692	-0.0897466	0.674575	-0.270562	0.835249	0.258713	0.992323	-0.00592455
PF3D7_0917600	PRP43	0.803207	0.507961	0.687952	-0.368481	0.876868	-0.158975	0.828331	0.283463	0.786765	0.212041	0.835249	-0.21467	0.99747	-0.00131453
PF3D7_1419800	GR;GR	0.961921	0.0761621	0.915748	0.0945424	0.354978	0.175212	0.995692	0.0241368	0.676106	-0.0847455	0.836364	0.073377	0.971138	-0.00568426
PF3D7_1447900	MDR2	0.672055	0.150854	0.465686	0.272881	0.918393	-0.0755957	0.995692	0.0186672	0.812587	-0.0605535	0.83652	0.127182	0.876574	0.033314
PF3D7_1329100	MyoF	0.978489	-0.0544958	0.976074	-0.122343	0.965259	0.0465125	0.293413	-0.778239	0.084507	-0.387587	0.837309	-0.264188	0.185841	-0.325887
PF3D7_1103700	CK2beta1	0.891098	0.223112	0.788501	0.421266	0.566382	-0.245559	0.997463	0.0133805	0.631579	-0.262959	0.837309	-0.097612	0.469977	-0.180286
PF3D7_1302800	1302800	0.726433	-0.222236	0.915748	-0.163252	0.760661	-0.30167	0.987179	-0.220188	0.0540541	-0.508715	0.837723	-0.219154	0.0965517	-0.363935
PF3D7_1347200	NT1	0.977803	-0.0754767	0.680488	-0.149926	0.974495	0.0423386	0.943873	-0.409378	0.336986	-0.380428	0.837723	-0.241333	0.239777	-0.31088
PF3D7_0810000	810000	0.657895	-0.616369	0.591497	-0.566793	0.122449	-1.50952	0.740331	-0.973845	0.0566038	-0.407755	0.837723	-0.344367	0.242647	-0.376061
PF3D7_0821800	SEC61B	0.958306	-0.060718	0.915748	-0.108224	0.896528	-0.158067	0.989577	-0.0209077	0.416667	-0.128755	0.837723	-0.11546	0.269949	-0.122108
PF3D7_1341500	ISC1	0.961921	-0.185892	0.230769	-1.15055	0.942159	0.336463	0.989577	0.289937	0.527406	0.543498	0.837723	0.629986	0.442379	0.586742
PF3D7_0723900	723900	0.891098	1.03417	0.818891	-0.214755	0.553616	1.26702	0.583062	1.96824	0.616667	-0.531829	0.837723	-0.51621	0.470046	-0.52402
PF3D7_1212700	EIF3A	0.960982	-0.0715537	0.540041	-0.204944	0.760661	0.170544	0.995692	-0.0206955	0.768033	-0.0725041	0.837723	-0.12574	0.480577	-0.0991221
PF3D7_1130000	PAGM	0.890816	0.295352	0.375	0.522584	0.975802	-0.0462396	0.690632	0.290169	0.699319	-0.135273	0.837723	-0.222692	0.484615	-0.178983
PF3D7_1367100	SNP1	0.726433	0.519407	0.813016	0.338461	0.905636	0.0975162	0.823245	-0.246246	0.21164	-0.407981	0.837723	0.112609	0.490731	-0.147686
PF3D7_0606600	606600	0.616402	-0.617517	0.197115	-0.947491	0.599295	-0.612505	0.987179	0.863669	0.399586	-0.294778	0.837723	-0.6865	0.50216	-0.490639
PF3D7_1438900	Trx-Px1	0.958306	-0.120501	0.980649	0.0404682	0.964187	0.0481314	0.857803	-0.288349	0.813454	-0.0997868	0.837723	-0.192677	0.57185	-0.146232
PF3D7_1143200	1143200	0.946888	-0.680905	0.511983	-1.14168	0.636054	-0.548592	0.727984	-1.01919	0.936999	0.0645355	0.837723	0.265902	0.71388	0.165219
PF3D7_1351100	1351100	0.909329	-0.0698943	0.943292	-0.161432	0.541451	0.157605	0.740331	0.137983	0.914686	0.0546367	0.837723	0.0505538	0.761544	0.0525952
PF3D7_0916600	916600	0.616402	1.03258	0.40176	2.00503	0.432014	-1.33764	0.997463	0.0218502	0.356784	-0.557055	0.837723	0.459605	0.961181	-0.0487249
PF3D7_0622800	622800	0.958984	0.0379176	0.075	0.260954	0.217125	0.266214	0.681093	0.276905	0.748619	-0.0828273	0.837723	0.0883791	0.988144	0.00277593
PF3D7_0717200	717200	0.996439	0.00967065	0.0787402	1.35658	0.398855	1.27591	0.654135	0.934192	0.166667	0.966556	0.839402	0.385698	0.149485	0.676127
PF3D7_0807900	TyrRS	0.841448	-0.137147	0.525974	-0.115498	0.19708	0.256182	0.989577	0.0359191	0.587234	-0.112061	0.839402	-0.0756083	0.269949	-0.0938346
PF3D7_1411200	ROM8	0.905226	0.325634	0.676903	0.195647	0.660695	-0.537868	0.995692	-0.0633326	0.327635	0.372412	0.839402	0.319281	0.302548	0.345847
PF3D7_0610500	610500	0.843866	0.772288	0.56654	1.20234	0.978114	0.0802696	0.995692	0.0851149	0.642105	0.275569	0.839402	0.466375	0.50216	0.370972
PF3D7_0809500	809500	0.891098	-0.440725	0.978772	-0.116034	0.66157	-0.589819	0.933993	-0.57941	0.978466	-0.0122359	0.839402	-0.430899	0.692953	-0.221568
PF3D7_0818000	SNRNP27	0.616402	-0.361038	0.075	-0.770898	0.944575	0.0866154	0.989577	0.0330143	0.966866	-0.0230283	0.839402	-0.13477	0.741473	-0.078899
PF3D7_1360200	EMC3	0.960982	-0.257873	0.941474	-0.421704	0.40038	-1.09681	0.823245	0.292873	0.642105	-0.122754	0.839402	0.36295	0.818151	0.120098
PF3D7_1143400	1143400	0.909329	0.110926	0.915748	-0.103904	0.552632	0.439275	0.107527	-0.285612	0.835922	0.0824394	0.839402	-0.195055	0.873563	-0.0563076
PF3D7_0627500	DJ1	0.882554	0.156447	0.978772	0.0232712	0.732314	-0.189342	0.995692	-0.0262486	0.416667	-0.23073	0.839552	-0.151229	0.254902	-0.190979
PF3D7_0727400	727400	0.978489	-0.0117876	0.945853	0.100645	0.760463	0.0940677	0.989577	0.0392982	0.755841	-0.0912927	0.839702	-0.033329	0.485746	-0.0623108
PF3D7_0524300	524300	0.726937	-1.02138	0.943292	-0.486176	0.905636	-0.353966	0.653631	1.09367	0.490127	0.496794	0.842937	0.435985	0.389333	0.466389
PF3D7_1402500	1402500	0.616402	-0.696555	0.239837	-1.02843	0.965259	0.0518692	0.741758	-0.474328	0.838146	-0.125423	0.842937	-0.206831	0.624545	-0.166127
PF3D7_1345800	1345800	0.896617	0.162668	0.56654	0.303513	0.970729	-0.0743446	0.122642	1.74135	0.996959	0.00191095	0.842937	0.50463	0.697347	0.253271
PF3D7_0405900	ASP	0.623377	-0.449347	0.586011	-0.551755	0.440735	0.569767	0.425837	0.902932	0.084507	0.602457	0.845868	0.204602	0.0899281	0.403529
PF3D7_1322000	1322000	0.905226	-0.217282	0.8	-0.234457	0.90625	0.0995151	0.740331	0.889885	0.514323	0.256438	0.847866	0.256505	0.393236	0.256472
PF3D7_1446900	1446900	0.952342	0.516011	0.557957	0.163118	0.469697	-0.312877	0.943873	-0.43373	0.450704	-0.480303	0.848289	0.227549	0.818057	-0.126377
PF3D7_1469700	MED6	0.720559	0.951267	0	0.0256787	0.878273	-0.143822	0.823245	0.538651	0.566969	0.391965	0.848289	-0.236433	0.896926	0.0777657
PF3D7_0726400	726400	0.891098	-0.133077	0.8	-0.284524	0.316159	0.652238	0.987179	-0.0750845	0.743061	0.141932	0.848289	-0.16142	0.981637	-0.00974402
PF3D7_1125800	1125800	0.884324	-0.400097	0.978772	0.126208	0.838957	0.350172	0.668224	-1.98573	0.0897436	0.884106	0.849126	0.698826	0.265517	0.791466
PF3D7_1251100	1251100	0.961921	-0.0481342	0.987053	-0.0205998	0.693069	0.265608	0.987179	0.252146	0.444444	0.301837	0.849126	0.172798	0.289216	0.237318
PF3D7_0607000	607000	0.890256	0.0670322	0.980649	0.00493793	0.6606	-0.0595296	0.759931	-0.0696733	0.859712	-0.0388291	0.849126	-0.0266408	0.470252	-0.032735
PF3D7_1366300	1366300	0.616402	-0.489202	0.489559	-0.751059	0.660695	-0.327196	0.711656	-1.20381	0.666366	-0.211519	0.849126	-0.264648	0.486309	-0.238083
PF3D7_0106400	106400	0.803207	0.431024	0.679755	-0.479361	0.918393	-0.110156	0.373057	0.433152	0.820916	0.138151	0.849126	0.145732	0.645536	0.141941
PF3D7_0530000	530000	0.694444	0.580616	0.689737	0.345542	0.740465	0.330628	0.44843	0.508593	0.993824	-0.00476346	0.849126	0.136373	0.77266	0.0658047
PF3D7_1408000	PMII	0.961921	0.0718203	0.818891	0.187669	0.764858	-0.324435	0.943873	0.172089	0.12037	-0.397308	0.849265	-0.207041	0.155779	-0.302175
PF3D7_1333800	1333800	0.828767	0.192617	0.375	0.508692	0.273418	0.143841	0.122642	0.355801	0.517197	-0.23872	0.852158	-0.0476834	0.328614	-0.143202
PF3D7_1436900	1436900	0.961921	0.0701511	0.665765	-0.34903	0.905636	0.116115	0.823245	0.405967	0.227488	0.385954	0.85367	-0.187534	0.775	0.0992102
PF3D7_1412800	NMT	0.680899	0.330653	0.202765	0.503748	0.964004	-0.0639217	0.654135	0.493964	0.960309	-0.0199621	0.853804	0.196556	0.763534	0.0882971
PF3D7_0828700	828700	0.710744	-1.98062	0.980649	0.173184	0.630011	1.53902	0	0.0587952	0.447619	0.856884	0.853938	0.566702	0.366022	0.711793
PF3D7_0304200	EHD	0.946888	0.101944	0.976942	0.108155	0.965259	-0.0541313	0.823245	0.368641	0.153285	0.532819	0.854662	0.165634	0.106583	0.349226
PF3D7_0618500	MDH	0.680899	-0.141928	0.969388	0.0500852	0.83945	-0.09192	0.823245	0.267234	0.974509	-0.0106765	0.854662	0.119242	0.772526	0.054283
PF3D7_0102500	EBA181	0.726433	-0.86892	0.931236	-0.347141	0.66157	0.566272	0.995692	-0.111159	0.723608	-0.325691	0.856164	0.380223	0.978892	0.0272662
PF3D7_0815600	EIF3G	0.616402	-0.292795	0.980649	-0.0142804	0.93036	-0.0611159	0.653631	-0.261319	0.38	-0.239417	0.856233	-0.0904482	0.176334	-0.164932
PF3D7_0813500	813500	0.960982	0.192412	0.8	-0.45937	0.235632	-0.598193	0.995692	0.0634297	0.570312	0.224443	0.856233	0.243854	0.444376	0.234148
PF3D7_0904900	CuTP	0.960982	-0.0498467	0.646967	-0.17513	0.164103	-0.648225	0.505618	-0.51424	0.810868	0.0683685	0.856233	0.114481	0.539568	0.0914248
PF3D7_1206200	EIF3C	0.616402	0.181028	0.813297	0.182476	0.840482	0.0951153	0.681093	0.283226	0.7384	-0.089789	0.856233	0.0969266	0.987578	0.00356879
PF3D7_1314500	1314500	0.958306	-0.126229	0.978772	-0.0446507	0.182979	0.479573	0.987179	0.164105	0.776355	0.108569	0.856364	0.128704	0.537267	0.118636
PF3D7_1116700	DPAP1	0.883315	-0.25745	0.979911	-0.0304507	0.958192	-0.0448259	0.605096	0.0778898	0.508541	-0.185637	0.856494	-0.0872288	0.267918	-0.136433
PF3D7_0501300	SBP1	0.884324	-0.700841	0.976074	-0.216654	0.179724	-0.980656	0.823245	-0.564324	0.341333	-0.280013	0.857014	-0.189243	0.265517	-0.234628
PF3D7_1118400	HAD4	0.998985	0.00191335	0.92	-0.360146	0.739212	-0.90005	0.987179	-0.413461	0	1.46322	0.857014	-0.404142	0.458432	0.529541
PF3D7_0518500	DDX23	0.616402	-0.295515	0.982759	0.00775441	0.978033	0.0230697	0.823245	-0.463738	0.993837	-0.00429235	0.857014	0.186883	0.750765	0.0912954
PF3D7_0907400	ClpY	0.984912	-0.0209966	0.413105	-0.624046	0.637989	0.18039	0.989577	0.0894929	0.943407	0.0471016	0.857014	-0.135088	0.899225	-0.0439931
PF3D7_0802800	CNA	0.961966	-0.061941	0.608475	0.400595	0.217125	-0.500165	0.740331	-0.441488	0.387234	0.349092	0.857529	0.13353	0.229446	0.241311
PF3D7_0931400	931400	0.890256	0.173039	0.637562	0.238707	0.6606	0.291696	0.943873	-0.191746	0.450704	0.177098	0.857529	0.194057	0.393377	0.185578
PF3D7_1437900	HSP40	0.961921	0.0314031	0.540041	0.145229	0.66157	-0.0637214	0.987179	-0.0805325	0.94691	0.017416	0.857529	-0.0592149	0.845443	-0.0208995
PF3D7_1145100	SEC21	0.726433	-0.18218	0.653313	0.396637	0.23796	-0.838933	0.995692	-0.0715864	0.623016	-0.208617	0.857529	0.213906	0.995931	0.00264441
PF3D7_1458400	ADCL	0.803207	0.159774	0.673797	0.169474	0.186235	0.346011	0.995692	0.0162097	0.558756	-0.165803	0.858559	-0.0695581	0.297907	-0.117681
PF3D7_1438600	GET4	0.77814	1.36352	0.943292	-0.291103	0.739944	0.304042	0.995692	-0.137011	0.318182	-1.23894	0.858813	0.277701	0.560319	-0.480621
PF3D7_0323700	SART1	0.883315	0.559988	0.690307	0.658367	0.964187	0.0504382	0.987179	-0.119924	0.987578	-0.0211366	0.858813	-0.142287	0.896926	-0.0817118
PF3D7_0104100	104100	0.946888	0.28176	0.561776	0.341293	0.940789	0.0889951	0.995697	0.0262835	0.336986	0.35535	0.85894	0.137565	0.197849	0.246457
PF3D7_1017300;PF3D7_1017300	GRASP;GRASP	0.958306	-0.325467	0.476526	0.88659	0.186235	1.45687	0.987179	0.322655	0.660203	0.414418	0.859066	0.300954	0.518047	0.357686
PF3D7_0914700	MFR4	0.958984	0.102713	0.589454	-0.205269	0.58263	0.139548	0.476987	0.214048	0.978466	0.0105136	0.864126	0.0408638	0.849511	0.0256887
PF3D7_0815800	VPS9	0.883315	-0.282097	0.952189	-0.29409	0.467692	-0.331374	0.987179	-0.298117	0.622266	0.210538	0.867832	0.21886	0.468208	0.214699
PF3D7_1119800	ASF1	0.803125	-0.463533	0.659357	-0.452014	0.153374	-0.816831	0.989577	-0.07036	0.851557	-0.0776538	0.868397	-0.171876	0.623294	-0.124765
PF3D7_0804800	CYP24	0.724206	0.439665	0.818891	0.246328	0.462025	-0.284688	0.987179	0.233513	0.527406	-0.262983	0.871199	-0.115315	0.347458	-0.189149
PF3D7_1328500	1328500	0.751351	0.519564	0.95034	0.230409	0.349451	0.723658	0.912994	0.596949	0.27881	0.5204	0.872021	0.231891	0.213725	0.376145
PF3D7_1149000	Pf332	0.828767	0.304097	0.608475	0.177535	0.602113	-0.197473	0.995692	-0.0253503	0.362069	-0.227743	0.872021	-0.123934	0.229446	-0.175839
PF3D7_1015600	HSP60	0.958306	0.0854654	0.244186	0.153547	0.109375	0.352817	0.943873	0.122296	0.527406	-0.153961	0.872021	-0.0601587	0.249551	-0.10706
PF3D7_0912800	GCD10	0.5	1.72187	0.818891	0.561792	0.951121	0.263276	0.583062	0.725748	0.489392	0.479873	0.872021	0.362704	0.407022	0.421288
PF3D7_1105800	1105800	0.726433	0.233126	0.408046	0.268677	0.497902	0.228032	0.989577	-0.0267376	0.631373	0.081016	0.872021	0.0912069	0.414729	0.0861115
PF3D7_0600700	RIF	0.978489	0.0405047	0.465686	-2.78386	0.248	2.9555	0.654135	-2.60472	0.503979	1.0607	0.872021	1.30225	0.485746	1.18147
PF3D7_0320700	SPC25	0.803207	0.176646	0.670683	0.229686	0.122449	0.451052	0.997463	-0.00435704	0.784547	0.0582356	0.872021	0.0956797	0.526814	0.0769577
PF3D7_0409600	RPA1	0.890256	0.269239	0.646967	0.227419	0.919926	-0.0440608	0.943873	-0.261916	0.790476	0.0837038	0.872021	0.117742	0.552419	0.100723
PF3D7_0513300	PNP	0.905226	-0.11717	0.979911	-0.0257076	0.965259	-0.025908	0.989577	-0.0974683	0.79504	-0.0718215	0.872021	-0.139861	0.572692	-0.105841
PF3D7_1201900	1201900	0.958306	-0.146461	0.423497	-0.302599	0.840482	-0.258441	0.987179	0.293321	0.768033	-0.137416	0.872021	-0.270298	0.587165	-0.203857
PF3D7_1007700	AP2-I	0.964431	0.155823	0.987053	0.0333252	0.653465	-0.694122	0.990173	-0.135269	0.7225	-0.0946737	0.872021	-0.409525	0.642025	-0.2521
PF3D7_1477500	1477500	0.76007	-0.223009	0	0.0256787	0.776551	-0.655877	0.117647	-1.86361	0.927865	-0.0324821	0.872021	-0.425812	0.706513	-0.229147
PF3D7_0200200	RIF	0.841448	-1.11239	0.943292	-0.795782	0.840482	-0.904878	0.837617	1.24364	0.337875	-1.36783	0.872021	0.817195	0.880671	-0.275319
PF3D7_0919900	RCC-PIP	0.958306	-0.257781	0.818891	0.317294	0.432014	-0.780992	0.995692	-0.0624911	0.783582	0.151618	0.872021	-0.272945	0.910955	-0.0606636
PF3D7_1202900	HMGB1	0.804348	0.28343	0.374194	-0.116796	0.965259	0.0211438	0.268966	-0.115249	0.928488	0.0418006	0.872021	-0.0470284	0.991255	-0.00261393
PF3D7_1035100	1035100	0.841448	0.545944	0.824893	0.647101	0.66157	0.615174	0.943873	0.308847	0.0540541	0.92212	0.872617	0.209512	0.0745614	0.565816
PF3D7_0724400	PAM18	0.958306	0.117729	0.952189	0.147926	0.890345	0.271032	0.987179	-0.219508	0.167742	-0.490292	0.872617	-0.241512	0.200409	-0.365902
PF3D7_0320300	CCT5	0.828691	0.162217	0.8	0.0972539	0.284653	0.176586	0.989577	0.0568576	0.527406	-0.139283	0.872617	-0.069571	0.257496	-0.104427
PF3D7_1001100	ACBP1;ACBP1	0.588957	1.24891	0.423497	0.710847	0.541451	0.685099	0.654135	-1.28829	0.39749	0.580002	0.872617	0.351701	0.334783	0.465851
PF3D7_0613800	ApiAP2	0.616402	-0.911651	0.745575	-0.554878	0.693069	0.499459	0.987179	0.271301	0.48688	-0.510364	0.872617	-0.226856	0.368638	-0.36861
PF3D7_0802600	ACbeta	0.545455	-0.589034	0.788501	-0.310536	0.760661	0.492862	0.823245	-0.347418	0.461654	-0.330346	0.872617	-0.245192	0.376871	-0.287769
PF3D7_1144600	TFG2	0.957335	0.675539	0.798805	1.53564	0.732381	-0.999865	0.470339	0.0984891	0.490155	0.966846	0.872617	0.411669	0.413748	0.689258
PF3D7_1432700	1432700	0.958306	0.14112	0.988654	0.0076993	0.493544	0.581656	0.943873	0.538007	0.604531	-0.219701	0.872617	-0.138445	0.437111	-0.179073
PF3D7_1353800	1353800	0.822626	0.349049	0.665765	0.524128	0.217125	0.326758	0.987179	-0.0722615	0.723608	0.106995	0.872617	0.0946134	0.473864	0.100804
PF3D7_0803700	g-tub	0.616402	-0.451077	0.818891	-0.26617	0.672691	-0.316704	0.837995	-0.631638	0.631373	-0.162594	0.872617	-0.258191	0.535937	-0.210393
PF3D7_1235600	SHMT	0.616402	-0.168923	0.787368	-0.10011	0.9449	0.0244051	0.989577	-0.0693048	0.888254	-0.0360958	0.872617	-0.0634133	0.585975	-0.0497545
PF3D7_0623100	NAB2	0.977803	0.0945872	0.980649	0.114361	0.535193	-0.604379	0.943873	-0.284477	0.1	0.759007	0.872617	-0.259134	0.604478	0.249936
PF3D7_0310600	EIF3K	0.677346	-0.33991	0.818891	-0.115188	0.977976	0.00504764	0.180328	0.222987	0.852437	-0.080236	0.872617	-0.0377433	0.722446	-0.0589896
PF3D7_1002400	TRA2B;TRA2B	0.961921	-0.0639767	0.465686	-0.468913	0.792422	0.180877	0.293413	-0.357785	0.924216	-0.0537867	0.872617	-0.113501	0.733594	-0.0836439
PF3D7_1474500	SF3A1	1	-0.000924419	0.92	-0.498197	0.66157	-1.02401	0.828331	0.899307	0.97395	0.0526429	0.872617	0.591685	0.772526	0.322164
PF3D7_0513100	513100	0.961921	-0.107506	0.941474	-0.252653	0.66157	0.270934	0.987179	0.0825597	0.920786	0.0759472	0.872617	0.0939341	0.793471	0.0849407
PF3D7_1222100	1222100	0.958306	0.109122	0.423497	0.445264	0.506887	0.43572	0.8048	0.186711	0.987545	0.00719893	0.872617	-0.12817	0.793471	-0.0604856
PF3D7_0810800	PPPK-DHPS	0.616402	0.419384	0.55489	0.258332	0.910611	0.125663	0.823245	0.268321	0.28223	-0.235972	0.872617	0.122861	0.8135	-0.0565554
PF3D7_1426200	PRMT1	0.813031	0.26788	0.608475	0.286729	0.845461	0.0968853	0.989577	0.0422533	0.516171	-0.148589	0.872617	0.0907783	0.880819	-0.0289053
PF3D7_0923800;PF3D7_0923800	TRXR;TRXR	0.957335	-0.0867022	0.679755	-0.100487	0.675676	0.136969	0.668224	0.223984	0.865949	0.0497301	0.872617	-0.0275612	0.918746	0.0110844
PF3D7_0422300	422300	0.616402	-1.21479	0.943292	-0.605679	0.978033	0.0617794	0.987179	0.30994	0.647834	0.435179	0.872617	-0.391414	0.985401	0.0218827
PF3D7_0316500	NUF2	0.978489	-0.0874552	0.943292	0.441704	0.951121	-0.23272	0.989577	0.344341	0.734337	0.150814	0.872727	-0.539541	0.825269	-0.194364
PF3D7_0614100	614100	0.726433	-1.45798	0.979911	-0.241249	0.248677	2.33742	0.989577	0.518513	0.661454	0.498137	0.872837	-0.827445	0.921342	-0.164654
PF3D7_1003600	IMC1c	0.987093	0.0377642	0.915748	0.647905	0.884292	-0.267412	0.989577	0.253405	0.1	0.733324	0.87543	0.373313	0.20404	0.553319
PF3D7_0515600	GEP	0.819074	0.635471	0.646967	0.106983	0.552632	1.01448	0.987179	-0.0726906	0.527406	0.321485	0.87543	0.324274	0.463785	0.32288
PF3D7_1110500	VPS35	0.750903	-0.313644	0.637562	-0.421507	0.162304	-0.680898	0.709877	-0.518873	0.852535	-0.0953347	0.87543	-0.0977288	0.686175	-0.0965317
PF3D7_1453900	1453900	0.958306	0.188921	0.943001	-0.376497	0.660695	0.818304	0.346369	1.7666	0.936999	0.066986	0.87543	0.453954	0.726115	0.26047
PF3D7_1436000	GPI	0.418605	0.388377	0.103448	0.348869	0.383562	0.224405	0.654135	0.402522	0.973262	-0.0109103	0.87543	0.0897499	0.806587	0.0394198
PF3D7_0526600	526600	0.891098	-0.424351	0.980649	0.0820964	0.958192	0.0846194	0.943873	-1.01226	0.167742	-0.846315	0.87543	0.489616	0.859355	-0.178349
PF3D7_0811200	EMC1	0.95387	0.225727	0.943292	0.0966196	0.153374	0.535855	0.989577	0.0449711	0.681579	-0.129886	0.87543	0.104099	0.962331	-0.0128938
PF3D7_0729000	SRP9	0.324675	-1.33709	0.226667	-0.654712	0.383562	-0.513481	0.8048	0.364857	0.776355	-0.177996	0.87543	0.188416	0.992323	0.00520976
PF3D7_0513800	RAB1a	0.978489	0.0588965	0.8	0.318466	0.858608	0.140418	0.995692	-0.0292272	0.785556	-0.108225	0.875966	-0.0791695	0.57938	-0.0936971
PF3D7_1336900	cTrpRS	0.958306	-0.0303559	0.943292	0.0744024	0.900471	0.0491071	0.989577	-0.0639913	0.813454	-0.0551406	0.878216	-0.0559736	0.517553	-0.0555571
PF3D7_0823900	DTC	0.545455	0.956802	0.976074	-0.0876368	0.639911	-0.298804	0.989577	-0.124023	0.268482	0.586511	0.879177	-0.201131	0.664645	0.19269
PF3D7_0104400	LytB	0.957335	0.221723	0.979603	-0.0384966	0.975802	-0.0220421	0.943873	0.225785	0.60031	-0.168297	0.879812	0.114692	0.923788	-0.0268025
PF3D7_1224300	PABP1	0.877714	0.141468	0.980649	0.0181579	0.66157	0.12386	0.995692	-0.0187407	0.784547	-0.0696739	0.879812	0.0628073	0.985401	-0.00343329
PF3D7_1469600	ACC	0	-0.0603179	0	0.0256787	0.198556	-0.521537	0.963262	-0.113902	0.416667	-0.113828	0.882906	-0.0935755	0.336219	-0.103702
PF3D7_0709100	709100	0.95387	0.456823	0.818891	0.22996	0.179825	1.12653	0.959854	0.536053	0.318452	0.621122	0.88455	0.290663	0.275253	0.455893
PF3D7_1449300	BRF1	0.803207	-2.24966	0.980649	-0.230612	0.171569	0.479081	0.933993	-1.67221	0.608607	1.32538	0.88455	0.671805	0.534932	0.998593
PF3D7_0727200	NFS1	0.978489	0.0251934	0.375	-0.345066	0.492063	0.406257	0.969019	-0.206355	0.733878	-0.14672	0.88455	-0.181889	0.560319	-0.164304
PF3D7_0803200	803200	0.978489	-0.111491	0.943292	-0.208463	0.497902	-1.07759	0.997463	0.0898852	0.93775	-0.0612381	0.88455	-0.556788	0.72958	-0.309013
PF3D7_1220900	HP1	0.978489	0.0276163	0.980649	0.0540198	0.660695	-0.334531	0.675174	0.223245	0.450704	-0.29233	0.88455	0.122702	0.777455	-0.084814
PF3D7_1336800	NUDC	0.961921	0.0315921	0.818016	-0.11318	0.958192	0.0389748	0.759931	0.170209	0.996959	0.00151717	0.88455	0.079585	0.78289	0.0405511
PF3D7_1123000	1123000	0	-0.0603179	0.787368	-0.374766	0.383562	1.34621	0.621875	1.36039	0.876535	0.0863948	0.88455	-0.180501	0.904425	-0.0470533
PF3D7_1121600	EXP1	0.994901	0.00782215	0.657186	0.319947	0.913793	-0.210906	0.987179	0.138186	0.336986	-0.303414	0.88455	0.226814	0.939018	-0.0383002
PF3D7_1244600	ARFGAP1	0.122807	-0.309817	0.495455	-0.420687	0.760661	-0.113202	0.696842	0.343206	0.78624	0.0954034	0.884648	-0.116489	0.974373	-0.010543
PF3D7_0720700	PX1	0.978489	-0.0317338	0.915748	-0.632096	0.218845	-1.85178	0.933993	0.483761	0.527406	-0.600734	0.884746	-0.519914	0.474747	-0.560324
PF3D7_0929200	929200	0.901996	-0.104203	0.915748	0.106224	0.734463	0.114249	0.987179	-0.08448	0.954419	0.0212436	0.88569	-0.0685482	0.883456	-0.0236523
PF3D7_1330000;PF3D7_1330000	1330000;1330000	0.891098	0.376207	0.377301	0.881078	0.875356	-0.268493	0	0.0578937	0.502003	0.30186	0.886729	0.167118	0.379919	0.234489
PF3D7_0726900	TIM50	0.890256	0.355618	0.943292	0.327969	0.940719	0.13402	0.914511	0.507195	0.936999	-0.0869583	0.886729	0.250215	0.902786	0.0816281
PF3D7_0206700	ADSL	0.976027	-0.0288712	0.9871	0.00949948	0.840482	-0.0354193	0.987179	0.167814	0.927865	-0.0249309	0.886824	0.0825978	0.85511	0.0288334
PF3D7_0304100	IMC1e	0.961966	-0.248264	0.979603	0.116028	0.591398	-1.1144	0.989577	-0.314547	0.708158	0.244186	0.887764	-0.557862	0.883456	-0.156838
PF3D7_1361600	YfhJ	0	-0.0603179	0	0.0256787	0.598351	1.04504	0	0.0587952	0.416667	-0.113828	0.887858	0.319713	0.854275	0.102943
PF3D7_0606800	VFT1	0.769625	-0.348277	0.943292	0.0967886	0.965259	-0.030334	0.823245	0.267112	0.606776	-0.194152	0.89048	0.131298	0.927669	-0.0314271
PF3D7_0309900	309900	0.958306	-0.895103	0.40407	-0.765229	0.724735	0.307397	0.997463	-0.0545817	0.308682	-2.00955	0.891414	0.729515	0.729794	-0.640019
PF3D7_0310000	310000	0.957431	-0.630556	0.423497	-1.96127	0.760463	-0.616989	0.653631	1.43631	0.544484	0.482636	0.892347	-0.448682	0.987622	0.0169771
PF3D7_0911100	911100	0.983299	0.0482485	0	0.0256787	0.965259	-0.105716	0.945845	-0.244568	0.33871	0.622781	0.893277	0.234166	0.267918	0.428473
PF3D7_1142600	1142600	0.45098	-0.350123	0.175879	-0.272918	0.542199	0.39261	0.393204	-0.630375	0.0344828	-0.439911	0.893927	-0.169615	0.141304	-0.304763
PF3D7_1013800	1013800	0.803207	0.22713	0.943292	-0.222136	0.451299	0.414831	0.997463	0.0476499	0.164384	0.85598	0.893927	0.310738	0.1939	0.583359
PF3D7_0416000	416000	0.883315	-0.186268	0.739711	0.543976	0.760661	-0.212119	0.963096	0.276231	0.416667	0.50722	0.893927	-0.136129	0.664645	0.185545
PF3D7_0207600	SERA5	0.901996	0.117327	0.978772	-0.0203208	0.893939	-0.047287	0.364583	0.172146	0.927358	0.0244274	0.893927	0.0381345	0.679149	0.031281
PF3D7_1301700	CBP2	0.631443	0.699392	0.608475	0.573331	0.949711	-0.139665	0.823245	-0.514402	0.871995	-0.109646	0.893927	-0.311274	0.697347	-0.21046
PF3D7_1328100	1328100	0.754919	0.228437	0.819828	0.0809519	0.122449	-0.203296	0.753086	-0.34002	0.924216	0.0430691	0.893927	0.0618968	0.755522	0.0524829
PF3D7_1353100	1353100	0.769231	0.553629	0.818891	-0.0923685	0.988283	0.0112294	0.621875	0.701571	0.956354	-0.0396182	0.893927	0.149973	0.888754	0.0551776
PF3D7_0320100	SEC22	0.960982	-0.0583315	0.980649	0.00988494	0.324201	-0.207373	0.989577	-0.0757536	0.52218	0.123218	0.893927	-0.0788258	0.896926	0.0221961
PF3D7_1433500	TOP2	0.960982	0.0306642	0.915748	-0.0822303	0.474702	-0.259373	0.989577	0.0667304	0.927865	-0.0313058	0.893927	0.0555113	0.940878	0.0121027
PF3D7_0709000	CRT	0.891098	0.148707	0.788501	0.0905646	0.542044	0.253585	0.989577	0.102914	0.404472	-0.239937	0.893927	0.182207	0.945749	-0.0288649
PF3D7_1364200	NUP205	0.977752	0.141572	0.798	0.549222	0.383562	-0.92536	0.989577	-0.201278	0.646837	0.233415	0.893927	-0.336854	0.946399	-0.0517196
PF3D7_1012700	NIF4	0.985974	-0.0220698	0.78685	-0.644617	0.486091	-0.734643	0.823245	-0.786945	0.43543	0.333146	0.893927	-0.26618	0.96116	0.0334827
PF3D7_0902800	SERA9	0.989728	0.0104468	0.926416	0.0886667	0.212544	-0.528502	0.987179	-0.181751	0.416667	-0.185394	0.895677	-0.109942	0.319813	-0.147668
PF3D7_0924700	SF3A3	0.961921	0.200166	0.687952	-0.654721	0.840482	0.748573	0.173913	1.53247	0.973233	0.0267343	0.898256	0.451115	0.763534	0.238925
PF3D7_0919700	919700	0.958984	-0.122874	0.926416	0.205655	0.656798	0.288852	0.995692	0.0342624	0.375854	0.399961	0.898755	0.156252	0.27592	0.278106
PF3D7_1474900	CITH	0.907733	-0.10993	0.966212	-0.129396	0.851962	0.244592	0.823245	0.486974	0.761538	0.122498	0.901327	-0.196482	0.934622	-0.0369921
PF3D7_0525800	IMC1g	0.978489	-0.126693	0.941474	0.563313	0.642222	-0.669963	0.989577	-0.215419	0.084507	0.843354	0.901408	0.378306	0.210736	0.61083
PF3D7_0909400	909400	0.616402	-0.33809	0.608475	-0.305678	0.544416	-0.127713	0.823245	-0.219268	0.527406	-0.138319	0.901559	-0.0746639	0.327744	-0.106491
PF3D7_0720200	720200	0.324675	-0.189078	0.798	-0.157317	0.760463	-0.187571	0.943873	-0.234582	0.857984	-0.0493998	0.901559	-0.128564	0.672414	-0.0889821
PF3D7_0413500	PGM2	0.616402	-1.07549	0.216216	-0.847254	0.840482	-0.37083	0.943873	-0.36166	0.954671	0.0386293	0.901559	0.281206	0.764003	0.159917
PF3D7_1103800	NOT1-G	0.890816	0.295751	0.679755	-0.774785	0.542199	-0.337898	0.987179	0.291911	0.916817	0.125801	0.901559	0.20233	0.78289	0.164066
PF3D7_0510500	TopoI	0.958306	-0.274312	0.943292	0.191974	0.918393	-0.0548999	0.987179	-0.243866	0.973839	0.0309739	0.901559	0.169573	0.829333	0.100274
PF3D7_0917000	MOP	0.961921	-0.0469333	0.997979	-0.00148446	0.598351	-1.06011	0.8048	0.307969	0.0897436	0.597482	0.901559	-0.346667	0.868286	0.125408
PF3D7_1012400	HGPRT	0.896617	0.182507	0.679755	0.285718	0.955275	0.101667	0.960325	0.264733	0.681299	-0.0859208	0.901559	0.213092	0.878446	0.0635856
PF3D7_1447800	1447800	0.978489	0.15157	0.78685	0.768346	0.833464	-0.416013	0.989577	0.250124	0.836032	0.15239	0.901559	-0.320164	0.906471	-0.0838869
PF3D7_1126000	ThrRS	0.958306	0.0778604	0.910397	0.191589	0.896528	-0.181213	0.943873	0.144409	0.619	-0.109557	0.901559	0.154594	0.950363	0.0225187
PF3D7_0731300	PfG174	0.616402	0.442258	0.591497	0.485979	0.130081	0.809374	0.307692	1.30717	0.416667	-0.207334	0.901559	0.163818	0.95978	-0.021758
PF3D7_0726500	726500	0.978489	0.0481951	0.540041	0.522353	0.792422	-0.261109	0.696842	0.49536	0.646837	0.197084	0.901559	-0.217594	0.985981	-0.010255
PF3D7_0425800	VAR.0425800	0.890256	0.455402	0.980649	0.0554254	0.497902	1.01368	0.956801	0.92159	0.796659	-0.203432	0.901559	0.1898	0.992323	-0.00681597
PF3D7_0205900	RPN1	0.952342	0.0519183	0.961107	-0.114257	0.896528	-0.0953514	0.987179	0.126684	0.581897	0.176976	0.902778	0.124516	0.453012	0.150746
PF3D7_1108400	CK2alpha	0.95387	0.108826	0.44709	0.148811	0.182979	0.290565	0.265734	0.38979	0.82437	0.0624423	0.902778	0.0591135	0.59434	0.0607779
PF3D7_1206800	1206800	0.794025	0.232049	0.155914	-0.430784	0.866522	-0.0853559	0.828331	0.379276	0.992776	0.00673018	0.902778	0.117987	0.81935	0.0623587
PF3D7_1466900	1466900	0.957335	0.362479	0.978772	0.147735	0.799509	-0.335141	0.988652	0.203035	0.663919	0.202557	0.902778	-0.230771	0.983744	-0.014107
PF3D7_1121700	GCN20	0.677346	-0.191419	0.472289	-0.52743	0.451299	-0.495422	0.81997	-0.307362	0.785556	0.102856	0.902778	-0.108745	0.992323	-0.00294464
PF3D7_0927900	PSD	0.76007	-0.120779	0.125749	-0.168063	0.940719	0.093687	0.465217	0.372733	0.1	0.320958	0.90449	0.13006	0.177419	0.225509
PF3D7_1312900	EIF4G	0.838411	0.270188	0.980649	0.00859055	0.278195	0.429389	0.661692	0.540716	0.553092	0.181361	0.904568	0.128881	0.443069	0.155121
PF3D7_1116900	1116900	0.946888	0.428053	0.665765	1.12465	0.552632	0.76074	0.966994	-0.727348	0.164384	1.46951	0.905416	0.329215	0.17217	0.899361
PF3D7_0310300	310300	0.890369	-0.326753	0.914141	-0.519838	0.632839	0.360927	0.943873	0.524205	0.28223	0.998257	0.905416	0.253552	0.239777	0.625904
PF3D7_1124700	MGE1	0.946888	-0.100972	0.980649	0.00923461	0.492017	0.164003	0.987179	-0.0904059	0.383117	-0.196692	0.905416	-0.0834896	0.244037	-0.140091
PF3D7_0724700	BDP6	0.711694	0.40968	0.646967	0.670153	0.566382	0.799634	0.576667	0.751952	0.606776	-0.201066	0.905416	-0.14957	0.484013	-0.175318
PF3D7_1311500	RPT1	0.784252	-0.190904	0.134078	-0.27552	0.206406	-0.392625	0.740331	-0.455375	0.776355	0.0766701	0.905416	0.0962753	0.582449	0.0864727
PF3D7_1406500	WDR65	0	-0.0603179	0	0.0256787	0.217125	1.27523	0.943873	-0.353451	0.416667	-0.113828	0.905416	0.306921	0.876574	0.0965466
PF3D7_1332600	APN1	0.843672	0.475035	0.129412	0.528653	0.965259	0.0354904	0.740331	0.470697	0.920786	-0.056025	0.905416	0.175221	0.88188	0.0595981
PF3D7_1446500	NUP313	0.958306	0.264939	0.423497	0.586876	0.278195	0.706343	0	0.0587952	0.92426	0.0586412	0.905416	-0.133988	0.918746	-0.0376734
PF3D7_0910800	NBP35	0.616402	-1.55033	0.465686	-0.795068	0.383562	-1.02679	0.668224	-0.667168	0.987552	-0.0187876	0.905416	0.0819945	0.960968	0.0316035
PF3D7_0904600	904600	0.883315	-0.577961	0.705618	-0.634635	0.162304	-0.435597	0.989577	0.125944	0.822526	0.187278	0.905416	-0.133249	0.963881	0.0270142
PF3D7_1004500	AKIT2	0.958306	-0.378592	0.915748	0.722903	0.755232	-0.617517	0.989577	-0.265689	0.691581	0.353336	0.905416	-0.390573	0.987053	-0.0186185
PF3D7_0507600	CAF40	0.891098	0.355567	0.980649	-0.0839	0.794577	-0.451239	0.989577	0.138721	0.327635	0.421831	0.906704	0.199896	0.307448	0.310863
PF3D7_1406800	GAPM3	0.961921	-0.142571	0.978772	0.181801	0.478582	-0.749788	0.995692	0.158034	0.264228	0.498179	0.907705	0.436061	0.458432	0.46712
PF3D7_1104400	Trx-mero	0.960982	0.064848	0.99182	0.00890169	0.905636	-0.0921933	0.987179	0.10027	0.687063	-0.0962001	0.907705	-0.104455	0.537267	-0.100328
PF3D7_1245100	KLP8	0.905226	-0.721677	0.915748	-0.269157	0.975802	0.0300064	0.987179	-0.348348	0.663919	-0.310207	0.907705	-0.236139	0.560319	-0.273173
PF3D7_0723800	AKIT1	0.952342	-0.336888	0.972099	-0.131791	0.819646	0.546462	0.943873	0.684834	0.527406	0.176799	0.907705	0.37358	0.639462	0.275189
PF3D7_1306300	1306300	0.95387	0.717276	0.980649	0.115211	0.8195	-0.926039	0.989577	0.414442	0.846103	0.37705	0.907705	0.501538	0.731918	0.439294
PF3D7_0413900	USP13	0.884324	-0.121797	0.465686	0.272754	0.838957	0.0819851	0.989577	0.0267406	0.924216	-0.0472453	0.907705	-0.0521991	0.786533	-0.0497222
PF3D7_1113100	PRL	0.978489	-0.0438329	0.915748	-0.133335	0.435076	-1.12186	0.995692	-0.0433093	0.761055	0.107507	0.907705	-0.321755	0.873885	-0.107124
PF3D7_0207500	SERA6	0.890256	0.129776	0.988712	-0.00654491	0.898236	-0.0741617	0.493976	0.227872	0.676106	-0.0817252	0.907705	0.0532384	0.910955	-0.0142434
PF3D7_0204200	SEC66	0.891098	-0.345534	0.943292	-0.231245	0.660695	-0.475316	0.724409	1.36365	0.916262	0.0784133	0.90818	0.373078	0.743264	0.225745
PF3D7_0823200	823200	0.946888	-0.0864675	0.937363	0.115649	0.913295	-0.0518772	0.823245	0.157264	0.35641	-0.202253	0.908727	-0.0648989	0.18427	-0.133576
PF3D7_0213700	213700	0.953978	0.153494	0.600365	0.28808	0.969616	0.0759507	0.989577	0.108097	0.94507	0.0272022	0.908727	-0.23029	0.818151	-0.101544
PF3D7_1423200	CYP52	0.58642	0.808099	0.595941	0.304918	0.6606	0.623169	0.311765	0.924637	0.908313	-0.0681158	0.914468	0.234018	0.876574	0.0829511
PF3D7_0323400	RIPR	0	-0.0603179	0	0.0256787	0.707602	-0.422127	0	0.0587952	0.416667	-0.113828	0.914468	0.142647	0.965054	0.0144096
PF3D7_1035600	H101	0.616402	-1.13719	0.980649	-0.0796643	0.751838	0.769434	0.997463	0.012699	0.970905	-0.0364527	0.916134	0.298551	0.851105	0.131049
PF3D7_0702400	SEMP1	0.455357	0.365539	0.557957	0.203679	0.462992	-0.28715	0.65	-0.519763	0.272031	-0.290306	0.916999	-0.119948	0.241697	-0.205127
PF3D7_1225200	1225200	0.891098	0.69599	0.915748	0.314686	0.8715	-0.365782	0.989577	0.13755	0.544811	0.392713	0.917065	0.278431	0.500544	0.335572
PF3D7_1135400	1135400	0.978489	-0.0384874	0.952189	-0.123008	0.965259	-0.0327118	0.987179	0.181615	0.935875	-0.0294087	0.917131	0.102141	0.878446	0.036366
PF3D7_1149200	RESA3	0.897674	0.411914	0.7881	0.524696	0.8256	-0.308823	0.740331	0.413773	0.927865	0.0941584	0.917994	0.169429	0.809224	0.131793
PF3D7_1453800	GluPho	0.898699	-0.0782339	0.608475	0.133227	0.127273	-0.186341	0.696842	-0.191988	0.753323	-0.0928052	0.918059	-0.023409	0.537267	-0.0581071
PF3D7_1022500	CS	0	-0.0603179	0	0.0256787	0.873118	-0.137292	0.823245	0.352962	0.416667	-0.113828	0.918189	-0.124371	0.516507	-0.119099
PF3D7_0307700	AKIT10	0.978489	-0.091754	0.705618	0.486327	0.383562	0.527293	0.653631	-0.471122	0.878924	-0.134907	0.918189	-0.136142	0.763376	-0.135524
PF3D7_0320900	H2A.Z	0.884324	0.374657	0.818891	0.290715	0.760463	0.237117	0.995692	0.0620114	0.772934	0.0994765	0.921491	0.14334	0.637916	0.121408
PF3D7_0311300	311300	0.778502	-0.145986	0.657186	-0.242756	0.875356	0.166446	0.987179	-0.14618	0.877486	0.0524833	0.921491	-0.101245	0.921205	-0.0243807
PF3D7_1033700	BDP1	0.958306	0.0901858	0.78685	0.189485	0.838957	-0.110879	0.993703	0.0248107	0.587234	-0.126652	0.923138	-0.0781437	0.431472	-0.102398
PF3D7_0920000	ELO3	0.981162	0.0350116	0	0.0256787	0.48605	0.863582	0.996798	0.03068	0.587234	0.261412	0.924782	0.249573	0.555723	0.255493
PF3D7_1434800	1434800	0.58642	-1.54159	0.78942	-1.02833	0.978114	-0.0951095	0.493976	-1.65816	0.217391	-1.05496	0.924901	-0.47739	0.314961	-0.766174
PF3D7_0726700	726700	0.616402	-0.686112	0.8	-1.25798	0.751838	0.79089	0.987179	0.723488	0.362069	1.09288	0.924901	-0.465504	0.804638	0.313686
PF3D7_1448600	VTI1	0.873536	-0.250573	0.943292	-0.228915	0.93921	-0.119851	0.987179	-0.260524	0.996967	0.00139168	0.924961	0.104525	0.88188	0.0529583
PF3D7_0502400	MSP8	0.803207	1.27581	0.915748	1.42648	0.949711	-0.0603268	0.969019	-0.244335	0.527406	0.643792	0.925926	-0.135112	0.708778	0.25434
PF3D7_0509800	PI4KB	0.883315	1.21786	0.978772	0.396748	0.264103	2.39231	0.969019	1.085	0.979047	0.0344182	0.925926	-0.607057	0.826756	-0.286319
PF3D7_0604100	SIP2	0.961921	-0.137338	0.976942	-0.105922	0.109375	1.20811	0.511029	1.0643	0.836253	-0.0956878	0.925926	0.105233	0.988677	0.00477249
PF3D7_0625300	MtDNAP	0.616402	1.83771	0.818891	0.194914	0.541451	1.45638	0.654135	-2.0699	0.516753	-0.687966	0.925984	0.59396	0.980485	-0.0470029
PF3D7_0415500	CBP20	0.978489	-0.0214704	0.976074	-0.0669627	0.915763	0.0787861	0.987179	-0.112424	0.455927	0.216453	0.927673	-0.0969062	0.8135	0.0597735
PF3D7_1459000	DBP5	0.783094	0.192978	0.995951	-0.00199392	0.122449	0.33477	0.729572	0.193441	0.981733	0.00727979	0.927673	0.0550427	0.818057	0.0311613
PF3D7_0308300	PIC4	0.958306	0.227079	0.680488	-0.693897	0.985204	-0.013839	0.348066	-0.930988	0.6394	0.401594	0.928515	-0.210498	0.8948	0.0955481
PF3D7_0209100	PATPL1	0.803207	0.220127	0.945853	0.133881	0.985174	0.0184958	0.8048	0.232389	0.954671	0.0300735	0.928627	0.165129	0.785305	0.0976013
PF3D7_1364100	P92	0.945596	0.132353	0.78685	0.173534	0.975802	0.0192761	0.943873	-0.156594	0.768033	-0.0572423	0.928627	0.0742404	0.963881	0.00849907
PF3D7_1147500	FTB	0.961921	-0.41428	0.657186	-0.789594	0.74397	-0.895971	0.943873	1.1251	0.138211	-1.57929	0.929852	-0.482314	0.215264	-1.0308
PF3D7_0105400	105400	0.710744	-0.622028	0.961817	-0.459867	0.451299	-1.03791	0.989577	-0.173123	0.21466	0.931972	0.929852	0.338828	0.267918	0.6354
PF3D7_1316600	CCT	0.961921	0.0645479	0.778626	-0.165912	0.66157	0.229358	0.987179	-0.128798	0.433333	0.201429	0.929852	0.109826	0.381081	0.155627
PF3D7_0710600	RPL34	0.803207	-0.617886	0.342466	-1.44667	0.435076	-1.03732	0.987179	0.280089	0.527406	-0.373776	0.929852	-0.298822	0.532427	-0.336299
PF3D7_1413500	SufC	0	-0.0603179	0	0.0256787	0.517711	0.549942	0.823245	0.654059	0.416667	-0.113828	0.929852	-0.22547	0.664062	-0.169649
PF3D7_0928000	COX6B;COX6B	0.841448	-0.831073	0	0.0256787	0.217125	0.671143	0.740331	0.858736	0.642105	-0.36438	0.929852	0.197596	0.899225	-0.0833922
PF3D7_1349600	SKA3	0.964369	0.0941282	0.966124	0.160228	0.799509	-0.222278	0.690423	0.734324	0.810868	-0.083543	0.929852	0.179987	0.905827	0.048222
PF3D7_1334500	MSRP6	0.613095	-0.429434	0.980649	0.0270807	0.964187	0.0842278	0.987179	-0.143531	0.642245	-0.152621	0.929852	0.185085	0.97714	0.0162318
PF3D7_0622400	622400	0.616402	-2.6476	0.961107	-0.211383	0.408318	1.67424	0.740331	-1.89023	0.0714286	-2.42127	0.929885	-0.547927	0.153061	-1.4846
PF3D7_1223100	PKAr	0.661939	-0.294793	0.943292	-0.0868215	0.295122	-0.183822	0.943873	0.124915	0.356784	0.212617	0.929885	0.0532263	0.180995	0.132921
PF3D7_0214000	CCT8	0.978489	0.0389577	0.980649	0.0050141	0.918393	-0.0675201	0.8048	0.26886	0.351562	-0.284364	0.929885	-0.0844685	0.235849	-0.184416
PF3D7_0609800	DHHC2	0.960982	-0.172376	0.608475	-0.701499	0.535193	-0.225094	0.585761	-1.00713	0.34555	0.447033	0.929885	0.180832	0.329897	0.313933
PF3D7_1415200	1415200	0.883315	0.689074	0.980649	-0.0292087	0.235465	-0.701533	0.947761	-0.346244	0.493793	0.359579	0.929885	0.0546929	0.394459	0.207136
PF3D7_1410600	eIF2gamma	0.616402	0.186505	0.948805	0.0735384	0.542199	-0.149282	0.987179	0.073174	0.608673	-0.119069	0.929885	-0.0552377	0.396597	-0.0871535
PF3D7_1026000	1026000	0.616402	0.752785	0.980649	0.077468	0.833464	0.257894	0.373134	1.00518	0.666366	0.34157	0.929885	0.144444	0.57938	0.243007
PF3D7_1035400	MSP3	0.958984	0.110162	0.942238	0.175948	0.469697	-0.24796	0.989577	-0.0597922	0.778486	0.0873835	0.929885	0.0703561	0.592505	0.0788698
PF3D7_0830400	830400	0.783094	0.531822	0.230769	0.941639	0.333333	0.783363	0.823245	0.384853	0.416667	0.480129	0.929885	-0.117412	0.650571	0.181358
PF3D7_1234900	1234900	0.268657	-1.27357	0.118012	-1.11345	0.965259	-0.075093	0.989577	0.169225	0.811001	0.126011	0.929885	0.119961	0.687764	0.122986
PF3D7_0713700	713700	0.961921	0.0829926	0.513043	-0.502201	0.66157	-0.335437	0.927858	-0.240183	0.903465	0.0728062	0.929885	0.0900783	0.764003	0.0814422
PF3D7_1125100	ICAP2	0.95387	-0.354399	0.92	0.240216	0.905636	0.193207	0.987179	0.309234	0.919616	-0.0986269	0.929885	-0.141609	0.803659	-0.120118
PF3D7_0618100	618100	0.901996	-0.145724	0.918097	-0.124007	0.910611	0.128228	0.989577	-0.0317175	0.971061	0.0173462	0.929885	0.102811	0.818057	0.0600787
PF3D7_1136800	1136800	0.901996	-0.325013	0.987053	0.0226607	0.717328	0.27325	0.997463	-0.0675733	0.973908	-0.0195469	0.929885	0.271063	0.826872	0.125758
PF3D7_1014700	PHB2	0.71134	0.675672	0.794326	0.228094	0.247978	0.735909	0.989577	0.19637	0.939841	-0.0360247	0.929885	0.231267	0.849511	0.0976209
PF3D7_0300200	RIF	0	-0.0603179	0	0.0256787	0.130081	-1.84038	0.346369	-4.21842	0.416667	-0.113828	0.929885	0.476407	0.86045	0.18129
PF3D7_0621800	621800	0.803207	0.173477	0.312727	0.357517	0.918393	-0.0842052	0.654135	0.331758	0.427852	-0.180907	0.929885	0.1034	0.880967	-0.0387534
PF3D7_1358000	1358000	0.616402	1.18677	0.122699	1.18562	0.451299	0.383298	0.823245	-0.355838	0.978466	-0.021932	0.929885	0.160361	0.888551	0.0692145
PF3D7_0914400	KIC3	0.891098	-0.360885	0.980649	0.0389208	0.161111	-0.984962	0.943873	-0.645876	0.787968	0.119383	0.929885	-0.219456	0.928163	-0.0500362
PF3D7_1468700	eIF4A	0.961921	0.051712	0.978772	-0.033019	0.19708	0.39791	0.987179	0.150945	0.580367	-0.115457	0.929885	0.0820504	0.939018	-0.0167035
PF3D7_1360800	FLN	0.958306	-0.0709796	0.945853	0.0761067	0.435076	0.225696	0.989577	0.0375625	0.672956	-0.0791826	0.929885	0.0661267	0.973825	-0.00652798
PF3D7_1216200	1216200	0.832659	0.262396	0.8	0.120893	0.965259	-0.0198557	0.987179	0.146864	0.8348	-0.0665321	0.929885	0.0640492	0.995931	-0.00124146
PF3D7_0727800	727800	0.958306	-0.13241	0.679124	-0.423485	0.396552	-0.750078	0.949027	0.522948	0.450079	0.272948	0.931905	0.190982	0.478889	0.231965
PF3D7_1113800	1113800	0.978489	0.0516453	0.918097	-0.238074	0.890345	-0.120721	0.740331	-0.296374	0.590909	0.259895	0.931905	-0.0377172	0.653374	0.111089
PF3D7_1107800	ApiAP2	0.87748	-0.326278	0.976942	-0.167726	0.964187	-0.103541	0.987179	0.412151	0.173913	0.718182	0.933232	0.235614	0.245009	0.476898
PF3D7_1021700	1021700	0.794349	-1.16987	0.233051	-1.82309	0.109375	-1.79455	0.969019	-0.752688	0.416667	-0.672143	0.933232	-0.243587	0.389628	-0.457865
PF3D7_1354200	SAC1	0.45098	0.792332	0.8	0.15915	0.492063	-0.402468	0.987179	0.255593	0.171975	0.606092	0.933232	-0.152214	0.550659	0.226939
PF3D7_0617900	H3.3	0.961921	0.174811	0.818891	-0.471312	0.535809	0.614136	0.668224	-0.909966	0.642245	0.214713	0.933232	0.248367	0.623294	0.23154
PF3D7_0716800	EIF3I	0.960982	0.0544583	0.925871	0.130631	0.541451	0.252604	0.960325	0.142507	0.821038	0.0512797	0.933232	0.0793047	0.673391	0.0652922
PF3D7_1304100	LigI	0.807692	-0.181172	0.679124	-0.142398	0.778059	0.124809	0.997463	0.0103725	0.86849	-0.0588188	0.933232	-0.0838101	0.708059	-0.0713144
PF3D7_1350200	SNRPE	0.455357	-0.525718	0.949557	0.19443	0.217125	-3.02056	0.912994	-1.32744	0.567568	-0.298471	0.933232	-0.658032	0.708778	-0.478252
PF3D7_0927600	927600	0.845488	0.178986	0.910397	-0.345777	0.760661	0.625873	0.741758	0.575098	0.402863	0.427959	0.933232	-0.169712	0.78289	0.129123
PF3D7_1407900	PMI	0.953978	-0.132232	0.818891	0.404865	0.940719	-0.207183	0.989577	0.149016	0.907419	-0.0873252	0.933232	0.256126	0.899225	0.0844002
PF3D7_1401100	1401100	0.907733	-0.521184	0.679124	-1.36415	0.896528	-0.363609	0.997463	0.0165896	0.937785	0.11952	0.933232	-0.33466	0.922543	-0.10757
PF3D7_0703600	703600	0.958306	-0.158222	0.952925	-0.161893	0.717602	-0.626844	0.668224	-0.462361	0.676678	0.222888	0.933232	-0.229585	0.995933	-0.00334856
PF3D7_0818500	818500	0.961921	-0.327729	0	0.0256787	0.905636	-0.574398	0.653631	1.40719	0.447619	0.791252	0.933283	0.430549	0.474747	0.610901
PF3D7_0501200	PIESP2	0.958984	0.334256	0.21875	1.91663	0.981016	-0.0349285	0.240876	-1.27294	0.872727	0.197263	0.933333	-0.249173	0.981073	-0.0259552
PF3D7_0512200	GS	0.958306	0.189708	0.941474	0.1189	0.947583	0.0622616	0.823245	0.0939785	0.946599	-0.0416156	0.933812	-0.0630479	0.849511	-0.0523318
PF3D7_1132800	AQP	0.978489	0.0320674	0.918097	0.280351	0.951121	0.119759	0.997463	0.0241078	0.752937	-0.151737	0.933812	0.172794	0.985432	0.0105289
PF3D7_1356200	TIM23	0.578231	1.28327	0.993902	0.0102195	0.433962	0.967805	0.81051	0.564264	0.505277	0.593004	0.93424	0.246274	0.473864	0.419639
PF3D7_1326700	1326700	0.841448	-0.37963	0.679755	-0.431271	0.435076	-0.331782	0.989577	0.239166	0.926143	-0.0339419	0.93429	0.137249	0.878446	0.0516534
PF3D7_1041300	VAR.1041300	0.616402	1.57658	0.230088	2.19343	0.162304	3.17672	0.180328	2.06933	0.285223	-0.918665	0.93434	-0.259821	0.289216	-0.589243
PF3D7_0615800	COG4	0.978489	0.0280351	0.925871	0.356923	0.68	-0.492088	0.991935	-0.0602423	0.380531	0.425004	0.934439	0.157661	0.347458	0.291332
PF3D7_0832200;PF3D7_0832200	0832200;0832200	0.988671	-0.00256255	0.925871	-0.0311345	0.840482	0.446675	0.724409	1.1481	0.508541	-0.113356	0.934439	0.233335	0.913934	0.0599893
PF3D7_0208800	208800	0.977778	0.0447047	0.657186	0.53625	0.637989	0.30115	0.987179	0.179036	0.939239	-0.0396552	0.934488	0.087349	0.939018	0.0238469
PF3D7_0629400	PABP3	0.891098	-0.595896	0.788501	-0.608143	0.91038	-0.206266	0.995692	-0.203142	0.241071	-0.899543	0.935316	-0.224319	0.249097	-0.561931
PF3D7_1349200	GluRS	0.958306	0.0500908	0.979911	-0.0118429	0.905636	-0.0502967	0.823245	0.121202	0.488604	-0.116505	0.935316	-0.0403608	0.250896	-0.0784331
PF3D7_1210300	1210300	0.998984	0.00475295	0.759647	0.225985	0.833464	0.206285	0.988652	0.150096	0.416667	-0.309316	0.935316	-0.11688	0.35605	-0.213098
PF3D7_1324900	LDH	0.616402	-0.217075	0.966212	0.0808403	0.951121	-0.0448334	0.989577	-0.0889133	0.502003	-0.176172	0.935316	-0.0946782	0.45086	-0.135425
PF3D7_1008700	1008700	0.958984	0.0661272	0.664255	0.230316	0.153374	-0.26865	0.989577	0.0589121	0.727498	-0.0812601	0.935316	-0.055049	0.534447	-0.0681545
PF3D7_0210200	210200	0	-0.0603179	0	0.0256787	0.541451	0.634414	0.943873	-0.337303	0.416667	-0.113828	0.935316	-0.187575	0.674099	-0.150701
PF3D7_0627800	ACAS	0.958306	-0.176398	0.608475	0.274563	0.842342	-0.124949	0.987179	-0.226936	0.810868	0.136278	0.935316	0.0809327	0.704545	0.108605
PF3D7_0703300	703300	0.616402	-0.115676	0.621622	0.0888093	0.755232	-0.690799	0.943873	-0.477762	0.838146	-0.0545829	0.935316	-0.27993	0.77533	-0.167257
PF3D7_1130400	RPT5	0.961921	-0.0342057	0.200935	-0.129393	0.965259	0.0294017	0.997463	-0.0152373	0.948934	0.0221959	0.935316	0.0873957	0.788269	0.0547958
PF3D7_1203700	NAPL	0.961921	0.02605	0.200935	0.362312	0.191235	0.473099	0.987179	0.112993	0.490155	-0.187121	0.935316	0.0810688	0.817961	-0.0530263
PF3D7_1452700	1452700	0.677346	-0.344555	0.7881	-0.345587	0.47006	0.0777143	0.943873	-0.407849	0.340483	-0.262918	0.935316	0.123317	0.825269	-0.0698004
PF3D7_1225800	UBA1	0.890256	0.110431	0.657186	0.190223	0.949711	-0.0369423	0.987179	0.0701946	0.738645	-0.0773989	0.935316	0.0398641	0.880671	-0.0187674
PF3D7_0515000	CWC2	0.958306	-0.174912	0.7881	-0.560475	0.823435	-0.388815	0.987179	-0.292805	0.896939	0.0868218	0.935316	-0.251348	0.899225	-0.0822629
PF3D7_0905200	905200	0.578231	1.11884	0.608475	1.43773	0.890345	-0.366091	0.995692	0.134721	0.993827	-0.0114482	0.935316	0.0910572	0.945749	0.0398045
PF3D7_1006800	GBP2	0.98712	-0.0102904	0.980649	0.0560996	0.913793	0.0538285	0.696842	-0.198911	0.93775	0.031147	0.935316	-0.0506391	0.962331	-0.00974603
PF3D7_1136300	TSN	0.578231	0.169279	0.956753	-0.0397569	0.179724	-0.231728	0.668224	-0.13971	0.966776	0.0134045	0.935316	-0.0225027	0.963881	-0.00454913
PF3D7_0202200	PTP1	0.77814	0.368445	0.980649	-0.0523831	0.763181	-0.130843	0.991935	0.0879486	0.848404	-0.120279	0.935316	0.096335	0.981023	-0.011972
PF3D7_0711000	CDC48	0.846059	-0.12527	0.98708	0.00966157	0.432014	0.265751	0.995692	0.0111167	0.970157	-0.0189572	0.935364	-0.0633271	0.836315	-0.0411422
PF3D7_1431200	1431200	0.77814	1.23182	0.631052	1.48235	0.905636	0.232852	0.995692	0.140442	0.544811	0.521716	0.935412	0.238504	0.516507	0.38011
PF3D7_1415400	1415400	0.771574	1.04183	0.976074	0.301719	0.777872	1.18595	0.823245	0.658855	0.935875	-0.0795329	0.936202	-0.412695	0.801554	-0.246114
PF3D7_0108800	108800	0.616402	0.897626	0.976074	-0.146348	0.777872	0.48153	0.995692	0.103316	0.208556	0.797744	0.93631	0.211442	0.24408	0.504593
PF3D7_0700500	RIF	0.843672	-1.25568	0.980649	-0.113745	0.428822	-1.0351	0.8048	-1.28723	0.276515	-1.18907	0.93631	-0.27087	0.271959	-0.729969
PF3D7_0822800	SNRNP40	0.958306	0.123029	0.495455	0.508681	0.390385	0.328159	0.987179	0.0926112	0.436573	0.3049	0.93631	0.0666142	0.323529	0.185757
PF3D7_1341900	1341900	0.891098	0.141141	0.373377	0.337049	0.637989	-0.152928	0.346369	0.353628	0.527406	0.133424	0.93631	0.0680386	0.433962	0.100731
PF3D7_1412500	ACT2	0.616402	0.566354	0.943292	0.104757	0.179825	0.591279	0.293413	-0.25589	0.527406	-0.27594	0.93631	-0.107524	0.459075	-0.191732
PF3D7_1416900	1416900	0.616402	0.613519	0.352542	0.859567	0.219219	0.586174	0.836257	0.206176	0.579632	0.196103	0.93631	0.0913324	0.474747	0.143718
PF3D7_1104000	1104000	0.616402	0.257127	0.44709	0.390205	0.248	0.22105	0.987179	0.126221	0.657674	-0.113309	0.93631	-0.0552365	0.474747	-0.084273
PF3D7_1458100	PET117	0.95387	-0.159177	0.781284	-0.403806	0.660695	-0.154162	0.987179	-0.106349	0.440457	0.351511	0.93631	-0.0521499	0.5387	0.14968
PF3D7_1329300	CAF1B	0.967354	-0.11669	0.705618	0.506956	0.980859	0.0296487	0.823245	0.48923	0.647834	-0.239839	0.93631	-0.157789	0.587165	-0.198814
PF3D7_0802200	1-CysPxn	0.680272	0.343267	0.151351	0.267509	0.265306	-0.383341	0.494071	-0.416584	0.747826	-0.0840557	0.93631	-0.0657856	0.592803	-0.0749206
PF3D7_0907600	907600	0.657895	0.529208	0.78685	0.3287	0.8195	0.116205	0.560137	0.395078	0.527406	-0.254969	0.93631	0.0664802	0.710074	-0.0942443
PF3D7_1007900	EIF3D	0.901996	0.0399362	0.980649	-0.0186238	0.607935	0.0790744	0.989577	0.0544716	0.470238	-0.145457	0.93631	0.0510177	0.729365	-0.0472198
PF3D7_0316600	FNT	0.995927	0.00593525	0.948805	-0.123576	0.913793	-0.150622	0.987179	-0.200897	0.898073	-0.0438171	0.93631	-0.153512	0.76963	-0.0986644
PF3D7_0511800	INO1	0.958306	0.13716	0.951799	0.160763	0.964187	0.081856	0.987179	-0.127242	0.736032	-0.0740698	0.93631	0.146371	0.922588	0.0361507
PF3D7_1226800	ATX3	0.958984	-0.0846763	0.78685	0.2428	0.451299	-0.220669	0.960325	0.2126	0.916817	0.0519014	0.93631	-0.0800652	0.962331	-0.0140819
PF3D7_1438000	1438000	0.95387	0.147778	0.125749	0.230556	0.879859	-0.0473479	0.349727	0.351083	0.904571	-0.0448282	0.93631	0.0622567	0.967292	0.00871425
PF3D7_1441400	FACT-S	0.838411	0.379291	0.174359	0.393395	0.90625	0.0983033	0.696842	0.424845	0.895232	-0.0718462	0.93631	0.0997614	0.971123	0.0139576
PF3D7_1345700	IDH	0.909644	-0.215203	0.476636	0.249498	0.207746	-0.122685	0.151786	0.265023	0.898073	-0.0600673	0.93631	0.0498584	0.985401	-0.00510449
PF3D7_1429000	1429000	0.891098	-0.422258	0.470874	0.530269	0.882768	0.132923	0.722	-0.358841	0.416667	-0.608781	0.937089	0.107238	0.582852	-0.250772
PF3D7_0606200	PEX4	0.711694	-0.638826	0.608475	-0.656177	0.663276	0.701023	0.740331	-0.546083	0.856582	0.131287	0.937956	0.215514	0.759863	0.173401
PF3D7_0103900	PIESP15	0.69214	0.342421	0.925871	-0.0390045	0.451299	0.282197	0.989577	-0.0363629	0.960946	-0.0241889	0.937956	-0.0597043	0.836424	-0.0419466
PF3D7_1472900	1472900	0.946888	0.590496	0.918097	-0.526304	0.660695	0.425197	0.668224	-0.953187	0.740446	-0.282678	0.937956	0.236019	0.981073	-0.0233294
PF3D7_0528700	CYP23	0.828767	-0.270058	0.980649	-0.040829	0.428822	-0.228619	0.987179	-0.155207	0.970905	0.026842	0.938001	0.0788837	0.873885	0.0528629
PF3D7_0817700	RON5	0.984912	0.0106249	0.970775	-0.103837	0.179825	-0.556515	0.995692	0.0386557	0.12037	0.413478	0.938182	0.124785	0.224371	0.269132
PF3D7_0909300	ARP	0.616402	0.560467	0.164021	0.603324	0.882851	0.11214	0.542254	0.101741	0.579632	0.124789	0.938182	-0.0547246	0.824124	0.0350322
PF3D7_0627700	627700	0.77814	-0.170579	0.8	0.156171	0.763181	0.111982	0.987179	0.0700063	0.978466	-0.00933773	0.938182	-0.0293881	0.880671	-0.0193629
PF3D7_1230800	WTAP	0.958306	-0.176817	0.915748	-0.192116	0.981016	0.0214358	0.465217	-1.23514	0.5	0.341298	0.938182	-0.224703	0.934016	0.0582978
PF3D7_0522800	BUD31	0.883315	0.202722	0.979603	-0.0543001	0.947583	-0.0452867	0.823245	0.567954	0.992776	0.00529926	0.938953	-0.141823	0.849511	-0.0682617
PF3D7_0807500	807500	0.867612	0.189876	0.925871	0.123551	0.980859	0.0176707	0.987179	-0.08263	0.516171	-0.104044	0.938998	0.088737	0.978892	-0.0076533
PF3D7_0619500	ACS12	0.890256	-0.0802601	0.55489	-0.219066	0.25066	-0.307916	0.823245	0.147926	0.313665	-0.283316	0.939457	-0.0687311	0.225434	-0.176024
PF3D7_0107400	ATPk	0.961921	0.298297	0	0.0256787	0.965259	0.148127	0.827711	0.887504	0.135593	1.52196	0.939457	0.377338	0.24408	0.949647
PF3D7_0613700	613700	0.944685	-0.235657	0.92	0.185431	0.838957	0.160199	0.989577	-0.0354494	0.377273	0.283048	0.939457	0.0754879	0.282537	0.179268
PF3D7_0520900	SAHH	0.891202	-0.098441	0.687952	-0.119225	0.981016	0.00504867	0.823245	-0.0911182	0.527406	-0.136672	0.939457	-0.0299009	0.294976	-0.0832864
PF3D7_0219400	219400	0.95387	-0.175867	0.818891	-0.19575	0.913793	0.11014	0.987179	-0.351956	0.335196	0.399006	0.939457	0.113612	0.324615	0.256309
PF3D7_0508000	P38	0.955419	-0.190339	0.969388	0.0916244	0.865942	0.114143	0.996793	0.0265213	0.361596	0.209772	0.939457	0.0718907	0.328614	0.140831
PF3D7_0717500	CDPK4	0.946888	-0.120902	0.979603	-0.0437115	0.217125	-0.421889	0.995692	0.0598905	0.331445	0.322475	0.939457	0.11162	0.336219	0.217047
PF3D7_0926700	NADSYN	0.95387	-0.0618663	0.66035	-0.237674	0.776551	-0.252497	0.989577	-0.0436166	0.423986	0.215013	0.939457	0.07319	0.354254	0.144102
PF3D7_0715000	PNPase	0.891098	0.386341	0.915748	0.213796	0.744444	-0.207848	0.968113	0.15654	0.433555	-0.477232	0.939457	-0.0663379	0.368638	-0.271785
PF3D7_0802000	GDH3	0.957335	-0.273659	0.966124	0.135111	0.153374	-0.721057	0.989577	0.0886958	0.309904	-0.33389	0.939457	-0.141027	0.396597	-0.237458
PF3D7_0509400	RNAPI	0.95387	1.62336	0.679755	2.28363	0.760661	1.46435	0.823245	-2.32951	0.438424	-2.51181	0.939457	-0.682605	0.459364	-1.59721
PF3D7_1313700	1313700	0.958984	0.258783	0.640394	0.836126	0.9449	0.139921	0.823245	0.830749	0.497283	0.528465	0.939457	0.112779	0.46	0.320622
PF3D7_1029600	ADA	0.998988	-0.000637913	0.56654	0.32773	0.945582	0.0622804	0.99899	-0.000721489	0.527406	-0.217013	0.939457	-0.0900876	0.462485	-0.15355
PF3D7_1342800	PEPCK	0.578231	0.571321	0.244186	1.14935	0.38921	0.30478	0.754783	0.408006	0.544811	0.276916	0.939457	0.0774886	0.464037	0.177202
PF3D7_1334300	MSRP5	0.616402	1.20647	0.433604	1.56419	0.944575	-0.259518	0.823245	0.531747	0.39749	0.576694	0.939457	0.267485	0.470183	0.422089
PF3D7_0921000	921000	0.616402	-0.347444	0.8	0.0888883	0.878273	-0.0459524	0.823245	-0.187982	0.622134	-0.16605	0.939457	-0.0407791	0.470183	-0.103415
PF3D7_1114100	ROM1;ROM1	0.978489	0.014294	0.433243	0.235439	0.179724	0.406268	0.943873	0.531851	0.563356	-0.145539	0.939457	0.122203	0.484013	0.231202
PF3D7_1114100	ROM1;ROM1	0.978489	0.014294	0.433243	0.235439	0.179724	0.406268	0.943873	0.531851	0.675156	0.15911	0.939457	0.122203	0.484013	0.231202
PF3D7_1114100	ROM1;ROM1	0.978489	0.014294	0.433243	0.235439	0.179724	0.406268	0.987179	0.398193	0.563356	-0.145539	0.939457	0.122203	0.484013	0.231202
PF3D7_1114100	ROM1;ROM1	0.978489	0.014294	0.433243	0.235439	0.179724	0.406268	0.987179	0.398193	0.675156	0.15911	0.939457	0.122203	0.484013	0.231202
PF3D7_1114100	ROM1;ROM1	0.978489	0.014294	0.433243	0.235439	0.383562	0.367584	0.943873	0.531851	0.563356	-0.145539	0.939457	0.122203	0.484013	0.231202
PF3D7_1114100	ROM1;ROM1	0.978489	0.014294	0.433243	0.235439	0.383562	0.367584	0.943873	0.531851	0.675156	0.15911	0.939457	0.122203	0.484013	0.231202
PF3D7_1114100	ROM1;ROM1	0.978489	0.014294	0.433243	0.235439	0.383562	0.367584	0.987179	0.398193	0.563356	-0.145539	0.939457	0.122203	0.484013	0.231202
PF3D7_1114100	ROM1;ROM1	0.978489	0.014294	0.433243	0.235439	0.383562	0.367584	0.987179	0.398193	0.675156	0.15911	0.939457	0.122203	0.484013	0.231202
PF3D7_1114100	ROM1;ROM1	0.978489	0.014294	0.980649	0.0292065	0.179724	0.406268	0.943873	0.531851	0.563356	-0.145539	0.939457	0.122203	0.484013	0.231202
PF3D7_1114100	ROM1;ROM1	0.978489	0.014294	0.980649	0.0292065	0.179724	0.406268	0.943873	0.531851	0.675156	0.15911	0.939457	0.122203	0.484013	0.231202
PF3D7_1114100	ROM1;ROM1	0.978489	0.014294	0.980649	0.0292065	0.179724	0.406268	0.987179	0.398193	0.563356	-0.145539	0.939457	0.122203	0.484013	0.231202
PF3D7_1114100	ROM1;ROM1	0.978489	0.014294	0.980649	0.0292065	0.179724	0.406268	0.987179	0.398193	0.675156	0.15911	0.939457	0.122203	0.484013	0.231202
PF3D7_1114100	ROM1;ROM1	0.978489	0.014294	0.980649	0.0292065	0.383562	0.367584	0.943873	0.531851	0.563356	-0.145539	0.939457	0.122203	0.484013	0.231202
PF3D7_1114100	ROM1;ROM1	0.978489	0.014294	0.980649	0.0292065	0.383562	0.367584	0.943873	0.531851	0.675156	0.15911	0.939457	0.122203	0.484013	0.231202
PF3D7_1114100	ROM1;ROM1	0.978489	0.014294	0.980649	0.0292065	0.383562	0.367584	0.987179	0.398193	0.563356	-0.145539	0.939457	0.122203	0.484013	0.231202
PF3D7_1114100	ROM1;ROM1	0.978489	0.014294	0.980649	0.0292065	0.383562	0.367584	0.987179	0.398193	0.675156	0.15911	0.939457	0.122203	0.484013	0.231202
PF3D7_1114100	ROM1;ROM1	0.665116	-0.405013	0.433243	0.235439	0.179724	0.406268	0.943873	0.531851	0.563356	-0.145539	0.939457	0.122203	0.484013	0.231202
PF3D7_1114100	ROM1;ROM1	0.665116	-0.405013	0.433243	0.235439	0.179724	0.406268	0.943873	0.531851	0.675156	0.15911	0.939457	0.122203	0.484013	0.231202
PF3D7_1114100	ROM1;ROM1	0.665116	-0.405013	0.433243	0.235439	0.179724	0.406268	0.987179	0.398193	0.563356	-0.145539	0.939457	0.122203	0.484013	0.231202
PF3D7_1114100	ROM1;ROM1	0.665116	-0.405013	0.433243	0.235439	0.179724	0.406268	0.987179	0.398193	0.675156	0.15911	0.939457	0.122203	0.484013	0.231202
PF3D7_1114100	ROM1;ROM1	0.665116	-0.405013	0.433243	0.235439	0.383562	0.367584	0.943873	0.531851	0.563356	-0.145539	0.939457	0.122203	0.484013	0.231202
PF3D7_1114100	ROM1;ROM1	0.665116	-0.405013	0.433243	0.235439	0.383562	0.367584	0.943873	0.531851	0.675156	0.15911	0.939457	0.122203	0.484013	0.231202
PF3D7_1114100	ROM1;ROM1	0.665116	-0.405013	0.433243	0.235439	0.383562	0.367584	0.987179	0.398193	0.563356	-0.145539	0.939457	0.122203	0.484013	0.231202
PF3D7_1114100	ROM1;ROM1	0.665116	-0.405013	0.433243	0.235439	0.383562	0.367584	0.987179	0.398193	0.675156	0.15911	0.939457	0.122203	0.484013	0.231202
PF3D7_1114100	ROM1;ROM1	0.665116	-0.405013	0.980649	0.0292065	0.179724	0.406268	0.943873	0.531851	0.563356	-0.145539	0.939457	0.122203	0.484013	0.231202
PF3D7_1114100	ROM1;ROM1	0.665116	-0.405013	0.980649	0.0292065	0.179724	0.406268	0.943873	0.531851	0.675156	0.15911	0.939457	0.122203	0.484013	0.231202
PF3D7_1114100	ROM1;ROM1	0.665116	-0.405013	0.980649	0.0292065	0.179724	0.406268	0.987179	0.398193	0.563356	-0.145539	0.939457	0.122203	0.484013	0.231202
PF3D7_1114100	ROM1;ROM1	0.665116	-0.405013	0.980649	0.0292065	0.179724	0.406268	0.987179	0.398193	0.675156	0.15911	0.939457	0.122203	0.484013	0.231202
PF3D7_1114100	ROM1;ROM1	0.665116	-0.405013	0.980649	0.0292065	0.383562	0.367584	0.943873	0.531851	0.563356	-0.145539	0.939457	0.122203	0.484013	0.231202
PF3D7_1114100	ROM1;ROM1	0.665116	-0.405013	0.980649	0.0292065	0.383562	0.367584	0.943873	0.531851	0.675156	0.15911	0.939457	0.122203	0.484013	0.231202
PF3D7_1114100	ROM1;ROM1	0.665116	-0.405013	0.980649	0.0292065	0.383562	0.367584	0.987179	0.398193	0.563356	-0.145539	0.939457	0.122203	0.484013	0.231202
PF3D7_1114100	ROM1;ROM1	0.665116	-0.405013	0.980649	0.0292065	0.383562	0.367584	0.987179	0.398193	0.675156	0.15911	0.939457	0.122203	0.484013	0.231202
PF3D7_0317300	NUP335	0.961921	-0.0920188	0.607273	0.535677	0.707602	-0.115693	0.927858	-0.187651	0.590909	-0.242299	0.939457	-0.0663813	0.484615	-0.15434
PF3D7_1235300	NOT4	0.883315	0.138123	0.925871	0.10798	0.896669	0.28159	0.823245	0.45485	0.416667	-0.260389	0.939457	-0.154369	0.528887	-0.207379
PF3D7_1463200	RFC3	0.978489	0.0479504	0.8	-0.331	0.947583	-0.0962945	0.989577	-0.117512	0.570312	-0.22389	0.939457	-0.156232	0.593573	-0.190061
PF3D7_1227600	SPC24	0.978489	0.0675531	0.47494	0.984517	0.944575	0.163562	0.696842	1.02981	0.743039	0.2773	0.939457	0.10761	0.679149	0.192455
PF3D7_1459600	1459600	0.961921	0.280002	0.637562	0.493027	0.474777	-0.623456	0.81997	-0.775364	0.756799	0.22821	0.939457	0.190613	0.709836	0.209412
PF3D7_1445600	1445600	0.958306	-0.143592	0.78685	-0.200817	0.660695	1.00546	0.722	-0.437232	0.661454	-0.184926	0.939457	-0.269596	0.722892	-0.227261
PF3D7_1332200	1332200	0.616402	-0.790749	0.8	-0.249893	0.19708	-1.06004	0.987179	0.497439	0.591004	0.216544	0.939457	0.329156	0.726115	0.27285
PF3D7_0113200	113200	0.96909	0.177559	0.978772	0.00499241	0.849366	0.182756	0.997463	-0.0597081	0.395789	-0.652766	0.939457	0.208559	0.750574	-0.222104
PF3D7_0308600	PRPF19	0.967354	0.0700921	0.646967	0.357713	0.838957	-0.22518	0.987179	-0.437705	0.826087	0.0998596	0.939457	0.202797	0.756469	0.151328
PF3D7_1128200	MBF1	0.983307	-0.0161047	0.465686	-0.141041	0.442053	0.249974	0.823245	-0.270265	0.896939	-0.0520028	0.939457	-0.0939799	0.761183	-0.0729914
PF3D7_1205800	HMGB3	0.957335	-0.414058	0.955941	-0.132074	0.884292	0.103385	0.759931	0.194931	0.676106	0.341301	0.939457	-0.0520417	0.763376	0.144629
PF3D7_1414800	SMB1	0.75448	0.321654	0.608475	0.716901	0.896528	-0.144791	0.943873	0.25664	0.875728	-0.0875839	0.939457	-0.114913	0.764003	-0.101248
PF3D7_1368400	1368400	0.726433	-0.486151	0.8	-0.160708	0.853137	-0.180479	0.709205	0.336088	0.888466	-0.0875177	0.939457	-0.10927	0.777455	-0.0983939
PF3D7_0508900	AAP6	0.989728	0.0206924	0.978772	0.121545	0.557214	-0.928279	0.823245	0.594612	0.877486	-0.127274	0.939457	-0.296348	0.777455	-0.211811
PF3D7_1223700	VIT	0.616402	0.292004	0.679124	0.315017	0.890345	-0.0765499	0.837995	-0.395409	0.924216	-0.0399352	0.939457	-0.0678619	0.778783	-0.0538985
PF3D7_0630400	630400	0.891098	-0.441644	0.943292	-0.0945903	0.996964	0.00413956	0.987179	0.175953	0.516753	0.367764	0.939457	-0.123288	0.791013	0.122238
PF3D7_0104800	NPT1	0.684564	0.666616	0.988712	-0.0147733	0.127273	-0.506681	0.995692	0.0315633	0.903166	-0.0925173	0.939457	-0.0852903	0.803659	-0.0889038
PF3D7_0316300;PF3D7_0316300	PPase;PPase	0.616402	0.248875	0.978772	0.0134236	0.823435	0.12147	0.361257	0.570728	0.416667	-0.189686	0.939457	0.083623	0.818151	-0.0530314
PF3D7_1352400	NUP176	0.958306	-0.225097	0.665765	1.13375	0.852811	0.436554	0.8048	0.601948	0.926143	0.107726	0.939457	0.209222	0.81935	0.158474
PF3D7_1113300	UGT	0.958306	0.226661	0.915748	0.296886	0.942159	0.227922	0.807018	0.34274	0.352332	-0.508502	0.939457	0.219824	0.81935	-0.144339
PF3D7_1443800	CWC24	0.958306	0.255835	0.794769	0.378192	0.90625	-0.202168	0.678241	0.60225	0.455927	-0.335382	0.939457	0.143857	0.829561	-0.0957624
PF3D7_1318400	SMC2	0.877714	-0.118268	0.979603	-0.0662425	0.428822	-0.698421	0.858458	-0.940459	0.966776	0.0243778	0.939457	0.263791	0.833223	0.144085
PF3D7_0829200	PHB1	0.978489	0.014797	0.591497	0.373894	0.217125	0.567182	0.989577	0.0725431	0.974495	0.0133865	0.939457	0.0803219	0.836315	0.0468542
PF3D7_0603300	DHODH	0.890256	0.270711	0.591497	-0.257275	0.566382	0.240246	0.987179	-0.072546	0.944664	0.0443696	0.939457	0.0711237	0.849511	0.0577466
PF3D7_0915700	ApiCOX30	0.45098	1.2	0.265152	0.995856	0.838957	-0.269813	0.959854	-0.246182	0.978466	-0.0157584	0.939457	-0.149526	0.849511	-0.0826421
PF3D7_0816400	816400	0.616402	1.53574	0.465686	1.47477	0.890345	-0.712942	0.696842	1.15071	0.97395	-0.0403442	0.939457	-0.380114	0.851948	-0.210229
PF3D7_0919800	919800	0.737319	0.590202	0.8	0.153824	0.760463	-0.545293	0.997463	-0.121301	0.85136	-0.0968899	0.939457	0.464116	0.88445	0.183613
PF3D7_0209200	MTR3	0.694444	0.660378	0.910397	0.556342	0.325	-1.31824	0.987179	-0.398735	0.994874	-0.0107786	0.939457	-0.203639	0.888618	-0.107209
PF3D7_1019000	1019000	0.961921	-0.0623427	0.962672	0.1051	0.919926	0.0807566	0.987179	-0.122999	0.891441	-0.0382216	0.939457	0.103597	0.904425	0.0326878
PF3D7_1359700	1359700	0	-0.0603179	0	0.0256787	0.656798	-0.241895	0.989577	-0.0367951	0.416667	-0.113828	0.939457	0.0736481	0.921342	-0.0200897
PF3D7_0601900	601900	0.978489	0.0813176	0.978772	0.176018	0.833464	0.291649	0.665012	0.55584	0.619381	-0.151673	0.939457	0.0969086	0.932725	-0.027382
PF3D7_1463300	1463300	0.957335	0.435712	0.665765	-0.305622	0.918393	0.284835	0.592949	1.70648	0.496571	0.538223	0.939457	-0.344984	0.934016	0.0966195
PF3D7_1445700	1445700	0.960982	0.0472288	0.944713	-0.136201	0.940719	0.091698	0.995692	0.0713309	0.768033	0.138249	0.939457	-0.0816085	0.934016	0.0283204
PF3D7_1033400	HAD1	0.978489	-0.0320705	0.943292	-0.112227	0.92203	0.0602283	0.683857	0.358914	0.761538	-0.12154	0.939457	0.0812407	0.951029	-0.0201497
PF3D7_0524000	KASbeta	0.961921	0.0596905	0.745575	0.254665	0.776551	-0.237987	0.823245	-0.120269	0.706181	-0.119691	0.939457	0.083704	0.956739	-0.0179936
PF3D7_0819600	819600	0.873239	0.361482	0.557957	0.532528	0.92203	-0.238379	0.987179	0.218164	0.926143	-0.0769315	0.939457	0.143347	0.957965	0.0332076
PF3D7_1206000	SHLP2	0.95387	-0.393748	0.657394	-0.667995	0.186235	-1.92563	0.989577	0.380389	0.55787	-0.293293	0.939457	0.435147	0.961075	0.0709272
PF3D7_1368100	RPN11	0.978489	0.0356997	0.646967	-0.186338	0.9449	-0.0366934	0.969019	-0.134122	0.927865	-0.0324386	0.939457	0.0534926	0.96116	0.010527
PF3D7_1036900	1036900	0.978489	-0.0140373	0.536688	-0.336271	0.467692	0.597323	0.346369	0.718375	0.784547	-0.0888898	0.939457	0.0633069	0.96116	-0.0127915
PF3D7_0925900	LCN	0.657895	0.54321	0.40176	0.735457	0.658297	0.33277	0.995692	0.0327656	0.7384	-0.148097	0.939457	0.107671	0.961874	-0.0202131
PF3D7_0933000	933000	0.616402	-1.3275	0.976074	-0.137625	0.788732	-0.368303	0	0.0587952	0.813454	-0.172402	0.939457	0.115735	0.961874	-0.0283337
PF3D7_0314700	RNF1	0.957335	0.218696	0.980649	0.075783	0	0.134392	0.831153	0.465879	0.865949	-0.138148	0.939457	0.0971213	0.971123	-0.0205135
PF3D7_1114100	ROM1;ROM1	0.978489	0.014294	0.433243	0.235439	0.179724	0.406268	0.943873	0.531851	0.563356	-0.145539	0.939457	0.122203	0.978892	-0.0116681
PF3D7_1114100	ROM1;ROM1	0.978489	0.014294	0.433243	0.235439	0.179724	0.406268	0.943873	0.531851	0.675156	0.15911	0.939457	0.122203	0.978892	-0.0116681
PF3D7_1114100	ROM1;ROM1	0.978489	0.014294	0.433243	0.235439	0.179724	0.406268	0.987179	0.398193	0.563356	-0.145539	0.939457	0.122203	0.978892	-0.0116681
PF3D7_1114100	ROM1;ROM1	0.978489	0.014294	0.433243	0.235439	0.179724	0.406268	0.987179	0.398193	0.675156	0.15911	0.939457	0.122203	0.978892	-0.0116681
PF3D7_1114100	ROM1;ROM1	0.978489	0.014294	0.433243	0.235439	0.383562	0.367584	0.943873	0.531851	0.563356	-0.145539	0.939457	0.122203	0.978892	-0.0116681
PF3D7_1114100	ROM1;ROM1	0.978489	0.014294	0.433243	0.235439	0.383562	0.367584	0.943873	0.531851	0.675156	0.15911	0.939457	0.122203	0.978892	-0.0116681
PF3D7_1114100	ROM1;ROM1	0.978489	0.014294	0.433243	0.235439	0.383562	0.367584	0.987179	0.398193	0.563356	-0.145539	0.939457	0.122203	0.978892	-0.0116681
PF3D7_1114100	ROM1;ROM1	0.978489	0.014294	0.433243	0.235439	0.383562	0.367584	0.987179	0.398193	0.675156	0.15911	0.939457	0.122203	0.978892	-0.0116681
PF3D7_1114100	ROM1;ROM1	0.978489	0.014294	0.980649	0.0292065	0.179724	0.406268	0.943873	0.531851	0.563356	-0.145539	0.939457	0.122203	0.978892	-0.0116681
PF3D7_1114100	ROM1;ROM1	0.978489	0.014294	0.980649	0.0292065	0.179724	0.406268	0.943873	0.531851	0.675156	0.15911	0.939457	0.122203	0.978892	-0.0116681
PF3D7_1114100	ROM1;ROM1	0.978489	0.014294	0.980649	0.0292065	0.179724	0.406268	0.987179	0.398193	0.563356	-0.145539	0.939457	0.122203	0.978892	-0.0116681
PF3D7_1114100	ROM1;ROM1	0.978489	0.014294	0.980649	0.0292065	0.179724	0.406268	0.987179	0.398193	0.675156	0.15911	0.939457	0.122203	0.978892	-0.0116681
PF3D7_1114100	ROM1;ROM1	0.978489	0.014294	0.980649	0.0292065	0.383562	0.367584	0.943873	0.531851	0.563356	-0.145539	0.939457	0.122203	0.978892	-0.0116681
PF3D7_1114100	ROM1;ROM1	0.978489	0.014294	0.980649	0.0292065	0.383562	0.367584	0.943873	0.531851	0.675156	0.15911	0.939457	0.122203	0.978892	-0.0116681
PF3D7_1114100	ROM1;ROM1	0.978489	0.014294	0.980649	0.0292065	0.383562	0.367584	0.987179	0.398193	0.563356	-0.145539	0.939457	0.122203	0.978892	-0.0116681
PF3D7_1114100	ROM1;ROM1	0.978489	0.014294	0.980649	0.0292065	0.383562	0.367584	0.987179	0.398193	0.675156	0.15911	0.939457	0.122203	0.978892	-0.0116681
PF3D7_1114100	ROM1;ROM1	0.665116	-0.405013	0.433243	0.235439	0.179724	0.406268	0.943873	0.531851	0.563356	-0.145539	0.939457	0.122203	0.978892	-0.0116681
PF3D7_1114100	ROM1;ROM1	0.665116	-0.405013	0.433243	0.235439	0.179724	0.406268	0.943873	0.531851	0.675156	0.15911	0.939457	0.122203	0.978892	-0.0116681
PF3D7_1114100	ROM1;ROM1	0.665116	-0.405013	0.433243	0.235439	0.179724	0.406268	0.987179	0.398193	0.563356	-0.145539	0.939457	0.122203	0.978892	-0.0116681
PF3D7_1114100	ROM1;ROM1	0.665116	-0.405013	0.433243	0.235439	0.179724	0.406268	0.987179	0.398193	0.675156	0.15911	0.939457	0.122203	0.978892	-0.0116681
PF3D7_1114100	ROM1;ROM1	0.665116	-0.405013	0.433243	0.235439	0.383562	0.367584	0.943873	0.531851	0.563356	-0.145539	0.939457	0.122203	0.978892	-0.0116681
PF3D7_1114100	ROM1;ROM1	0.665116	-0.405013	0.433243	0.235439	0.383562	0.367584	0.943873	0.531851	0.675156	0.15911	0.939457	0.122203	0.978892	-0.0116681
PF3D7_1114100	ROM1;ROM1	0.665116	-0.405013	0.433243	0.235439	0.383562	0.367584	0.987179	0.398193	0.563356	-0.145539	0.939457	0.122203	0.978892	-0.0116681
PF3D7_1114100	ROM1;ROM1	0.665116	-0.405013	0.433243	0.235439	0.383562	0.367584	0.987179	0.398193	0.675156	0.15911	0.939457	0.122203	0.978892	-0.0116681
PF3D7_1114100	ROM1;ROM1	0.665116	-0.405013	0.980649	0.0292065	0.179724	0.406268	0.943873	0.531851	0.563356	-0.145539	0.939457	0.122203	0.978892	-0.0116681
PF3D7_1114100	ROM1;ROM1	0.665116	-0.405013	0.980649	0.0292065	0.179724	0.406268	0.943873	0.531851	0.675156	0.15911	0.939457	0.122203	0.978892	-0.0116681
PF3D7_1114100	ROM1;ROM1	0.665116	-0.405013	0.980649	0.0292065	0.179724	0.406268	0.987179	0.398193	0.563356	-0.145539	0.939457	0.122203	0.978892	-0.0116681
PF3D7_1114100	ROM1;ROM1	0.665116	-0.405013	0.980649	0.0292065	0.179724	0.406268	0.987179	0.398193	0.675156	0.15911	0.939457	0.122203	0.978892	-0.0116681
PF3D7_1114100	ROM1;ROM1	0.665116	-0.405013	0.980649	0.0292065	0.383562	0.367584	0.943873	0.531851	0.563356	-0.145539	0.939457	0.122203	0.978892	-0.0116681
PF3D7_1114100	ROM1;ROM1	0.665116	-0.405013	0.980649	0.0292065	0.383562	0.367584	0.943873	0.531851	0.675156	0.15911	0.939457	0.122203	0.978892	-0.0116681
PF3D7_1114100	ROM1;ROM1	0.665116	-0.405013	0.980649	0.0292065	0.383562	0.367584	0.987179	0.398193	0.563356	-0.145539	0.939457	0.122203	0.978892	-0.0116681
PF3D7_1114100	ROM1;ROM1	0.665116	-0.405013	0.980649	0.0292065	0.383562	0.367584	0.987179	0.398193	0.675156	0.15911	0.939457	0.122203	0.978892	-0.0116681
PF3D7_0706500	706500	0.890256	-0.128231	0.465686	-0.234114	0.905636	0.0816273	0.987179	-0.0737548	0.936999	-0.0252949	0.939457	0.031386	0.985401	0.00304555
PF3D7_1328000	1328000	0.06	1.3012	0.243028	1.05051	0.469697	-1.18667	0.997463	-0.0150882	0.157143	-0.578866	0.940278	-0.20572	0.338571	-0.392293
PF3D7_1401400	ETRAMP14	0.958306	-0.467435	0.991824	0.023931	0.865942	0.521563	0.690632	-1.69667	0.569507	0.249476	0.940278	0.335338	0.717866	0.292407
PF3D7_1469100	1469100	0.961921	-0.115131	0.915748	0.298518	0.642222	0.53765	0.987179	0.301066	0.666366	0.24685	0.940278	-0.177039	0.96116	0.0349054
PF3D7_1035900	MAAP	0.946888	0.285691	0.540041	0.444356	0.89021	-0.230056	0.943873	-0.451299	0.436573	0.229928	0.941013	0.137682	0.5387	0.183805
PF3D7_0213500	213500	0.726433	-0.783224	0.788934	-0.0719707	0.732381	0.47724	0.603834	-0.629774	0.648496	-0.266061	0.941748	0.178601	0.950696	-0.0437297
PF3D7_1142400	CPO	0.967354	-0.0628523	0.803172	-0.177038	0.217125	-0.299265	0.690423	-0.687341	0.996959	-0.00323781	0.943867	0.102471	0.880967	0.0496166
PF3D7_0519800	519800	0.677346	1.01897	0.922197	0.435405	0.782245	-0.404137	0.553633	0.64184	0.966776	-0.0295108	0.943906	-0.15787	0.849511	-0.0936906
PF3D7_1473700	NUP116	0.883315	0.354875	0.8	-0.120645	0.462145	0.413033	0.754783	-0.847546	0.691581	0.220339	0.943945	-0.166467	0.965647	0.0269362
PF3D7_0618000	618000	0.966318	-0.146511	0.980649	0.109181	0.760661	-0.565603	0.987179	-0.598203	0.0344828	0.742903	0.944061	0.277985	0.34446	0.510444
PF3D7_1205900	1205900	0.978489	-0.182433	0.457895	-1.12545	0.940719	0.162221	0.987179	0.602672	0.978466	0.0476164	0.944061	-0.267491	0.928163	-0.109937
PF3D7_0204700	HT1	0.95387	0.0934778	0.476526	0.357907	0.748387	0.232504	0.823245	0.312836	0.813454	-0.0640379	0.944061	0.0804653	0.978892	0.00821368
PF3D7_1357000;PF3D7_1357100	1357000;1357100	0.887931	0.083882	0.794769	0.151664	0.122449	0.21743	0.995692	0.0253384	0.527406	-0.149141	0.94479	-0.0348291	0.329897	-0.0919853
PF3D7_0706400	RPL37	0.781906	-1.26674	0.411429	-1.31726	0.517711	1.28138	0.78157	1.47776	0.0344828	-1.22104	0.945318	-0.276312	0.198745	-0.748674
PF3D7_1110100	C2DMA	0.578231	-0.315067	0.818891	-0.543378	0.87069	0.271571	0.987179	0.122341	0.318182	0.680932	0.945318	0.138936	0.315542	0.409934
PF3D7_1338300	EF-1gamma	0.891098	0.0901776	0.915748	0.119182	0.87069	-0.121485	0.987179	-0.084752	0.416667	-0.177996	0.945318	-0.0636979	0.386059	-0.120847
PF3D7_1369400	1369400	0.769231	0.761849	0.92	-0.235572	0.634812	1.36659	0.823245	-0.262457	0.408103	0.745161	0.945318	0.284658	0.474747	0.514909
PF3D7_0608500	608500	0.958984	0.0530577	0.958112	0.070361	0.643805	0.118569	0.989577	-0.0265483	0.795918	-0.060886	0.945318	-0.0357995	0.609779	-0.0483427
PF3D7_0315100	eIF4E	0.960982	0.0719543	0.8	0.234479	0.497902	-0.410341	0.987179	0.0627019	0.695466	-0.100733	0.945318	-0.0820731	0.64978	-0.0914031
PF3D7_1230400	ClpQ	0.700837	-0.124229	0.8	0.138968	0.191235	-0.48263	0.987179	0.0794739	0.836143	-0.0758052	0.945318	-0.0735265	0.733594	-0.0746658
PF3D7_0605900	605900	0.680899	0.20818	0.813016	0.226152	0.717328	0.603002	0.933993	-0.233869	0.768033	-0.117073	0.945318	-0.172093	0.755522	-0.144583
PF3D7_0604500	604500	0.891098	0.174438	0.978772	-0.0475783	0.832407	0.241933	0.857639	0.258212	0.973853	0.0114193	0.945318	0.0660263	0.849511	0.0387228
PF3D7_0508700	PRP5	0.867612	-0.231798	0.966124	-0.123153	0.965259	-0.100051	0.823245	0.509194	0.966776	0.0272228	0.945318	-0.17273	0.89071	-0.0727534
PF3D7_1466300	RPN2	0.967354	0.0291264	0.978772	0.0240782	0.179825	-0.330622	0.654135	-0.300307	0.973825	-0.0100357	0.945318	0.0517146	0.899099	0.0208395
PF3D7_1442300	tRIP	0.978489	-0.0162426	0.92	0.129191	0.905636	-0.0683948	0.823245	-0.154638	0.973233	-0.0121007	0.945318	0.05424	0.90658	0.0210697
PF3D7_1212900	BDP2	0.978489	-0.0667016	0	0.0256787	0.542199	-0.563899	0.943873	-0.422573	0.804878	-0.117019	0.945318	0.0691078	0.943163	-0.0239558
PF3D7_0625700	625700	0.978489	0.0635899	0.78685	-0.460416	0.552632	0.40084	0.823245	-0.469538	0.939205	-0.0665337	0.945318	0.136146	0.95978	0.0348062
PF3D7_1412300	NTF2	0.883315	0.314814	0.976074	0.0439442	0.256545	-0.486672	0.683857	-0.417028	0.455108	-0.299115	0.946416	-0.0260848	0.337176	-0.1626
PF3D7_1224900	SF3B6	0.77814	1.01966	0.980649	0.137162	0.541451	-0.331579	0.858783	-0.91689	0.816298	0.307893	0.946416	-0.140095	0.92849	0.0838992
PF3D7_0108500	108500	0.958306	0.0604576	0.818891	0.050754	0.913793	0.259764	0.819182	0.248036	0.98488	-0.00678416	0.947476	0.15433	0.875239	0.0737732
PF3D7_1435600	1435600	0.77814	-0.649099	0.980649	-0.0607743	0.179825	-1.20765	0.897143	0.371908	0.493017	0.556631	0.94769	0.148016	0.478795	0.352324
PF3D7_1116800	HSP101	0.750903	-0.234025	0.915748	-0.112548	0.851962	-0.289978	0.576667	-0.383908	0.790783	0.0754806	0.94769	0.0910725	0.733594	0.0832766
PF3D7_0207400	SERA7	0.841448	0.107239	0.966124	-0.064258	0.944575	-0.0372423	0.179487	0.221801	0.950418	-0.0192215	0.94769	-0.0409026	0.81935	-0.030062
PF3D7_1144900	RAB6	0.891098	0.106531	0.926416	0.111855	0.553616	0.135452	0.987179	-0.106783	0.978466	0.00900621	0.94769	0.0461683	0.859446	0.0275873
PF3D7_1203500	SUA5	0.77814	0.771042	0.646967	0.524071	0.71137	-0.221143	0.501901	1.05902	0.908313	-0.0945263	0.94769	0.166612	0.961075	0.0360429
PF3D7_0821600	CLP1	0.958306	0.331239	0.705618	0.878862	0.748387	-0.776579	0.653631	1.25937	0.735366	0.183099	0.94769	-0.280416	0.961894	-0.0486583
PF3D7_0508300	TPT	0.891098	0.64378	0.536688	-1.17807	0.841473	-0.401551	0.987179	0.469742	0.657036	-0.409441	0.948405	-0.105074	0.618132	-0.257258
PF3D7_0828500	828500	0.616402	-0.754038	0.657394	0.673141	0.905821	-0.243218	0.989577	0.153057	0.765925	0.27077	0.948475	0.127261	0.718321	0.199016
PF3D7_0921900	921900	0.644836	0.586101	0.978772	-0.0787775	0.734463	-0.167443	0.987179	0.192689	0.856582	0.126445	0.948475	0.102251	0.778665	0.114348
PF3D7_1314700	1314700	0.957335	-0.15493	0.40176	-0.892591	0.8195	0.285556	0.81997	-0.659903	0.375854	0.495277	0.949898	0.118107	0.368276	0.306692
PF3D7_1107500	1107500	0.955419	0.126887	0.665765	0.942756	0.878273	0.425192	0.654135	1.72375	0.812193	0.222882	0.949898	-0.174217	0.978892	0.0243324
PF3D7_1367500	1367500	0.978512	-0.0262279	0.976074	-0.134682	0.90625	-0.214049	0.963262	0.101701	0.845897	0.0521678	0.949932	0.102718	0.78289	0.0774426
PF3D7_1331700	1331700	0.901996	0.0961289	0.679755	0.140632	0.66157	0.0918819	0.943873	0.141156	0.916817	0.023854	0.949966	0.0424488	0.777455	0.0331514
PF3D7_1123400	ERF3	0.961921	0.0582118	0.976074	0.0461026	0.148148	0.481205	0.987179	0.129133	0.687336	-0.087953	0.951351	-0.0583225	0.619396	-0.0731377
PF3D7_0704600	UT	0.989728	-0.00950877	0.818891	0.280695	0.489826	0.604068	0.696842	-0.885668	0.372365	0.450806	0.951384	-0.175419	0.818057	0.137694
PF3D7_1416000	1416000	0.95387	-0.512037	0.541414	1.09609	0.981016	0.0185311	0.823245	0.673705	0.885423	-0.190096	0.951417	-0.16004	0.818057	-0.175068
PF3D7_1011200	BET1	0.978489	-0.0607154	0.665765	0.153248	0.832273	0.4141	0.810811	0.675965	0.812193	0.13213	0.952798	0.15302	0.764179	0.142575
PF3D7_0824600	DRE2	0.958306	0.777096	0.679124	-1.85066	0.248677	-0.412585	0.943873	1.64478	0.884419	-0.381303	0.95283	-0.379508	0.818151	-0.380406
PF3D7_1354900	1354900	0.95387	0.466519	0.690504	0.528412	0.153374	0.905232	0.998481	0.00209893	0.571587	0.293902	0.954209	0.121644	0.57157	0.207773
PF3D7_1142100	1142100	0.978489	0.0606875	0.988712	-0.0154856	0.635641	0.463422	0.949309	0.356295	0.721435	-0.152673	0.956931	0.137559	0.988671	-0.00755734
PF3D7_0630500	YTM1	0.868949	-0.409099	0.665765	-0.238501	0.940789	0.0935286	0.823245	0.365793	0.996959	0.00253061	0.95696	-0.108509	0.902786	-0.0529892
PF3D7_0715900	CDF	0.897484	1.04883	0.978772	-0.177508	0.423853	-1.26136	0.969019	-0.852236	0.488604	-0.648529	0.957411	-0.293663	0.576321	-0.471096
PF3D7_0209000	P230	0	-0.0603179	0	0.0256787	0.958192	0.062664	0.943873	-0.319911	0.416667	-0.113828	0.957411	-0.107092	0.692953	-0.11046
PF3D7_1430200	PMIX	0.958306	-0.121711	0.976074	0.163117	0.217125	-0.81907	0.943873	0.158181	0.416667	0.445644	0.957411	-0.115475	0.715385	0.165084
PF3D7_1446700	AKIT4	0.946888	-0.472522	0.98329	0.0582322	0.467692	-0.974249	0.987179	-0.940509	0.717155	0.23191	0.957411	0.323347	0.769459	0.277629
PF3D7_1107200	1107200	0.985447	0.0285745	0.704805	0.394641	0.311164	0.554219	0.752228	0.0348905	0.622266	-0.191417	0.958138	-0.0649522	0.551619	-0.128184
PF3D7_1216400	1216400	0.891098	0.236735	0.465686	-0.39899	0.981016	-0.0211478	0.996793	-0.0140936	0.936999	0.0539493	0.958138	-0.0757314	0.981073	-0.010891
PF3D7_1223200	1223200	0.726433	-0.868462	0.926416	0.171882	0.964187	-0.0263833	0.912994	0.435941	0.691581	-0.310409	0.958556	-0.0947983	0.653374	-0.202603
PF3D7_1345100	TRX2	0.616402	0.413928	0.976074	0.0856523	0.913793	-0.187503	0.969019	-0.162413	0.981181	0.0107052	0.958556	0.103341	0.876574	0.057023
PF3D7_1228800	1228800	0.960982	-0.27743	0.969388	0.192812	0.66157	-0.373745	0.987179	-0.307472	0.970905	-0.0391697	0.958556	-0.129388	0.885557	-0.0842786
PF3D7_1343000	PMT	0.329114	-0.205395	0.978772	-0.0342745	0.896291	-0.0762015	0.938731	0.116641	0.28169	-0.234253	0.960721	-0.0429381	0.230038	-0.138596
PF3D7_0609000	NUP637	0.967354	0.23981	0.811581	0.519715	0.825739	-0.287478	0.823245	0.428153	0.252174	-0.723804	0.960721	-0.109356	0.262238	-0.41658
PF3D7_0528200	EIF3E	0.838411	-0.26838	0.980649	-0.0262089	0.981016	-0.0129454	0.989577	-0.0775683	0.28169	-0.263158	0.960721	-0.0543898	0.27592	-0.158774
PF3D7_1037500	DYN2	0.984912	-0.0214006	0.978772	0.120744	0.321839	-0.926442	0.943873	-0.638681	0.0540541	0.680983	0.960721	0.180272	0.329897	0.430627
PF3D7_0621100	621100	0.899261	-0.148147	0.987053	-0.0206069	0.219219	-0.457057	0.987179	-0.149115	0.406746	0.342442	0.960721	0.0767853	0.384097	0.209614
PF3D7_1463500	1463500	0.890256	-0.481413	0.915748	0.254053	0.905636	0.103056	0.583062	0.674153	0.408284	0.616022	0.960721	0.0857491	0.385235	0.350886
PF3D7_0517300	SR1	0.324675	0.315287	0.375	0.116605	0.890345	-0.0620992	0.470085	-0.267438	0.587234	-0.11263	0.960721	-0.0294193	0.43199	-0.0710246
PF3D7_1357800	CCT4	0.803125	0.212773	0.652241	0.201427	0.542784	0.157703	0.836257	0.173116	0.561565	-0.122996	0.960721	-0.0384774	0.464037	-0.0807369
PF3D7_0516200	RPS11	0.578231	-0.222303	0.369281	-0.205032	0.630011	0.208607	0.989577	0.0331808	0.488406	-0.144693	0.960721	-0.0516984	0.474747	-0.0981959
PF3D7_1117100	UCH54	0.98712	0.012268	0.552209	-0.350704	0.949711	-0.109623	0.668224	-0.394112	0.447115	0.269829	0.960721	0.0915777	0.484013	0.180703
PF3D7_1025000	EPS15	0.946888	-0.344351	0.943292	0.169458	0.164103	-0.562593	0.989577	-0.0778569	0.538737	0.362072	0.960721	0.0566067	0.489617	0.209339
PF3D7_1132200	TCP1	0.657635	0.26839	0.608475	0.23084	0.918393	0.0501706	0.987179	0.0860092	0.727498	-0.0714919	0.960721	-0.0274189	0.550659	-0.0494554
PF3D7_0419400	419400	0.769231	0.426189	0.980649	0.029287	0.929664	-0.124493	0.995692	0.0850777	0.52218	0.259634	0.960721	0.0970635	0.56012	0.178349
PF3D7_1442100	RPA3	0.961921	-0.444092	0.980649	-0.0450727	0.890345	-0.565661	0.987179	0.609105	0.537634	-0.960611	0.960721	-0.355719	0.594722	-0.658165
PF3D7_0603400	TEX1	0.891098	-0.688457	0.976074	0.218352	0.126214	-1.88897	0.987179	0.504634	0.502003	0.552737	0.960721	0.239945	0.599626	0.396341
PF3D7_1429800	1429800	0.901996	-0.201379	0.980649	0.0503124	0.53271	-0.316213	0.995692	-0.0584799	0.588735	0.172111	0.960721	0.0910775	0.610138	0.131594
PF3D7_1133800	U5MTase	0.657895	-0.438343	0.591497	-0.440261	0.246537	-0.650716	0.987179	-0.311632	0.631579	0.205603	0.960721	0.108084	0.661445	0.156843
PF3D7_1002700	1002700	0.69214	-0.17596	0.978772	-0.070389	0.900471	-0.12828	0.987179	-0.204355	0.7384	0.114632	0.960721	0.0639293	0.673391	0.0892804
PF3D7_1352500	1352500	0.896324	-0.0867485	0.910397	0.136316	0.734463	0.150474	0.823245	-0.247281	0.780853	-0.0948856	0.960721	-0.0518074	0.69598	-0.0733465
PF3D7_1306400	RPT4	0.899261	-0.130829	0.591497	-0.333776	0.827888	-0.176287	0.987179	-0.224407	0.699319	0.101607	0.960721	0.0749485	0.697347	0.0882777
PF3D7_1365300	1365300	0	-0.0603179	0	0.0256787	0.510989	0.538028	0.943873	-0.364951	0.416667	-0.113828	0.960721	-0.125558	0.729365	-0.119693
PF3D7_0503400	ADF1	0.803207	-0.202919	0.8	0.357554	0.918393	0.162734	0.989577	-0.19366	0.743061	-0.150165	0.960721	-0.112118	0.742658	-0.131141
PF3D7_0527600	527600	0.978489	-0.0174396	0.679755	-0.36461	0.560248	0.509635	0.293413	0.658369	0.79504	0.0934835	0.960721	0.0723379	0.744436	0.0829107
PF3D7_1227700	KIC2	0.978489	0.0935871	0.646967	1.20787	0.566382	-1.19791	0.823245	0.946778	0.155797	0.808416	0.960721	-0.249865	0.748659	0.279275
PF3D7_1365500	GCVT	0.961921	0.160767	0.688702	0.41459	0.122449	0.842145	0.823245	0.551669	0.813068	0.198511	0.960721	0.109892	0.764003	0.154202
PF3D7_1036300	DBLMSP2	0.961921	0.254329	0	0.0256787	0.405303	0.329198	0	0.0587952	0.696581	0.303885	0.960721	-0.03821	0.764003	0.132837
PF3D7_1347900	1347900	0.813031	-0.400742	0.945853	-0.163509	0.955301	0.123965	0.943873	0.467739	0.738645	-0.13555	0.960721	-0.154599	0.778665	-0.145074
PF3D7_1222300	GRP94	0.901996	0.117312	0.915748	0.138995	0.637989	0.16292	0.987179	0.107836	0.571587	-0.1165	0.960721	0.0395614	0.799293	-0.0384693
PF3D7_0308200	CCT7	0.955419	0.121473	0.657394	0.177784	0.162304	0.392542	0.81997	0.253326	0.542857	-0.135287	0.960721	0.0478513	0.806587	-0.0437178
PF3D7_0915200	915200	0.978489	-0.0197872	0.978772	0.0259196	0.598351	0.419604	0.995692	0.0273395	0.872975	0.0605331	0.960721	0.0931503	0.81298	0.0768417
PF3D7_1461800	1461800	0.98657	0.0576907	0.423497	-1.34576	0.975802	0.0916584	0.654135	-1.70584	0.579632	0.766107	0.960721	-0.218651	0.818057	0.273728
PF3D7_0310500	DHX57	0.978489	-0.0673294	0.978772	-0.125753	0.148148	-1.2004	0.995692	-0.0512776	0.813454	-0.0689345	0.960721	-0.14291	0.822537	-0.105922
PF3D7_1401200	1401200	0.616402	-0.687576	0.657394	-0.361684	0.77674	-0.33743	0.823245	0.817236	0.904571	0.0789268	0.960721	0.18597	0.825386	0.132448
PF3D7_1304400	1304400	0.720559	0.524726	0.979911	-0.0592894	0.724735	-0.315317	0.989577	0.168732	0.907134	0.0994422	0.960721	0.110724	0.827885	0.105083
PF3D7_1437400	PANK2	0.841448	-0.753174	0	0.0256787	0.6606	0.218201	0.830751	0.943256	0.500675	-0.460255	0.960721	0.162115	0.829447	-0.14907
PF3D7_1130700	SMC1	0.877714	-1.2444	0.700117	0.656725	0	0.134392	0.943873	-0.379333	0.752937	-0.474835	0.960721	0.0834511	0.830339	-0.195692
PF3D7_1428300	1428300	0.891098	0.149076	0.665765	0.283492	0.978033	-0.0213348	0.989577	0.0644229	0.954621	0.0167098	0.960721	0.0626145	0.859627	0.0396621
PF3D7_0709700	PARE	0.954899	-0.116677	0.665765	-0.206269	0.740706	-0.211925	0.989577	-0.0250406	0.770865	0.109074	0.960721	-0.0384228	0.873885	0.0353257
PF3D7_0317200	CRK4	0.901996	0.330427	0.62226	-0.457783	0.134921	0.106523	0.836257	-0.574538	0.943407	0.0588239	0.960721	0.100172	0.876574	0.0794981
PF3D7_1445100	1445100	0.905226	0.17559	0.935084	0.15048	0.946815	-0.0453505	0.989577	0.0710797	0.973895	-0.013337	0.960721	-0.0589916	0.88055	-0.0361643
PF3D7_1420600	PANK1	0.870588	-0.191982	0.980649	0.0113569	0.999495	-0.000216132	0.960325	0.302448	0.580367	-0.153696	0.960721	0.069048	0.880671	-0.0423242
PF3D7_0516400	PhLP1	0.967354	0.123336	0.915748	0.392105	0.907792	-0.163342	0.949309	-0.195004	0.966866	0.038116	0.960721	0.103653	0.885557	0.0708844
PF3D7_1237800	HUB1	0.891098	-0.677247	0.315603	1.69548	0.455717	-0.669305	0.81997	-0.683347	0.936999	-0.119284	0.960721	-0.112482	0.885557	-0.115883
PF3D7_0317000	317000	0.616402	0.273128	0.925871	0.147337	0.186235	0.318399	0.989577	-0.0583469	0.978466	0.0138153	0.960721	0.049287	0.890975	0.0315512
PF3D7_1004200	1004200	0.803207	0.555808	0.690504	0.506968	0.732314	0.508148	0.793919	0.815486	0.658333	-0.312495	0.960721	0.137285	0.894132	-0.0876048
PF3D7_1145200	1145200	0.807692	0.763698	0.943292	-0.136558	0.435076	-0.612701	0.987179	0.345537	0.614995	0.325742	0.960721	-0.161837	0.902786	0.0819525
PF3D7_1120100	PGM1	0.958306	0.0900207	0.915748	0.140017	0.937348	-0.0573486	0.995692	0.0310783	0.579632	-0.101675	0.960721	0.0553027	0.904481	-0.0231861
PF3D7_1207000	1207000	0.953978	-0.327545	0.801126	-0.414093	0.217125	-1.17766	0.995692	-0.143102	0.963816	0.0359956	0.960721	-0.193752	0.918746	-0.0788783
PF3D7_0406000	406000	0.890256	0.458475	0.107383	-0.628016	0.987768	-0.0151441	0.639144	1.40116	0.584318	-0.389293	0.960721	0.206477	0.918746	-0.0914077
PF3D7_1215900	SR10	0.958306	-0.100659	0.501119	0.411317	0.428822	0.387252	0.997463	0.00581214	0.981714	-0.0144477	0.960721	0.0924649	0.925606	0.0390086
PF3D7_0703500	703500	0.95387	0.0839617	0.980649	-0.0369687	0.777872	0.212211	0.987179	0.105331	0.810868	0.0710087	0.960721	-0.0382085	0.927752	0.0164001
PF3D7_0722500	CWC15	0.958984	-0.241286	0.976942	-0.149153	0.383562	0.540137	0.741758	-1.30341	0.752553	-0.0866607	0.960721	0.221989	0.928163	0.0676643
PF3D7_1364500	RRP45	0.978489	0.0616567	0.991816	-0.0159219	0.544416	-0.51471	0.987179	0.240276	0.801227	0.226778	0.960721	-0.134102	0.955531	0.0463378
PF3D7_0723600	723600	0.958306	0.17411	0.958167	0.154214	0.428312	-0.2124	0.997463	0.0195628	0.779566	-0.0948695	0.960721	0.0650029	0.961874	-0.0149333
PF3D7_1416200	MCA3	0.565891	-0.69526	0.980649	-0.0359141	0.859854	-0.200058	0.823245	0.341608	0.915604	0.0685994	0.960721	-0.0858058	0.985424	-0.00860318
PF3D7_1410200	CTPS	0.948633	-0.159412	0.679124	-0.312394	0.833464	-0.164339	0.987179	0.193771	0.920786	0.060757	0.960721	-0.0763646	0.985959	-0.00780379
PF3D7_0930800	930800	0	-7.22405	0	-7.93243	0.369835	-5.2158	0.0394737	-7.45602	0.414538	-0.511016	0.960721	0.59664	0.985981	0.042812
PF3D7_1444800	FBPA	0.958306	0.0774888	0.955912	0.0322243	0.755877	0.0889667	0.987179	-0.0785106	0.537634	-0.121532	0.960746	-0.0302177	0.396597	-0.0758748
PF3D7_0423800	CyRPA	0.30137	-1.01251	0.536688	0.451315	0.905636	0.378002	0.960325	-0.433125	0.800072	0.217447	0.960797	-0.139654	0.961874	0.0388964
PF3D7_0301600	GEXP21	0.958306	0.0781756	0.978772	-0.119852	0.905697	-0.0954908	0.989577	-0.190809	0.888254	-0.0983264	0.960797	0.102743	0.996951	0.00220833
PF3D7_1430700	GDH2	0.98657	0.021435	0.660844	0.62239	0.217125	0.807917	0.81997	0.275651	0.463964	0.396435	0.961464	0.0927216	0.474747	0.244578
PF3D7_0202000	KAHRP	0.958306	-0.391185	0.968952	-0.275711	0.890345	-0.400218	0.501901	-1.18479	0.311526	-0.246369	0.961489	0.16571	0.957918	-0.0403297
PF3D7_0218000	RFC2	0.958306	-0.103602	0.945853	-0.156028	0.518219	-0.319126	0.987179	-0.271484	0.90573	0.0367692	0.96408	-0.0701671	0.95978	-0.016699
PF3D7_0423500	GAPM2	0.960982	-0.201155	0.955912	-0.26308	0.493525	-0.747294	0.989577	0.199153	0.310127	0.32179	0.964149	0.172186	0.627939	0.246988
PF3D7_1408200	AP2-G2	0.978489	0.104132	0.679755	-0.616314	0.541451	-1.23272	0.989577	-0.252866	0.471893	-0.81099	0.964149	0.209592	0.76803	-0.300699
PF3D7_1034900	MRScyt	0.978489	-0.0159543	0.980649	0.015247	0.975802	0.0199537	0.943873	0.200467	0.730485	-0.0739474	0.964149	0.0606694	0.981637	-0.00663899
PF3D7_1001000	CSA-L	0.958306	0.191892	0.687952	0.146849	0.19708	-0.276904	0.788136	0.627135	0.310127	-0.371428	0.964811	-0.102366	0.437111	-0.236897
PF3D7_0923000	RPB3	0.578231	0.247368	0.980649	0.0308562	0.779089	-0.149062	0.621875	-0.350056	0.877486	0.0829511	0.965473	0.0341334	0.806723	0.0585423
PF3D7_0813100	813100	0.726433	-0.412152	0.646967	-0.481385	0.866522	0.319497	0.501901	0.944342	0.0344828	0.720801	0.965583	0.114677	0.194805	0.417739
PF3D7_1031200	MORN1	0.998988	-0.00448546	0.956	-0.360398	0.919749	0.2087	0.997463	-0.00992842	0.227488	0.626459	0.965583	0.175686	0.448276	0.401072
PF3D7_0919400	PDI-Trans	0.960982	-0.13123	0.966124	-0.174419	0.709834	-0.394269	0.997463	-0.00837992	0.810868	-0.126399	0.965583	-0.0810779	0.764003	-0.103738
PF3D7_1439300	1439300	0.616402	-1.18771	0.687952	-0.718939	0.428822	1.17106	0.465217	-1.50633	0.971061	-0.0481922	0.965583	0.254258	0.929714	0.103033
PF3D7_0724000	724000	0.901996	0.859583	0.980649	0.0388647	0.851962	0.250824	0.823245	0.629462	0.971061	-0.0543944	0.965583	0.105165	0.978892	0.0253854
PF3D7_0812000	812000	0.693966	1.03181	0.915748	0.386488	0.217125	1.04438	0.711656	-0.907958	0.505929	0.338944	0.966264	0.164789	0.649735	0.251866
PF3D7_1122700	1122700	0.616402	-0.719914	0.637562	-0.741081	0.964187	-0.0825653	0.995692	0.0229502	0.571587	-0.211272	0.966264	0.0679773	0.818057	-0.0716472
PF3D7_1205100	SEPSECS	0.967354	0.0727731	0.925871	0.2642	0.643411	0.193873	0.761168	-0.582173	0.813454	0.143601	0.966285	0.0780185	0.773196	0.11081
PF3D7_0606700	606700	0.905226	-0.0596478	0.915748	0.081927	0.0227273	-0.65817	0.753497	-0.311197	0.816678	0.049302	0.966306	-0.0453929	0.992323	0.00195458
PF3D7_1104300	1104300	0.819074	0.481422	0.813187	-0.0990589	0	0.134392	0.81997	0.267835	0.681299	-0.204036	0.967384	-0.0310927	0.617782	-0.117564
PF3D7_0714000	H2B.Z	0.961921	0.0519143	0.980649	-0.0319105	0.840482	0.198369	0.987179	-0.193428	0.567568	-0.196896	0.967384	-0.0853741	0.627495	-0.141135
PF3D7_0100600;PF3D7_0937400	RIF;RIF	0.960982	0.185883	0.976074	0.0973844	0.19708	1.27911	0.997463	0.00598128	0.646837	-0.282665	0.967384	-0.138881	0.697347	-0.210773
PF3D7_1229500	CCT3	0.455357	0.237551	0.465686	0.22783	0.383562	0.219972	0.953039	0.0565298	0.945383	0.0160702	0.967384	0.017654	0.818057	0.0168621
PF3D7_1419000	1419000	0.45098	-1.16116	0.925871	-0.273276	0.965259	-0.107895	0.823245	1.00405	0.99383	-0.00981332	0.967384	-0.200582	0.902786	-0.105198
PF3D7_0627100	627100	0.680272	-0.50047	0.690307	0.225057	0.604215	0.632505	0.987179	-0.18878	0.938391	0.0560141	0.967384	-0.117163	0.961874	-0.0305747
PF3D7_1119000	1119000	0.700837	-0.284012	0.174359	-0.796993	0.217125	-0.839432	0.823245	0.106764	0.35641	-0.439538	0.967762	-0.0820574	0.388369	-0.260798
PF3D7_1321900	1321900	0.77814	0.482466	0.215596	0.764652	0.179825	-0.647452	0.854988	0.388334	0.343085	-0.39907	0.967762	-0.087946	0.421795	-0.243508
PF3D7_1464700	1464700	0.616402	-0.300064	0.961107	-0.0487764	0.518219	-0.273876	0.989577	-0.0665808	0.527406	0.19192	0.967762	0.0379571	0.453012	0.114939
PF3D7_1108500	SCS-alpha	0.841448	-0.177471	0.952189	-0.161209	0.953448	0.0797082	0.8351	-0.465432	0.253219	-0.391878	0.967762	-0.109334	0.473864	-0.250606
PF3D7_0406100	406100	0.867612	-0.101915	0.507795	-0.123234	0.373196	-0.270437	0.987179	0.097145	0.416667	-0.142697	0.967762	-0.0443084	0.474747	-0.0935029
PF3D7_1307000	RRP40	0.958306	-0.168711	0.265152	0.353122	0.913793	0.0627625	0.943873	-0.484006	0.447619	0.349254	0.967762	0.0917773	0.519535	0.220515
PF3D7_0504600	BCKDHB	0.964473	0.0427343	0.925871	0.185765	0.609954	0.185759	0.293413	-0.77056	0.536145	0.201968	0.967762	0.0689873	0.592505	0.135478
PF3D7_1343800	1343800	0.891098	0.34868	0.608475	0.731782	0.432014	1.8069	0.801347	-0.544315	0.318452	0.499959	0.967762	0.228113	0.617782	0.364036
PF3D7_1433400	PHD2	0.983299	0.0535283	0.979603	-0.12914	0.890345	0.419865	0.995692	-0.117151	0.440457	0.325521	0.967762	0.168306	0.673391	0.246914
PF3D7_0602600	602600	0.616402	-1.029	0.705618	0.583695	0.875356	-0.287883	0	0.0587952	0.708158	0.287861	0.967762	0.0755246	0.697347	0.181693
PF3D7_1214100	PIGO	0.955419	0.212904	0.646967	0.392167	0.492063	0.475434	0.493976	0.528451	0.745649	0.110137	0.967762	0.0497125	0.711961	0.0799247
PF3D7_0104500	104500	0.726433	0.0698026	0.945853	-0.0773414	0.171569	0.186211	0.989577	-0.0505544	0.810868	-0.0786852	0.967762	-0.029326	0.711961	-0.0540056
PF3D7_0610800	TK	0.958306	0.0747719	0.174359	0.207101	0.109375	0.364289	0.293413	0.256903	0.920786	-0.0268903	0.967762	-0.0105729	0.771651	-0.0187316
PF3D7_0418200	EIF3M	0.97957	-0.0212417	0.915748	0.17192	0.440735	0.233016	0.989577	0.0585904	0.476471	-0.166962	0.967762	0.0494389	0.78289	-0.0587616
PF3D7_0217200	217200	0.897196	0.523103	0.978772	0.111954	0.958192	0.0929749	0.987179	0.28017	0.813454	-0.185368	0.967762	-0.0870296	0.78289	-0.136199
PF3D7_0903700	903700	0.658768	-0.149318	0.679124	-0.0964529	0.518219	-0.164564	0.987179	0.0718157	0.916817	0.0228307	0.967762	0.0270429	0.818057	0.0249368
PF3D7_1432800	1432800	0.95387	-0.458389	0.608475	-0.682577	0.134921	-0.845903	0.996793	-0.0300411	0.606776	-0.322453	0.967762	0.0898155	0.818057	-0.116319
PF3D7_1433000	NOP10	0.657568	-0.253094	0.652778	-0.23219	0.835938	-0.225587	0.8048	-0.520017	0.416667	-0.200308	0.967762	0.07198	0.826987	-0.0641638
PF3D7_1468900	1468900	0.955419	-0.115566	0.690307	-0.225248	0.672379	0.199508	0.943873	0.309828	0.929193	0.0275354	0.967762	0.0654189	0.859264	0.0464771
PF3D7_1414500	ABCk2	0.946888	0.241924	0.510965	-0.764687	0.894773	-0.24023	0.44186	0.859827	0.91747	0.0737703	0.967762	0.126163	0.859627	0.0999664
PF3D7_1440700	AP3M	0.958306	-0.225405	0.978772	0.145134	0.838258	-0.343748	0.991935	0.131655	0.488604	0.351236	0.967762	-0.133951	0.86419	0.108642
PF3D7_0219600	RFC1	0.616402	-0.259907	0.926416	0.0792059	0.136364	-0.510052	0.683857	-0.446129	0.817182	0.0799932	0.967762	-0.0304228	0.899038	0.0247852
PF3D7_0102900	102900	0.867612	0.151877	0.651703	-0.209322	0.7825	-0.186252	0.823245	0.124437	0.787968	0.0881388	0.967762	-0.0383585	0.904425	0.0248902
PF3D7_0505800	SUMO	0.877714	0.282054	0.463731	0.610898	0.469697	-0.374985	0.539007	-0.509879	0.810868	-0.113918	0.967762	0.0492086	0.915205	-0.0323545
PF3D7_0911900	ICP	0.388235	0.839243	0.423497	0.42329	0.660695	-0.181614	0.987179	0.202881	0.994872	0.00339219	0.967762	0.0418662	0.915403	0.0226292
PF3D7_1011400	1011400	0.45098	-0.232584	0.958913	0.0814795	0.864	0.0645858	0.949309	-0.100014	0.879718	-0.0533219	0.967762	0.0220528	0.918746	-0.0156345
PF3D7_1209200	LSM7	0.978489	-0.0170103	0.690024	-0.109677	0.928922	-0.0422721	0.107527	-0.613783	0.784763	-0.0934338	0.967762	0.0509908	0.936472	-0.0212215
PF3D7_1146000	RSA4	0.623377	-0.354774	0.989236	0.0164343	0.838957	0.28858	0.943873	0.2701	0.992757	0.00893261	0.967762	-0.0741956	0.940878	-0.0326315
PF3D7_1231100	RAB2	0.885529	-0.182656	0.103448	-0.194141	0.571429	0.160923	0.996774	-0.0261814	0.825969	0.064067	0.967762	-0.0407519	0.961075	0.0116576
PF3D7_0618700	618700	0.803207	-0.465961	0.915748	-0.111949	0.153285	-0.644708	0.987179	0.320431	0.75661	-0.157785	0.967762	0.10305	0.961874	-0.0273673
PF3D7_1029100;PF3D7_1029100	1029100;1029100	0.616402	1.6081	0.679124	-0.882132	0.91038	-0.559404	0.912994	-1.00568	0.96797	-0.0873941	0.967762	0.211659	0.965054	0.0621326
PF3D7_1024800	EXP3	0.729282	0.709134	0.943292	-0.208606	0.875356	-0.193818	0.493976	0.998157	0.914686	0.0954594	0.967762	-0.127303	0.985401	-0.0159216
PF3D7_0604600	604600	0.958306	0.204555	0.994425	0.00968861	0.919926	-0.204901	0.0617284	-2.29917	0.761538	0.137023	0.967762	-0.174076	0.985401	-0.0185268
PF3D7_1357900	1357900	0.771186	0.220808	0.9625	0.0644483	0.958192	0.0506498	0.989577	-0.0517883	0.845127	-0.0541152	0.967762	0.0508409	0.995918	-0.00163715
PF3D7_0309300	309300	0.883315	-0.758694	0.703789	0.791694	0.109375	-1.04348	0.943873	-0.572611	0.691581	0.359038	0.967782	0.0953878	0.697347	0.227213
PF3D7_0527100	UBC13	0.657635	0.191889	0.915748	0.113922	0.608595	-0.203829	0.987179	0.0913219	0.497275	-0.148362	0.967842	0.0430115	0.777455	-0.0526752
PF3D7_1314100	1314100	0.578231	0.400402	0.803172	-0.455044	0.940719	-0.197354	0.117647	1.17803	0.631373	-0.338244	0.967842	0.121542	0.876574	-0.108351
PF3D7_0711500	711500	0.978489	-0.0426106	0.969388	0.201973	0.900471	0.343171	0.293413	0.90164	0.94507	0.0271897	0.967842	0.113999	0.883456	0.0705944
PF3D7_1022600	Kelch10	0.95387	0.147016	0.657186	0.216471	0.958192	0.0889909	0.823245	-0.43729	0.28169	-0.193524	0.967862	-0.069766	0.560319	-0.131645
PF3D7_0216600	216600	0.978489	0.0227458	0.925871	0.169737	0.918393	-0.17895	0.943873	0.171653	0	0.781557	0.967941	0.0800012	0.120344	0.430779
PF3D7_1450100	SRP54	0.807692	-0.159466	0.976074	-0.0794047	0.890345	0.098395	0.989577	0.0643694	0.493793	-0.165545	0.967941	-0.0280175	0.384097	-0.0967813
PF3D7_0813000	KIC7	0.769231	-0.367018	0	0.0256787	0.833856	0.217406	0.968085	-0.171476	0.936999	0.0395223	0.967941	0.0655786	0.876574	0.0525505
PF3D7_1247800	DPAP2	0.958306	-0.41461	0.8	0.661206	0.760661	-0.548854	0.823245	0.775258	0.950418	-0.102068	0.967941	-0.152221	0.899225	-0.127145
PF3D7_1228600	MSP9	0.978489	0.0280749	0.969388	-0.0426638	0.8195	-0.136309	0.823245	0.136303	0.505277	0.12399	0.968542	0.0201075	0.32829	0.072049
PF3D7_0503200	CDC6	0.955419	-1.09796	0.809833	-1.3138	0.909385	-0.694134	0.530466	-2.65411	0.167742	-1.73104	0.968542	-0.334107	0.418275	-1.03257
PF3D7_0822900	PIC2	0.957431	-0.426259	0.926416	0.337757	0.760463	-0.508658	0.989577	-0.132363	0.318182	0.764941	0.968542	0.135069	0.427481	0.450005
PF3D7_1136400	SRP72	0.961921	0.064092	0.976942	-0.0736534	0.965259	-0.0539771	0.995692	0.096171	0.404472	0.322769	0.968542	-0.0278548	0.45086	0.147457
PF3D7_1030500	RPN9	0.958306	0.0914839	0.956753	-0.113911	0.497902	-0.449921	0.987179	0.234925	0.406746	0.292522	0.968542	0.0645396	0.477629	0.178531
PF3D7_1321500	PDEbeta	0.958306	0.216438	0.679755	0.239142	0.570909	0.565565	0.989577	-0.0165906	0.535628	0.365581	0.968542	0.0695264	0.550659	0.217554
PF3D7_0630600	630600	0.76007	0.157899	0.216216	0.495907	0.859956	0.171182	0.654135	0.928748	0.406746	0.249528	0.968542	0.101164	0.647657	0.175346
PF3D7_0517700	EIF3B	0.957431	0.0968289	0.911318	0.159332	0.162304	0.485086	0.989577	0.0808399	0.666058	-0.0863985	0.968542	-0.0370147	0.673391	-0.0617066
PF3D7_0110000	110000	0.890816	0.385617	0.657186	0.863036	0.604215	1.15705	0.823245	0.476834	0.308682	-0.755474	0.968542	0.166696	0.708059	-0.294389
PF3D7_0407800	CINCH	0.961921	-0.152122	0.951832	-0.339528	0.760661	-0.401711	0.996793	0.0716278	0.163121	0.524431	0.968542	-0.12816	0.718321	0.198135
PF3D7_0722200	RALP1	0.890256	-0.166705	0.958167	-0.194358	0.432014	-0.416132	0.988652	0.165107	0.676106	0.155557	0.968542	0.071851	0.718548	0.113704
PF3D7_1323700	GAPM1	0.978489	-0.0736393	0.931236	0.389437	0.530749	-0.815929	0.823245	-1.04091	0.371158	0.288604	0.968542	0.159851	0.718775	0.224227
PF3D7_0413600	RPT3	0.961921	-0.0252925	0.925871	0.0718079	0.896528	-0.093209	0.989577	-0.161808	0.642245	0.111232	0.968542	0.0620718	0.726115	0.0866521
PF3D7_1003800	EFTUD2	0.978489	-0.0288229	0.987053	-0.0238195	0.535193	-0.296183	0.995692	-0.041712	0.416667	0.214259	0.968542	-0.0524726	0.730284	0.0808934
PF3D7_0919000	NAPS	0.657568	0.2256	0.951864	0.0648879	0.494286	0.177282	0.823245	0.0745966	0.8367	-0.0553452	0.968542	-0.0217538	0.730284	-0.0385495
PF3D7_1437800	TRAPPC5	0.455357	0.441426	0.679755	-0.355422	0.312796	0.464926	0.823245	0.328906	0.695466	0.207851	0.968542	-0.0212794	0.734009	0.0932856
PF3D7_1213600	DLC8	0.0425532	-1.54852	0.476526	-0.941361	0.905636	-0.315926	0	-2.00003	0.292359	-0.577109	0.968542	0.140046	0.734009	-0.218531
PF3D7_1474400	1474400	0.978489	-0.0854608	0.798	-0.192711	0.900471	0.359707	0.823245	0.833109	0.663919	0.280201	0.968542	0.159958	0.744436	0.22008
PF3D7_1351700	IMC1f	0.967354	-0.153183	0.943292	0.465708	0.432014	-1.28067	0.989577	-0.354615	0.157143	0.679849	0.968542	-0.18463	0.76803	0.24761
PF3D7_1340600	DBR1	0.832659	-0.191356	0.978772	-0.0102957	0.542199	0.227967	0.572881	0.298254	0.835811	0.0640413	0.968542	0.0329677	0.76803	0.0485045
PF3D7_1325400	1325400	0.958306	-0.20484	0.646967	0.953255	0.764858	-0.481326	0.823245	0.655954	0.851619	-0.177645	0.968542	-0.126333	0.825269	-0.151989
PF3D7_1407500	TRM112	0.958306	0.0712518	0.679124	0.540553	0.945518	-0.117535	0.963262	0.127763	0.901242	0.0705201	0.968542	0.0692908	0.849511	0.0699054
PF3D7_0402400	GEXP18	0.835121	0.157687	0.713326	0.159861	0.492795	-0.173638	0.997463	-0.00235989	0.730927	-0.0775616	0.968542	0.032738	0.888551	-0.0224118
PF3D7_0703700	703700	0.961921	0.378481	0.680488	-1.05079	0.156069	-2.37159	0.732558	1.95832	0.490196	-0.717939	0.968542	0.299881	0.888551	-0.209029
PF3D7_1344200	GRP170	0.960982	0.034981	0.988712	-0.00434288	0.944575	-0.0353508	0.943873	0.0604096	0.835589	-0.0422844	0.968542	0.0191636	0.905827	-0.0115604
PF3D7_0611300	ATPTG2	0.832659	0.447815	0.364238	0.276431	0.760661	0.657039	0.968142	0.17588	0.971061	0.0196587	0.968542	-0.126182	0.935227	-0.0532617
PF3D7_1350100	KRS1	0.711694	0.193603	0.818891	0.237427	0.955403	0.0472206	0.724409	0.250801	0.992776	-0.00499258	0.968542	0.0438725	0.936472	0.01944
PF3D7_1332000	SYN5	0.958306	0.23943	0.915748	-0.409441	0.988307	-0.00653246	0.8048	-0.994842	0.7384	-0.200815	0.968542	0.101485	0.936472	-0.0496649
PF3D7_0220000	LSA3	0.961921	-0.0560224	0.600365	0.335271	0.904953	-0.126211	0.668224	0.315163	0.79913	-0.111391	0.968542	0.0597368	0.945749	-0.0258271
PF3D7_0205400	205400	0.876168	0.51428	0.665765	0.165772	0.38921	-0.805838	0.823245	0.149329	0.810868	0.145352	0.968542	-0.0809011	0.956667	0.0322255
PF3D7_1021400	1021400	0.961921	-0.0640936	0.988712	-0.0174859	0.528859	0.454862	0.989577	0.0887927	0.966776	-0.0287928	0.968542	0.0705017	0.963881	0.0208544
PF3D7_0704400	704400	0.891098	-0.218699	0.980649	0.0488176	0.87069	0.359444	0.823245	0.617499	0.688153	0.186488	0.968561	0.13687	0.791013	0.161679
PF3D7_0904500	904500	0.958306	0.160953	0.978772	-0.023481	0.985722	-0.00231781	0.943873	0.214998	0.28169	-0.405854	0.968862	0.0297207	0.329897	-0.188066
PF3D7_1034400	SDHA	0.883315	0.41963	0.978772	0.0424547	0.19708	0.745483	0.989577	0.0907548	0.188571	-0.482741	0.968862	0.0629972	0.473864	-0.209872
PF3D7_0215000	ACS9	0.723108	0.599943	0.980649	-0.0548549	0.964187	0.0610407	0.861397	-0.835441	0.367788	0.461434	0.968862	0.102141	0.50216	0.281788
PF3D7_0532100	ETRAMP5	0.545455	0.5192	0.180488	0.504187	0.939964	-0.122519	0.987179	0.212705	0.187135	-0.291925	0.968862	-0.075997	0.50915	-0.183961
PF3D7_0628100	HECT1	0.958306	0.184066	0.625418	1.279	0.494286	-0.694986	0.989577	-0.245998	0.318452	0.851603	0.968862	-0.0955453	0.518047	0.378029
PF3D7_1202600	NEMF	0.883315	0.219571	0.976942	-0.173983	0.795567	0.461376	0.441315	0.965461	0.513089	0.305389	0.968862	0.0724949	0.57938	0.188942
PF3D7_0529500	529500	0.958306	-0.0714566	0.914069	-0.177269	0.748387	-0.369459	0.823245	-0.133411	0.646837	-0.147042	0.968862	-0.0615622	0.711961	-0.104302
PF3D7_1435200	1435200	0.905226	0.169969	0.788501	-0.279895	0.840482	-0.209056	0.44843	0.228242	0.752937	-0.151471	0.968862	-0.0486123	0.726115	-0.100042
PF3D7_1226600	PCNA2	0.978489	0.0177279	0.558824	0.244608	0.975802	-0.0276847	0.81997	-0.282815	0.570312	0.144246	0.968862	-0.0321769	0.742658	0.0560347
PF3D7_0625200	625200	0.958306	0.728179	0.360269	-2.06416	0.907971	0.484034	0.660848	-1.64916	0.590957	-0.981756	0.968862	0.194259	0.791013	-0.393749
PF3D7_1462300	1462300	0.954899	0.122882	0.670683	-0.349472	0.467692	0.182972	0.997463	-0.00990092	0.835811	0.0984399	0.968862	0.0482628	0.801694	0.0733514
PF3D7_1211800;PF3D7_1365900	PfpUB;NA	0.616402	-0.413885	0.571157	-0.309752	0.610405	0.232526	0.987179	-0.0964832	0.891058	0.056986	0.968862	0.041828	0.82664	0.049407
PF3D7_1343900	PRPF4	0.616402	-0.242958	0.472289	-0.368424	0.976915	0.0383248	0.989577	-0.107392	0.800072	-0.0703477	0.968862	-0.0939865	0.850358	-0.0821671
PF3D7_1219100	CHC	0.978489	-0.0521932	0.976074	0.216268	0.122449	-1.49952	0.987179	-0.415371	0.362069	0.301641	0.968862	-0.118704	0.878446	0.0914685
PF3D7_1401000	GBPH	0.616402	-0.579087	0.787368	-0.36572	0.383562	-0.988441	0.740331	-1.06772	0.952142	-0.0501426	0.968862	-0.137454	0.899225	-0.0937985
PF3D7_1321700	SF1	0.867612	0.264045	0.941474	0.123158	0.467692	0.639157	0.96	-0.206303	0.632296	0.18622	0.968862	-0.0789205	0.899345	0.0536498
PF3D7_1001900	PfJ23	0.737319	-0.370365	0.8	0.183112	0.890345	-0.147226	0.987188	-0.224253	0.876535	0.0796034	0.970078	-0.0658054	0.987616	0.00689903
PF3D7_0704200	NSUN1	0.0909091	-0.610264	0.164021	-0.737089	0.341463	-0.469857	0.540636	-1.00595	0.728618	0.100266	0.970096	0.0706775	0.795181	0.0854716
PF3D7_0420600	AKIT6	0.899261	-0.584786	0.980649	-0.115987	0.734463	-0.731913	0.995692	0.134259	0.527406	0.254238	0.970711	-0.153825	0.95978	0.0502063
PF3D7_0704300	BLEB	0.559055	0.468529	0.930198	0.146981	0.905636	0.23341	0.151786	0.741066	0.372365	0.244152	0.971924	0.07394	0.595865	0.159046
PF3D7_1358900	1358900	0.718876	-0.389716	0.915748	-0.112129	0.975815	0.0282102	0.834123	-0.268356	0.544484	-0.203871	0.972554	-0.0398774	0.541538	-0.121874
PF3D7_0316700	YOP1	0.803207	0.305786	0.646967	-0.13369	0.838957	0.10486	0.823245	-0.299472	0.936526	0.0420078	0.972554	0.0472644	0.88188	0.0446361
PF3D7_0804500	804500	0.967354	0.0384386	0.773626	0.383492	0.760661	-0.265448	0.987179	-0.286713	0.148148	0.59363	0.972619	0.0960913	0.369863	0.34486
PF3D7_0209800	UAP56	0.891098	-0.0753266	0.665765	-0.143402	0.659066	0.0746833	0.997463	0.00738577	0.734095	-0.0610052	0.972619	-0.0233974	0.686706	-0.0422013
PF3D7_1442900	ARFGEF	0.850602	0.222232	0.925871	0.227111	0.838957	0.296928	0.943873	-0.528552	0.565909	0.221871	0.972619	0.0777182	0.687764	0.149794
PF3D7_0807800	RPN10	0.295775	-0.554081	0.968932	-0.0723661	0.732246	-0.288075	0.943873	0.572877	0.36715	-0.333838	0.972619	0.0936502	0.807692	-0.120094
PF3D7_1470700	1470700	0.958306	0.521796	0.413598	-1.22544	0.777872	0.634311	0.943873	0.457894	0.978466	0.0382796	0.972635	-0.123753	0.967846	-0.0427367
PF3D7_1303100	1303100	0.616402	1.44789	0.423497	1.49482	0.122449	1.57335	0.180328	1.6706	0.527406	-0.0942944	0.972652	-0.0604232	0.778665	-0.0773588
PF3D7_0303000	NSF	0.623377	-0.533617	0.463731	-0.549639	0.983086	0.00990142	0.997463	0.0110408	0.439344	0.14081	0.972668	-0.0314086	0.726115	0.0547005
PF3D7_0626800	PyrK	0.978489	-0.0186107	0.970775	0.0648246	0.981016	-0.00715485	0.995692	0.0333748	0.690435	-0.0872715	0.973872	-0.029709	0.67735	-0.0584903
PF3D7_0926400	926400	0.841448	0.276111	0.943292	0.175029	0.864099	0.179345	0.752228	0.779896	0.416667	-0.374141	0.975964	-0.0903877	0.57938	-0.232265
PF3D7_1126900	SNRPF	0.616402	1.61264	0.962525	0.388399	0.156069	-1.87356	0.654135	-0.464693	0.752937	0.320047	0.976275	0.109085	0.77266	0.214566
PF3D7_1015800	1015800	0.961921	0.0751213	0.915748	0.262805	0.890345	-0.181731	0.943873	0.268195	0.40568	-0.279068	0.976317	-0.0667378	0.563618	-0.172903
PF3D7_0606000	KIC1	0.983299	0.0297266	0.679124	0.429319	0.706863	-0.336882	0.989577	0.123742	0.527981	0.180814	0.976317	-0.0652901	0.88055	0.0577622
PF3D7_1345600	1345600	0.961921	-0.254004	0.980649	-0.10174	0.541451	-1.13135	0.96	0.727919	0.416667	0.3536	0.976317	-0.170605	0.927669	0.0914975
PF3D7_0629100	NAPRT	0.958984	0.0714334	0.976074	-0.0665925	0.699308	-0.218454	0.998479	0.00209484	0.327635	-0.225447	0.976331	-0.0387526	0.424204	-0.1321
PF3D7_1133600	1133600	0.726433	-1.23618	0.423497	-1.06427	0.6606	0.981835	0.823245	-0.914249	0.322581	-0.732319	0.977843	-0.115709	0.474747	-0.424014
PF3D7_1334600	MSRP3	0.680899	0.422395	0.818891	-0.491595	0.541451	0.854393	0.433962	0.95607	0.489392	0.400304	0.977843	0.0773252	0.592505	0.238815
PF3D7_1330800	1330800	0.905226	-0.451663	0.316901	-0.868343	0.890345	-0.731076	0.995692	0.12806	0.12037	-0.661341	0.977843	-0.188432	0.622831	-0.424886
PF3D7_0707400	ATAD3A	0.849332	0.285427	0.679124	-0.323891	0.153374	0.726906	0.989577	0.128079	0.590957	0.246457	0.977843	0.0484827	0.627939	0.14747
PF3D7_1465100	COG6	0.960982	0.215937	0.7881	0.870444	0.66157	-0.594414	0.653631	0.881101	0.292359	0.616725	0.977843	-0.102351	0.656469	0.257187
PF3D7_1311200	1311200	0.978489	-0.0896477	0.687952	0.396896	0.760661	-0.57115	0.653631	0.784792	0.563073	0.421736	0.977843	0.115346	0.692953	0.268541
PF3D7_1129000	SPDS	0.958306	0.111907	0.679124	0.403521	0.971277	-0.03316	0.987179	0.126383	0.612069	-0.15449	0.977843	-0.0468461	0.697347	-0.100668
PF3D7_0515400	515400	0	-0.0603179	0	0.0256787	0.838957	-0.235706	0.818898	0.247425	0.416667	-0.113828	0.977843	-0.0448785	0.726115	-0.079353
PF3D7_1466100	PPKL	0.957335	0.377269	0.979911	0.106265	0.341463	-0.667498	0.823245	-0.815155	0.567568	-0.227591	0.977843	-0.0876835	0.730284	-0.157638
PF3D7_1330400	1330400	0.616402	-0.329059	0.925871	0.258743	0.94	0.0531334	0.668224	-0.305621	0.802443	-0.130992	0.977843	-0.0354006	0.777455	-0.0831963
PF3D7_1127000	1127000	0.95387	0.178249	0.646967	0.320017	0.851962	0.0492985	0.696842	-0.277178	0.875728	0.0669121	0.977843	0.0216761	0.817961	0.0442941
PF3D7_1201500	1201500	0.958306	0.098557	0.809833	0.11234	0.753903	0.14295	0.995692	0.0550586	0.727498	-0.0640501	0.977843	-0.0452612	0.818151	-0.0546557
PF3D7_1241700	RFC4	0.803207	-0.317691	0.964005	-0.152277	0.264103	-0.33634	0.938731	-0.52327	0.676393	-0.168395	0.977843	0.0546696	0.878446	-0.0568629
PF3D7_1456600	1456600	0.883315	-0.171019	0.525974	-0.399085	0.598351	0.720531	0.501901	-0.293434	0.877486	-0.0723971	0.977843	-0.0799187	0.878446	-0.0761579
PF3D7_0510200	CYP87	0.947761	0.344488	0.174359	0.605489	0.469697	0.784432	0.943873	0.365907	0.663919	-0.241892	0.977843	0.0771367	0.880671	-0.0823778
PF3D7_1232100	CPN60	0.946888	0.0938453	0.952189	0.0494903	0.367432	0.255654	0.823245	0.211953	0.717155	-0.0762325	0.977843	0.0294383	0.890975	-0.0233971
PF3D7_1238100	1238100	0.946888	0.142381	0.915748	-0.0887419	0.66157	0.113236	0.987179	0.0663812	0.970905	-0.0138516	0.977843	-0.0189636	0.91457	-0.0164076
PF3D7_1237200	1237200	0.616402	-0.105142	0.818891	-0.227326	0.855882	-0.17444	0.823245	0.515777	0.985424	-0.00973745	0.977843	-0.0615382	0.932402	-0.0356378
PF3D7_0915100	UBC9	0.996439	0.00553387	0.495434	-0.583939	0.643411	0.804593	0.914511	-0.641518	0.642105	0.237044	0.977843	-0.12028	0.944507	0.0583819
PF3D7_1124300	BDP7	0.64467	-0.681411	0.791878	0.573826	0.130081	-0.330794	0.997463	0.0222376	0.992787	-0.0111844	0.977843	0.0715676	0.963881	0.0301916
PF3D7_1457300	1457300	0.961921	-0.0504892	0.92	0.19999	0.965259	0.0605149	0.927858	0.293513	0.926123	-0.03995	0.977843	0.0661606	0.978892	0.0131053
PF3D7_1333700	CenH3	0.990246	0.0181472	0.375	-0.984439	0.136364	1.239	0.943873	-0.420288	0.920786	0.117452	0.977843	-0.09392	0.988666	0.0117659
PF3D7_0723000	723000	0.891098	0.310394	0.976074	0.245676	0.161111	-1.16318	0.948932	0.496576	0.897068	0.0850212	0.977843	-0.0958205	0.994885	-0.00539967
PF3D7_1312700	1312700	0.995927	0.00254473	0.943292	-0.237231	0.760661	0.374408	0.507463	0.377233	0.936999	0.0588323	0.977843	-0.0520423	0.995403	0.00339499
PF3D7_0529400;PF3D7_0529400	AKIT5;AKIT5	0.959662	-0.195041	0.994425	0.00687237	0.462025	-1.10022	0.989577	-0.317016	0.642245	0.122581	0.977843	-0.114125	0.995931	0.00422798
PF3D7_0602100	MTR4	0.905226	-0.354252	0.436997	-0.7916	0.905636	-0.136357	0.505618	-0.807046	0.812193	-0.181353	0.977868	-0.0636193	0.8135	-0.122486
PF3D7_1453500	NTH	0.958306	0.674	0.915748	-1.03135	0.1	-2.34699	0.621875	1.84401	0.927865	-0.258673	0.977868	0.212473	0.992323	-0.0231002
PF3D7_1402300	RPN6	0.77814	-0.185329	0.679755	-0.23319	0.127273	-0.48615	0.997463	-0.00802595	0.277154	0.303557	0.979179	0.0343427	0.334783	0.16895
PF3D7_1431400	SRA	0.616402	-1.18185	0	0.0256787	0.776551	-0.440249	0.8048	0.237818	0.527406	0.446939	0.979179	0.0621964	0.578537	0.254568
PF3D7_0405100	SEC24B	0.961921	0.140174	0.375	1.04008	0.984647	-0.0293379	0.823245	0.357803	0.311526	0.657418	0.979179	-0.0876227	0.60797	0.284898
PF3D7_0505100	TRS85	0.958306	-0.281604	0.978772	0.200713	0.949711	0.195497	0.668224	-0.642284	0.610152	0.628323	0.979179	0.106081	0.673391	0.367202
PF3D7_1366500	NDK	0.616402	0.255232	0.541414	0.514632	0.763181	-0.193218	0.995692	-0.0262226	0.733878	-0.13564	0.979179	-0.0236694	0.689132	-0.0796547
PF3D7_1466400	ApiAP2	0.943674	-0.726755	0.980649	0.16794	0.432014	-1.25538	0.989577	-0.275206	0.537634	0.454125	0.979179	0.143341	0.726115	0.298733
PF3D7_1028400	1028400	0.883315	0.425797	0.781522	-0.24157	0.978114	-0.0266474	0.823245	-0.453135	0.675868	0.248181	0.979179	0.0675674	0.733594	0.157874
PF3D7_0918900	gammaGCS	0.890256	-0.0948564	0.8	-0.209634	0.91038	0.112973	0.959854	0.214254	0.897068	-0.0417789	0.979179	-0.0352881	0.86419	-0.0385335
PF3D7_1435500	CLC	0.952342	0.24968	0.818891	0.50749	0.566382	-1.55416	0.823245	1.50662	0.708158	0.147348	0.979179	0.196263	0.885557	0.171805
PF3D7_0616200	NDC80	0.958306	-0.266944	0.915748	0.414749	0.42329	-0.977983	0.987179	-0.37299	0.91479	-0.0656737	0.979179	-0.11326	0.899762	-0.089467
PF3D7_1460400	UCHL3	0.850602	-1.35271	0.113333	-3.9737	0.367432	-2.18624	0.989577	0.756327	0.970905	-0.0758868	0.979179	0.211182	0.971092	0.0676475
PF3D7_0113900	CBP1	0.946888	0.217635	0.818891	0.217478	0.38921	-0.437075	0.748644	-0.53827	0.966866	-0.0199072	0.979179	0.0427479	0.974973	0.0114204
PF3D7_1447300	1447300	0.77814	1.43104	0.608475	0.612892	0.980859	0.0321592	0.987179	0.169239	0.489362	-0.550921	0.979203	0.0623235	0.656769	-0.244299
PF3D7_0936000	REX2	0.990774	0.0124213	0.976942	0.087647	0.877754	-0.135439	0.989577	-0.0896031	0.904571	-0.0400783	0.979203	0.0367696	0.995931	-0.0016544
PF3D7_1241200	NUP269	0.967354	0.149036	0.978772	0.188368	0.314421	-1.00007	0.943873	0.417397	0.773485	0.145141	0.979792	-0.0984013	0.978892	0.0233701
PF3D7_0406400	cGLO2	0.958306	-0.0952468	0.818182	0.128461	0.658297	-0.038474	0.989577	0.0319667	0.324638	-0.203452	0.98046	-0.00943248	0.15443	-0.106442
PF3D7_1334100	ORC4	0.700837	2.3496	0.415254	-3.32393	0.965259	-0.325644	0.653631	-3.53094	0.291096	2.3487	0.98046	-0.238585	0.555723	1.05506
PF3D7_0507700	NPL4	0.807692	0.121923	0.8	0.163296	0.905636	0.0304498	0.987179	-0.131029	0.713087	-0.0888572	0.98046	-0.0200853	0.665514	-0.0544713
PF3D7_1455500	1455500	0.958306	0.15303	0.818891	0.33325	0.278195	-0.626443	0.966011	0.236692	0.483918	0.188293	0.98046	-0.0534509	0.849511	0.0674211
PF3D7_1113700	GLO1	0.890256	0.23793	0.540041	0.92096	0.659066	0.257904	0.987179	0.144955	0.88959	0.0811889	0.98046	0.0303717	0.851202	0.0557803
PF3D7_1014600	ADA2	0.835121	0.520437	0.818891	-0.582153	0.939964	-0.0989953	0.823245	0.437628	0.877486	0.121696	0.98046	0.060319	0.859264	0.0910073
PF3D7_0703900	703900	0.841448	-0.767288	0.786566	-0.62037	0.590636	0.963072	0.943873	-0.741214	0.950418	-0.0833671	0.98046	-0.121278	0.92058	-0.102322
PF3D7_1237700	1237700	0.849332	0.114401	0.798805	0.0297626	0.367432	0.200305	0.997463	-0.00141062	0.966776	0.0136732	0.98046	-0.0156643	0.995403	-0.000995568
PF3D7_1446600	CEN2	0.341463	-0.703819	0.991833	0.0134674	0.894701	0.13057	0.969019	0.33747	0.502003	0.399183	0.981045	-0.0284813	0.579357	0.185351
PF3D7_0310400	PIESP1	0.978489	0.0285456	0.8	-0.209971	0.760661	0.166959	0.987179	0.0862614	0.761538	-0.0742665	0.982204	0.0291397	0.915403	-0.0225634
PF3D7_1349500	1349500	0.841448	-1.11276	0.991816	-0.040287	0.851962	-0.6822	0.943873	-1.0963	0.268482	-0.937433	0.982326	0.0625342	0.43075	-0.437449
PF3D7_0912500	912500	0.814972	0.152162	0.244186	0.213895	0.162304	0.458144	0.505618	0.31443	0.567568	-0.119073	0.982326	-0.0227325	0.596244	-0.0709028
PF3D7_0422100	422100	0.978489	0.0281411	0.774863	0.29122	0.19708	0.595204	0.987179	-0.158847	0.572536	-0.143178	0.982326	-0.0312655	0.647373	-0.0872218
PF3D7_1032100	DCP1	0.958306	0.104836	0.978772	-0.121749	0.739944	-0.298564	0.943873	0.493299	0.596254	0.30445	0.982326	0.0712586	0.71388	0.187854
PF3D7_0410300	PPM1	0.665116	-0.618644	0.978772	-0.0639485	0.890345	0.232411	0.987179	0.432628	0.527406	0.229114	0.982326	0.0782793	0.763376	0.153697
PF3D7_1207800	1207800	0.958306	0.215988	0.980649	0.108794	0.38716	1.14399	0.959854	-0.634426	0.691581	0.234559	0.982326	0.110342	0.818151	0.17245
PF3D7_0403400	403400	0.616402	2.30459	0.703789	0.890801	0.939964	-0.356499	0.654135	-2.25388	0.820916	-0.268801	0.982326	-0.11501	0.84585	-0.191906
PF3D7_1470900	1470900	0.559055	-0.297223	0.788501	-0.091852	0.49786	-0.321458	0.823245	-0.0875175	0.697099	-0.0882646	0.982326	0.0264568	0.876574	-0.0309039
PF3D7_1108600	ERC	0.891098	0.0914263	0.679124	0.26779	0.900471	0.0872293	0.943873	0.107813	0.801227	-0.0710151	0.982326	0.0235512	0.899225	-0.023732
PF3D7_0523100	QCR2	0.609756	0.532454	0.915748	0.246846	0.964187	0.0533522	0.912994	0.233398	0.936999	0.0313416	0.982326	0.0356268	0.899762	0.0334842
PF3D7_1032500	Der1-2	0.616402	-0.174481	0.978772	0.0604628	0.890345	0.19129	0.929047	-0.312491	0.716681	0.132022	0.982326	-0.0550801	0.927669	0.0384709
PF3D7_1332900	cyto-IRS	0.98657	-0.00884725	0.915748	-0.091443	0.978045	-0.0247773	0.989577	0.0368635	0.920786	-0.0322918	0.982326	0.0351894	0.995931	0.00144882
PF3D7_0525400	525400	0.665116	-0.51207	0	0.0256787	0.66157	-0.775158	0.943873	0.587207	0.406746	-0.339704	0.982396	-0.0934174	0.715328	-0.216561
PF3D7_1218400	1218400	0.841448	0.41497	0.969388	0.103664	0.565056	0.896861	0.640244	0.699948	0.648826	0.239677	0.982396	0.0829602	0.78289	0.161318
PF3D7_0829000	829000	0.819074	-0.582637	0.969427	0.146504	0.474777	-0.495732	0.989577	-0.115172	0.622134	0.313557	0.982396	-0.0533664	0.793471	0.130095
PF3D7_1001700	1001700	0.961921	-0.0890519	0.955912	-0.0442055	0.875356	-0.143854	0.987179	-0.133767	0.807168	-0.0783082	0.982396	-0.0314384	0.817961	-0.0548733
PF3D7_1334400	MSRP4	0.978489	0.216831	0.978772	0.344104	0.608595	1.23561	0.943873	-1.07132	0.363196	-0.189077	0.982396	-0.150062	0.875954	-0.16957
PF3D7_0729100	AKIT8	0.905226	0.844406	0.976074	-0.269135	0.0227273	-1.6753	0.997463	-0.102194	0.924216	-0.124933	0.982396	-0.10848	0.903016	-0.116706
PF3D7_0204500	AspAT	0.616402	0.358049	0.78685	0.474138	0.933537	-0.146836	0.995692	-0.0591671	0.996967	-0.00145734	0.982396	-0.0507127	0.962331	-0.026085
PF3D7_1307800	CEP170	0.699153	0.991788	0.950374	0.308854	0.981016	-0.0470813	0.547368	1.19488	0.652336	0.304008	0.982406	0.0863379	0.764003	0.195173
PF3D7_1145600	1145600	0.737319	0.67931	0	-0.928024	0.981016	-0.0264907	0.729572	-0.676727	0.810868	-0.220865	0.982426	-0.0730336	0.82562	-0.146949
PF3D7_1410900	1410900	0.616402	0.975963	0.987053	0.0315183	0.890345	-0.442993	0.823245	0.883825	0.812193	0.131198	0.982426	-0.0810858	0.97496	0.0250561
PF3D7_1344800	ATCase	0.783094	0.239097	0.561776	0.176701	0.225519	0.391589	0.995692	0.0346496	0.730927	-0.0762456	0.982436	-0.0274429	0.778783	-0.0518443
PF3D7_1446200	LAP	0.89434	0.166513	0.926416	0.145054	0.967415	0.0318513	0.96	0.183232	0.624876	-0.126965	0.982446	0.0339165	0.86045	-0.0465243
PF3D7_1364000	1364000	0.978489	0.122107	0.821152	-0.636931	0.232353	-1.66926	0.709877	-1.40659	0.926143	-0.0620448	0.983022	-0.103549	0.918746	-0.0827967
PF3D7_0936300	REX3	0.960982	0.0478807	0.979603	-0.0214642	0.333333	1.84532	0.943873	1.41143	0	-0.681715	0.98388	-0.176297	0.697347	-0.429006
PF3D7_0720400	AIF	0.905226	0.0836544	0.95034	-0.0975207	0.760661	0.217672	0.870709	0.222808	0.743061	-0.0910249	0.984181	0.0297229	0.899225	-0.030651
PF3D7_1449500	ApiAP2	0.958306	0.307543	0.976074	-0.253665	0.555417	-0.993075	0.987179	0.361993	0.7384	0.147029	0.984181	-0.0821929	0.963881	0.0324182
PF3D7_1461900	1461900	0.726433	0.262799	0.646967	0.284979	0.839572	-0.0772839	0.987179	0.101444	0.496561	-0.134351	0.987013	-0.0166755	0.476457	-0.0755131
PF3D7_1439000	CTR1	0.978489	-0.139715	0.969388	0.215571	0.86969	-0.571622	0.995692	-0.177606	0.257143	0.749845	0.98702	0.150712	0.64978	0.450279
PF3D7_0110900	AKLP1	0.958306	0.585752	0.703789	0.842065	0.551768	1.39158	0.988652	-0.413283	0.402863	0.745999	0.987028	0.132564	0.645536	0.439281
PF3D7_0512700	OPRT	0.958306	-0.147051	0.979603	0.0751295	0.905636	-0.104408	0.713131	0.429104	0.450704	-0.291032	0.98762	-0.0238633	0.458432	-0.157448
PF3D7_0520300	LSM2	0.769231	0.444804	0.465686	0.413177	0.429072	-0.336258	0.989577	0.115582	0.416667	-0.252019	0.98762	0.021388	0.518519	-0.115315
PF3D7_0217100	217100	0.883315	0.283301	0.476636	0.315657	0.9696	0.0503325	0.293413	-0.520681	0.388535	0.237417	0.98762	0.0389956	0.592505	0.138206
PF3D7_1118000	1118000	0.0909091	1.35175	0.679124	-0.613932	0.92203	-0.369254	0.943873	-0.634677	0.488604	0.666557	0.98762	-0.118223	0.793471	0.274167
PF3D7_1340700	RAB11b	0.961921	0.0900006	0.951897	-0.0477828	0.940719	-0.0807735	0.997463	0.0145624	0.978466	-0.0111354	0.987627	-0.0420874	0.946339	-0.0266114
PF3D7_0525100	ACS10	0.958306	0.0709202	0.8	-0.105362	0.965259	-0.0190738	0.823245	0.154619	0.956378	-0.0197884	0.987634	-0.0164166	0.915403	-0.0181025
PF3D7_1037700	ERH	0.890256	0.129453	0.980649	-0.0179787	0.234604	0.243777	0.997463	0.00532722	0.666366	-0.0966076	0.987675	-0.0198887	0.699254	-0.0582481
PF3D7_0607700	607700	0.846059	-1.1148	0.978772	-0.23993	0.591398	-1.08219	0.969019	0.695563	0.728618	-0.417155	0.987675	-0.0823638	0.777455	-0.24976
PF3D7_0424600	424600	0.891098	-0.967358	0.949591	-0.495877	0.928221	0.324067	0.753497	-1.60768	0.441368	-0.417077	0.987675	-0.127017	0.777455	-0.272047
PF3D7_0511500	511500	0.769231	0.762274	0.978772	-0.137118	0.905636	0.28632	0.995692	-0.0653297	0.966776	0.0497332	0.987675	0.0554243	0.940878	0.0525787
PF3D7_1323900	1323900	0.807692	-0.404792	0	0.0256787	0.90221	-0.103403	0	0.0587952	0.919616	0.0584094	0.987675	-0.0167152	0.940878	0.0208471
PF3D7_1362200	RUVB3	0.978489	-0.018612	0.665765	0.207134	0.760661	0.120806	0.802013	0.215159	0.996959	0.0010528	0.987675	0.0199523	0.961749	0.0105025
PF3D7_1308000	1308000	0.957335	0.194055	0.922197	0.319912	0.900471	-0.285982	0.987179	0.256803	0.135593	0.643473	0.987682	0.0585702	0.369505	0.351022
PF3D7_0610400	H3	0.95387	-0.44051	0.92378	-0.528519	0.740465	0.554086	0.476987	-0.981805	0.856582	-0.0798023	0.987689	0.072437	0.995931	-0.00368265
PF3D7_1235200	VP2	0.770798	-0.329089	0.925871	-0.331212	0.918393	0.232822	0.989577	-0.28018	0.0566038	0.8164	0.987716	0.094787	0.458432	0.455593
PF3D7_0826100	HEUL	0.957335	-0.228891	0.33218	0.265233	0.840482	-0.181897	0.997463	-0.0194501	0.58547	-0.222793	0.987716	0.0293215	0.744436	-0.096736
PF3D7_1107300	PAIP1	0.849697	0.226356	0.980649	-0.0258549	0.7825	0.269191	0.653631	0.400232	0.810868	0.0659897	0.987716	-0.024377	0.929714	0.0208063
PF3D7_1471700	1471700	0.657957	1.5411	0.553106	1.12063	0.66157	-0.903543	0.943873	1.08188	0.966612	0.0830799	0.987716	0.112124	0.944413	0.0976017
PF3D7_1323200	1323200	0.77814	0.313007	0.490741	0.17296	0.6606	-0.235587	0.989577	-0.0408625	0.920786	-0.0400785	0.988839	0.0183054	0.962331	-0.0108865
PF3D7_1420200	UNC	0.978489	-0.0212129	0.922197	0.253046	0.354978	-1.21818	0.995692	0.0781828	0.616397	-0.195272	0.989124	0.0629914	0.908397	-0.0661403
PF3D7_1229300	PIC1	0.958306	-0.147094	0.972134	-0.161042	0.477037	-0.59273	0.989577	-0.21003	0.0897436	0.48358	0.990245	0.060599	0.505933	0.272089
PF3D7_1304200;PF3D7_1304200	MIT2;MIT2	0.58642	-1.45293	0.665765	0.14631	0.451299	-0.382035	0.823245	0.295303	0.514323	-0.537509	0.990529	0.029183	0.598315	-0.254163
PF3D7_0621400	ALV7	0	-0.0603179	0	0.0256787	0.740465	-0.841565	0.831153	0.960494	0.416667	-0.113828	0.991091	-0.098484	0.900119	-0.106156
PF3D7_1117300	1117300	0.95387	0.0505541	0.931287	0.100816	0.23796	-0.289552	0.989577	0.0592611	0.799275	0.0622143	0.992766	0.0173328	0.803659	0.0397735
PF3D7_1480000	RIF	0.890256	0.486015	0.690504	0.522797	0.453074	-0.705894	0.0617284	-2.32415	0.933411	-0.08922	0.99277	0.0593329	0.986508	-0.0149436
PF3D7_0524600	524600	0.803207	0.652522	0.670683	0.168713	0	0.134392	0.943873	-0.256152	0.88959	-0.0837202	0.993885	0.0218607	0.927711	-0.0309297
PF3D7_0320800	DOZI	0.726433	-0.273698	0.690024	-0.380641	0.856933	-0.288683	0.989577	-0.154814	0.788856	0.0843816	0.995	-0.0422385	0.963881	0.0210716
PF3D7_1349100	1349100	0.958984	-0.10029	0.915748	-0.176507	0.856933	-0.189112	0.836257	-0.175172	0.375854	0.330599	0.995008	-0.0185017	0.453012	0.156048
PF3D7_1468100	MORC	0.978489	-0.103393	0.646967	0.595002	0.290954	-1.10375	0.987179	-0.529649	0.922757	-0.0923152	0.995008	0.0578455	0.985401	-0.0172348
PF3D7_1461300	1461300	0.726433	0.796442	0.180488	1.7579	0.247934	0.749902	0.242857	1.01446	0.960968	0.0433898	0.995008	-0.0239026	0.985417	0.00974362
PF3D7_0935900	REX1	0.238095	0.884484	0.436997	0.44362	0.451299	-0.31315	0.987179	-0.139794	0.882428	-0.0727347	0.995011	-0.0214249	0.866923	-0.0470798
PF3D7_1012900	ATG18	0.961921	-0.0911564	0.943292	0.0956101	0.990365	0.00811155	0.987179	-0.258784	0.691581	0.169517	0.995568	-0.0215072	0.791875	0.0740051
PF3D7_0913200	EF-1beta	0.98712	0.00445679	0.98048	0.0205585	0.961039	0.0179486	0.995692	0.0135518	0.430718	-0.166018	0.996164	-0.00594389	0.259194	-0.085981
PF3D7_1421100	1421100	0	-0.0603179	0	0.0256787	0.428051	0.376742	0	0.0587952	0.416667	-0.113828	0.996164	-0.0144381	0.595865	-0.0641328
PF3D7_0934500	934500	0.657895	-0.412482	0.947332	-0.0858759	0.112676	-0.549609	0.654135	-0.450582	0.537634	-0.180227	0.996164	0.0158587	0.647657	-0.0821842
PF3D7_1118100	AP1S	0.909329	0.779067	0.993902	-0.00437762	0.112676	-0.784582	0.690632	-0.588706	0.631579	-0.47742	0.996164	-0.0244046	0.663478	-0.250912
PF3D7_0203400	203400	0.877714	0.476431	0.788501	0.56575	0.660695	1.08933	0.117647	1.96167	0.272031	-0.288245	0.996164	-0.055104	0.730284	-0.171674
PF3D7_1011700	RAD23	0.58642	0.307335	0.679755	0.236199	0.721042	-0.215142	0.501901	0.497695	0.416667	-0.205259	0.996164	0.0269881	0.732914	-0.0891357
PF3D7_0717700	717700	0.891098	0.113056	0.307692	0.18902	0.217125	0.329147	0.823245	0.12893	0.579632	-0.101015	0.996164	0.0127552	0.733594	-0.0441298
PF3D7_0904700	HU	0.773649	-0.186599	0.0962963	-0.360346	0.436242	0.293884	0.959854	-0.10321	0.670863	-0.0909515	0.996164	0.0138529	0.803659	-0.0385493
PF3D7_1025300	1025300	0.983299	0.0210487	0.976942	0.0675409	0.760463	-0.389033	0.997463	-0.0399875	0.514323	0.134755	0.996164	0.0372072	0.818057	0.0859812
PF3D7_1468500	DER1-1	0.891098	-0.303837	0.943292	0.518738	0.965259	0.123543	0.989577	-0.293358	0.640232	0.596052	0.996164	-0.0876788	0.826408	0.254187
PF3D7_1225600	1225600	0.616402	0.773098	0.679755	0.514376	0.934227	-0.107585	0.969019	-0.315739	0.812587	0.190054	0.996164	0.0399823	0.839392	0.115018
PF3D7_1419300	GST	0.849332	0.193363	0.476526	0.585777	0.455717	0.457306	0.989577	0.0925026	0.608673	-0.151072	0.996164	0.0331599	0.876574	-0.0589559
PF3D7_0617000	TOM40	0.978489	-0.0514713	0.704805	0.304505	0.896528	0.0932351	0.988652	0.0702644	0.914945	-0.0645871	0.996164	-0.0144506	0.885557	-0.0395189
PF3D7_1021800	SEA1	0.961921	0.388865	0.92	0.870006	0.734463	-0.97319	0.8351	1.07573	0.546471	0.360394	0.996164	-0.090288	0.899038	0.135053
PF3D7_1346400	1346400	0.890256	0.463565	0.679755	0.407775	0.861617	-0.197346	0.943873	0.327279	0.784763	-0.0964136	0.996164	0.0271016	0.918746	-0.034656
PF3D7_1104200	SNF2L	0.341463	-0.520119	0.56654	-0.354438	0.896528	-0.0708134	0.115789	-0.557516	0.963836	-0.0206034	0.996164	-0.0150673	0.939018	-0.0178354
PF3D7_0303300	RPB6	0.957335	0.449523	0.679755	-0.575336	0.823435	0.458309	0.81997	-0.478778	0.885496	-0.155383	0.996164	0.0489906	0.95039	-0.0531962
PF3D7_0815500	815500	0.877714	0.605159	0.978772	0.230461	0.887334	0.213875	0.632716	1.20462	0.90573	-0.108313	0.996164	0.0468971	0.965647	-0.0307081
PF3D7_1306900	SNRPA	0.905226	-0.643257	0.465686	0.514325	0.965259	0.0385137	0.293413	-0.489364	0.987578	0.0222835	0.996164	0.0265805	0.978892	0.024432
PF3D7_1239600	ThzK	0.841448	-0.392996	0.8	-0.151712	0.672379	0.392702	0.987179	-0.166742	0.966776	-0.0186906	0.996164	0.0298278	0.987616	0.00556861
PF3D7_0402300	RH1	0.640306	0.687109	0.818891	0.389869	0.833464	0.250545	0.823245	0.963774	0.28169	-0.327239	0.996166	0.041742	0.742658	-0.142749
PF3D7_1368600	TIM9	0.961921	0.0765669	0.915748	-0.108047	0.354978	0.677731	0.511029	0.391505	0.928571	-0.0425369	0.996169	0.0223271	0.978892	-0.0101049
PF3D7_1015300	METAP1b	0.616402	0.365687	0.810009	0.328203	0.500692	0.283124	0.987179	0.0665484	0.954621	0.0336832	0.996718	-0.012534	0.97496	0.0105746
PF3D7_1320500	SNAP23	0.944685	-0.501125	0.952189	-0.162922	0.942159	0.253054	0.995692	0.0552544	0.2	0.863958	0.99672	0.0353708	0.297907	0.449665
PF3D7_1308900	DCP2	0.69214	-0.37715	0.794769	0.277493	0.92203	0.198885	0.943873	0.428708	0.950418	0.0381957	0.996721	0.035564	0.94382	0.0368798
PF3D7_0505700	505700	0.95387	0.303699	0.665765	0.552916	0.985204	0.0211465	0.987179	0.222148	0.558756	0.192296	0.998363	0.0436941	0.817234	0.117995
PF3D7_1229400	MIF	0.958306	-0.353958	0.925871	-0.535303	0.859854	0.467033	0.987179	-0.515777	0.217391	-0.389128	0.998363	0.0683242	0.838518	-0.160402
PF3D7_1409600	1409600	0.680272	-0.343997	0.0603448	-0.29008	0.24581	0.394848	0.989577	0.0980038	0.966866	0.0162149	0.998363	-0.0151479	0.99747	0.000533488
PF3D7_0903500	NUP138	0.819074	1.20924	0.315603	2.30662	0.951121	-0.082499	0.654135	0.421774	0.619	0.539815	0.998365	0.0134695	0.647657	0.276642
PF3D7_1417200	NOT1	0.616402	-0.370868	0.8	0.305816	0.48605	-0.563021	0.987179	-0.20385	0.488604	0.294024	0.998365	-0.0274841	0.710311	0.13327
PF3D7_1420000	SF3B4	0.978489	-0.0219103	0.92	0.339952	0.179825	0.856382	0.995692	0.0329521	0.416667	0.47223	0.998427	0.0135602	0.470046	0.242895
PF3D7_1430100	PTPA	0.616402	0.583879	0.402332	2.38823	0.962754	0.280122	0.997463	-0.0667251	0.142857	1.90552	0.998427	-0.0598663	0.478889	0.922825
PF3D7_1023200	OMPDC	0.30137	0.72558	0.943292	0.131563	0.153374	0.578687	0.943873	0.261724	0.490169	0.275295	0.998427	0.0108482	0.484013	0.143072
PF3D7_1105700	RTCB	0.890256	-0.235487	0.168421	-0.491991	0.838258	-0.138344	0.683857	0.241941	0.414538	0.255839	0.998427	0.00994364	0.484013	0.132891
PF3D7_1313000	NEDD8	0.958306	-0.178654	0.180488	-1.4913	0.38716	-1.03391	0.987179	0.290273	0.284722	0.878031	0.998427	-0.0308069	0.546381	0.423612
PF3D7_1455200	1455200	0.455357	1.12389	0.244186	-0.533435	0.823718	-0.429373	0.668224	-1.25946	0.343832	-0.711794	0.998427	-0.0508459	0.550659	-0.38132
PF3D7_1229100	MRP2	0.961921	0.261668	0.915748	-0.134798	0.964187	0.140217	0.823245	0.614601	0.372365	0.597758	0.998427	0.0219958	0.552419	0.309877
PF3D7_1370300	MAHRP1	0.73309	1.6949	0.991837	-0.0341672	0.467692	-0.760867	0.668224	-1.02422	0.489331	1.09311	0.998427	0.0467221	0.560319	0.569914
PF3D7_1311800	M1AAP	0.978489	0.0111002	0.665765	0.244184	0.964187	0.0309303	0.987179	0.090901	0.489362	-0.163675	0.998427	-0.0103889	0.578537	-0.0870319
PF3D7_1435700;PF3D7_1435700	1435700;1435700	0.967354	-0.0729519	0.976942	0.0904567	0.965259	0.0922917	0.987179	-0.551218	0.0566038	0.691932	0.998427	-0.0456697	0.57938	0.323131
PF3D7_0404800	404800	0	-0.0603179	0	0.0256787	0.896528	-0.113806	0	0.0587952	0.416667	-0.113828	0.998427	-0.011514	0.580676	-0.0626707
PF3D7_1461600	SF3B2	0.957335	0.10239	0.915748	-0.183333	0.944575	0.130945	0.989577	-0.118797	0.38	0.350754	0.998427	0.0254733	0.592505	0.188114
PF3D7_1417700	1417700	0.958984	0.208501	0.184466	-0.519595	0.760463	-0.486534	0.989577	0.170506	0.21466	-0.688152	0.998427	0.0530938	0.597092	-0.317529
PF3D7_0918000	GAP50	0.95387	-0.126525	0.164021	-0.223848	0.5	-0.245988	0.989577	0.0600449	0.488604	0.16717	0.998427	0.00800228	0.597938	0.0875862
PF3D7_1351800;PF3D7_1351800	1351800;1351800	0.657895	0.275466	0.818891	0.3539	0.130081	0.592744	0.655	-0.293847	0.553092	0.330797	0.998427	0.0216435	0.613971	0.17622
PF3D7_0624600	ISWI	0.891098	-0.181978	0.8	-0.234318	0.598351	-0.365498	0.995692	-0.064716	0.356784	0.22416	0.998427	0.0155146	0.627939	0.119837
PF3D7_1250800	1250800	0.961921	0.539179	0.402332	3.71339	0.900471	-0.928686	0.987179	1.3327	0.381057	2.31258	0.998427	-0.138441	0.643688	1.08707
PF3D7_1200700	ACS7	0.978489	0.0177359	0.129944	0.540233	0.955403	0.0462698	0.387255	0.895067	0.591004	-0.191066	0.998427	-0.019955	0.689132	-0.105511
PF3D7_1122300	1122300	0.285714	-0.542768	0.931236	-0.153413	0.782245	0.221507	0.997463	-0.00971865	0.607179	0.203765	0.998427	0.0134882	0.699752	0.108627
PF3D7_1345900	SPC25	0.95387	-0.314374	0.976074	-0.216181	0.153374	-0.813133	0.989577	-0.161681	0.433555	0.256268	0.998427	-0.0152785	0.705615	0.120495
PF3D7_0520600	Ap4AH	0.616402	0.21105	0.925871	-0.313089	0.877754	-0.388213	0.987179	-0.17302	0.456061	0.374589	0.998427	0.0316927	0.717866	0.203141
PF3D7_0412700	VAR.0412700	0	-0.0603179	0	0.0256787	0.866522	-0.159876	0	0.0587952	0.416667	-0.113828	0.998427	0.0115212	0.740683	-0.0511531
PF3D7_0919100	919100	0.897484	0.0984757	0.679124	0.123966	0.672691	0.163621	0.681093	-0.1143	0.569179	-0.0812487	0.998427	0.0082607	0.755522	-0.036494
PF3D7_1332800	1332800	0.978489	0.0739	0.980649	0.0383734	0.64978	0.220109	0.987179	-0.11903	0.7384	-0.138113	0.998427	-0.0139676	0.768374	-0.0760403
PF3D7_1110200	PRPF6	0.978489	-0.0524755	0.423497	-0.522372	0.721042	-0.392604	0.654135	0.307679	0.651076	-0.232516	0.998427	0.0153956	0.768374	-0.10856
PF3D7_0214100	SEC31	0.955419	-0.187144	0.978772	-0.0542357	0.164103	-0.460533	0.668224	-0.547624	0.7384	0.0933485	0.998427	-0.0058847	0.77266	0.0437319
PF3D7_1019900	ATG8	0.578231	-0.519692	0.653846	-0.443243	0.179724	-0.692073	0.989577	-0.0878846	0.579322	0.157663	0.998427	-0.0110628	0.777455	0.0732999
PF3D7_0410800	AKIT3	0.960982	0.278096	0.818891	0.76599	0.161111	-1.52307	0.989577	0.186365	0.46003	0.338298	0.998427	0.0291839	0.778783	0.183741
PF3D7_0828200	828200	0	-0.0603179	0.943292	-0.0797897	0.461783	0.940519	0.989577	-0.153918	0.356784	-0.219718	0.998427	-0.0336536	0.783405	-0.126686
PF3D7_0628200	PK4	0.891098	-0.281564	0.980649	0.0848373	0.918393	0.253677	0.997463	0.0133677	0.681057	0.409576	0.998427	0.031912	0.786686	0.220744
PF3D7_0920800	IMPDH	0.95387	0.0681619	0.945853	0.0809742	0.383562	0.129488	0.987179	-0.111066	0.820916	-0.0752364	0.998427	-0.00480061	0.793617	-0.0400185
PF3D7_0212900	ATEL1	0.958306	-0.0733744	0.931236	-0.0689906	0.153374	-0.50433	0.989577	0.103039	0.527406	0.118421	0.998427	-0.0100043	0.796742	0.0542083
PF3D7_0935600	GIG	0.867612	1.22654	0.665765	1.08633	0.423006	1.35227	0.209302	1.51395	0.649485	0.278982	0.998427	0.0326955	0.803797	0.155839
PF3D7_1333300	1333300	0.957335	-0.15799	0.778867	-0.282298	0.217125	0.403556	0.987179	-0.218178	0.675156	0.179102	0.998427	-0.0181213	0.807692	0.0804905
PF3D7_0106300	ATP6	0.853189	-0.0912751	0.501119	-0.131249	0.47006	0.150837	0.709544	-0.164049	0.82437	-0.0459255	0.998427	-0.00769442	0.818057	-0.02681
PF3D7_0905100	NUP221	0.961921	-0.104032	0.956753	-0.188179	0.940719	-0.250293	0.943873	0.516248	0.706181	0.283914	0.998427	0.0500082	0.818151	0.166961
PF3D7_0811500	CARM1	0.578231	0.290737	0.657394	-0.447142	0.964004	-0.0658497	0.943873	-0.385494	0.77534	0.155136	0.998427	0.013614	0.82664	0.0843749
PF3D7_0415000	GET3	0.95387	-0.282652	0.969388	-0.162399	0.944575	-0.108662	0.989577	-0.136969	0.517197	0.18458	0.998427	-0.0237651	0.838624	0.0804072
[truncated: 107 more rows]

## Sheet: P<0.05
protein	Name	fdr.ap2g.pos.medium	logfc.ap2g.pos.medium	fdr.ap2g.neg.medium	logfc.ap2g.neg.medium	fdr.mrsp1.pos.medium	logfc.mrsp1.pos.medium	fdr.mrsp1.neg.medium	logfc.mrsp1.neg.medium	fdr.ap2g.state	logfc.ap2g.state	fdr.mrsp1.state	logfc.mrsp1.state	fdr.all	logfc.all
PF3D7_0829500	829500	0.54918	2.53526	0.00943396	2.58198	0.171569	2.32953	0.117647	2.69841	0.343832	0.627678	0.373206	1.13949	0.0434783	0.883584
PF3D7_0402000	402000	0.45098	2.06358	0.0962963	1.52731	0.321839	0.261698	0.477178	0.44236	0.164384	-0.558173	0.262626	-0.262754	0.0106383	-0.410464
PF3D7_1017500	ELC, Myo elc	0.883315	1.29919	0.44	1.2418	0.840482	0.670607	0.993703	-0.205564	0.217391	1.257	0.446254	1.37336	0.0434783	1.31518
PF3D7_1033200	ETRAMP10.2	0.06	1.11485	0.0930233	0.961722	0.901276	0.0776718	0.283784	0.816322	0.268482	0.272552	0.525	0.335264	0.0414201	0.303908
PF3D7_1035200	S-antigen	0.45098	0.895401	0.791667	0.285398	0.126214	0.755065	0.654135	0.816858	0.0566038	0.716464	0.184615	0.691204	0	0.703834
PF3D7_1036000	MSP11	0.805476	0.875295	0.98275	-0.0573453	0.965259	0.0838814	0.997463	-0.064946	0	2.05559	0.338028	1.83349	0	1.94454
PF3D7_1428900	1428900	0.616402	0.786922	0.129412	0.749768	0.928922	-0.0694992	0.8048	-0.451839	0.112245	0.675741	0.320896	0.539409	0	0.607575
PF3D7_1335000	MSRP1	0.70625	0.786907	0.704128	-0.953498	0.7825	0.227212	0.995692	-0.114271	0.0897436	1.59912	0.219512	1.75677	0	1.67795
PF3D7_1115800	1115800	0.623377	0.781019	0.320557	0.384455	0.148148	0.768447	0.8351	0.292925	0.380531	0.351378	0.121951	0.909855	0.0106383	0.630617
PF3D7_1022700	PLSCR, scramblase	0.694444	0.645585	0.818891	0.611412	0.186235	0.654638	0.989577	0.271665	0	1.3361	0.373206	0.909402	0	1.12275
PF3D7_1243500	SNF7	0.616402	0.621451	0.962623	-0.194943	0.357759	1.18552	0.44186	1.07858	0.12037	0.889153	0.552632	0.777291	0.0414201	0.833222
PF3D7_0526200;PF3D7_0526200	ARFGAP2;ARFGAP2	0.905226	0.560951	0.342466	0.980823	0.732314	0.665035	0.987179	0.293615	0.107527	1.23005	0.401709	1.18874	0.0106383	1.20939
PF3D7_0206800	MSP2	0.613095	0.560646	0.978772	-0.203189	0.130081	0.556593	0.470085	0.559718	0.384449	0.706147	0	0.62455	0.046875	0.665348
PF3D7_0505200	ALP2b	0.77814	0.545856	0.608475	0.489246	0.925538	0.12672	0.99899	0.000558729	0.455927	0.355179	0.121951	0.865569	0.0181818	0.610374
PF3D7_0108700	PSOP24	0.45098	0.532585	0.536688	0.724297	0.265306	0.917147	0.393204	0.918785	0.21164	0.50291	0.407258	0.300921	0.023622	0.401915
PF3D7_1033600	CEF1	0.891098	0.518199	0.915748	0.164796	0.566382	-0.608283	0.938731	-0.469447	0.217391	-0.554375	0.223529	-0.729628	0	-0.642002
PF3D7_1140400	1140400	0.616402	0.491497	0.797392	0.321944	0.965259	0.0567823	0.532143	1.05164	0.078125	0.502775	0.581109	0.561351	0.046875	0.532063
PF3D7_1401600	1401600	0.77814	0.429454	0.63289	0.386576	0.171569	0.43025	0.5	0.681311	0.138211	0.484677	0.298246	0.381891	0	0.433284
PF3D7_1436600	PKG	0.616402	0.413383	0.129412	0.532613	0.763181	0.221373	0.987179	-0.223976	0.084507	0.583291	0.373206	0.586093	0	0.584692
PF3D7_1247500	1247500	0.781199	0.40332	0.915748	-0.3671	0.383562	-0.721189	0.927455	0.452645	0.205405	0.665304	0.525	0.539298	0.0414201	0.602301
PF3D7_1035500	MSP6	0.946888	0.38419	0.8	0.658629	0.707602	0.575873	0.530466	1.13402	0.277154	0.410307	0.373206	0.812027	0.0384615	0.611167
PF3D7_1220300	cell cycle associated protein, putative	0.960982	0.334237	0.495434	-0.793618	0.307692	-1.16482	0.943873	-0.361201	0.220096	-1.19707	0.429066	-1.04897	0.0414201	-1.12302
PF3D7_1469200	SHLP1	0.883315	0.316394	0.810711	0.599754	0.383562	-0.671293	0.995692	0.0568908	0.188571	0.656677	0.401709	0.553346	0.0181818	0.605012
PF3D7_1237400	1237400	0.726433	0.314692	0.818891	0.146774	0.884292	0.15548	0.823245	0.305611	0.231818	0.375826	0.530769	0.287137	0.0337838	0.331481
PF3D7_1320000	GP1	0.712274	0.311544	0.767877	0.250218	0.754128	0.266635	0.989577	-0.0881667	0.0344828	0.540238	0.734584	0.257575	0.0337838	0.398907
PF3D7_0602200	602200	0.726433	0.304854	0.993902	-0.00435455	0.910611	-0.0486925	0.654135	0.22938	0.478708	0.199183	0.166667	0.380707	0.0181818	0.289945
PF3D7_0813300	813300	0.891098	0.291998	0.922197	0.186482	0.369835	0.59685	0.987179	0.207168	0	-0.610597	0.429066	-0.646767	0.0106383	-0.628682
PF3D7_0828800	GAMA	0.960982	0.277462	0.534335	-0.725673	0.975802	0.0536411	0.467532	0.484108	0.276515	0.854897	0.241758	1.14062	0.0181818	0.997758
PF3D7_1012500	1012500	0.946888	0.242461	0.657394	-0.077835	0.632	0.277141	0.989577	0.155982	0.12037	0.664754	0.615087	0.359703	0.0337838	0.512229
PF3D7_1217900	1217900	0.137931	0.230692	0.027027	0.639032	0.342163	0.335418	0.987179	0.127761	0.484672	0.189761	0.3	0.433095	0.0337838	0.311428
PF3D7_1404100	1404100	0.849332	0.224099	0.557957	0.562586	0.287469	0.205161	0.823245	0.191549	0.487663	0.215163	0.32	0.226177	0.0434783	0.22067
PF3D7_0801000	801000	0.803207	0.214069	0.978772	0.0503004	0.964187	-0.037005	0.12844	-0.279662	0.112245	-0.340122	0.271845	-0.332796	0	-0.336459
PF3D7_0529000	TIP	0.803207	0.213396	0.92	0.172237	0.130081	0.513504	0.989577	0.0579108	0.084507	0.71036	0.373206	0.394395	0	0.552378
PF3D7_0518200	MDM2	0.882688	0.21069	0.657186	0.293411	0.940719	-0.0484246	0.823245	-0.266465	0.173913	0.272372	0.136364	0.385735	0	0.329053
PF3D7_0103200	NT4	0.841448	0.207724	0.980649	0.0255628	0.918393	-0.0660172	0.987179	0.0740779	0.292359	-0.268291	0.0714286	-0.378815	0	-0.323553
PF3D7_1410700	1410700	0.890256	0.194545	0.818891	0.338589	0.658297	0.257583	0.823245	0.385836	0.416667	0.303747	0.373206	0.435426	0.0434783	0.369586
PF3D7_0516700	516700	0.732601	0.194201	0.797392	0.163145	0.122449	-0.627035	0.740331	-0.449482	0.166667	0.478315	0.393665	0.412601	0.0106383	0.445458
PF3D7_1120000	1120000	0.455357	0.187587	0.976074	-0.0939013	0.19708	0.690824	0.361257	0.724943	0.601135	0.19293	0.14	0.363791	0.0492228	0.278361
PF3D7_1443900	HSP90	0.958306	0.183186	0.665765	-0.279093	0.598824	0.577146	0.987179	-0.159694	0.135593	-0.621059	0.632246	-0.412342	0.0434783	-0.5167
PF3D7_0720800	720800	0.803207	0.177762	0.969388	0.0781931	0.587244	0.348845	0.65	0.317162	0.078125	-0.4571	0.834146	-0.0996081	0.0434783	-0.278354
PF3D7_0914300	914300	0.958306	0.158459	0.976074	0.132549	0.833464	0.275321	0.759931	0.350967	0.234234	0.384581	0.530769	0.242086	0.0289855	0.313334
PF3D7_0820500	YIF1	0.961921	0.1546	0.943292	0.310549	0.90221	0.142033	0.681093	0.731441	0.227907	0.540285	0.423221	0.473005	0.0289855	0.506645
PF3D7_1348600	1348600	0.946888	0.148194	0	0.0256787	0.0227273	-2.38334	0.987179	0.494766	0	2.67385	0.745806	0.925936	0.0181818	1.79989
PF3D7_1027300	nPrx	0.896617	0.143689	0.701043	0.23327	0.8195	-0.1839	0.995692	-0.0267622	0.142857	0.376421	0.619586	0.245448	0.0289855	0.310935
PF3D7_0506900	ROM4	0.693966	0.13533	0.979603	0.0273448	0.838957	0.0512446	0.989577	0.0482992	0.217391	0.289136	0.711864	0.122297	0.0414201	0.205717
PF3D7_1312600	BCKDHA	0.958306	0.126234	0.976074	0.112426	0.607935	0.189283	0.989577	-0.128686	0.0540541	0.566625	0.429066	0.592829	0.0106383	0.579727
PF3D7_1130200	PfP0	0.838411	0.124083	0.941474	-0.0801482	0.90508	0.0289751	0.823245	-0.119317	0.450704	-0.153364	0.395556	-0.1943	0.023622	-0.173832
PF3D7_1434600	METAP2	0.867612	0.113746	0.980649	0.020005	0.109375	0.241022	0.989577	0.0371919	0.0897436	-0.357325	0.585714	-0.156727	0.0106383	-0.257026
PF3D7_0415400	415400	0.955556	0.108667	0.609137	0.19357	0.965259	-0.050407	0.987179	0.28656	0.148148	0.303842	0.573248	0.3518	0.046875	0.327821
PF3D7_0811600	811600	0.882554	0.107405	0.943292	0.0446416	0.732314	-0.0825724	0.823245	0.110108	0.514954	0.10506	0.505525	0.13531	0.0414201	0.120185
PF3D7_0527500	HIP	0.946888	0.103649	0.92	-0.0961444	0.428822	-0.26765	0.987179	0.139657	0.1	-0.380699	0.352941	-0.536104	0	-0.458402
PF3D7_0302500	CLAG3.1	0.966318	0.095237	0.979911	-0.0420857	0.919926	-0.224317	0.799325	1.02351	0	-1.96379	0.486994	-1.35992	0	-1.66185
PF3D7_0528100	528100	0.891098	0.0951722	0.818891	0.191191	0.278195	-0.400926	0.823245	-0.291318	0.416667	0.231207	0.420849	0.232696	0.0384615	0.231952
PF3D7_1308200	cpsSII	0.958306	0.0923117	0.980649	-0.0129124	0.518219	-0.354685	0.987179	0.150857	0.112245	-0.379708	0.298246	-0.488009	0	-0.433859
PF3D7_1004400	1004400	0.967354	0.0791736	0.943292	0.163352	0.981016	0.0186915	0.722	0.551902	0.148148	-0.614115	0.423507	-0.725836	0.023622	-0.669976
PF3D7_0309600	PfP2	0.897196	0.0789353	0.910397	0.121808	0.442053	-0.221135	0.987179	-0.0542649	0.268482	-0.267735	0.36875	-0.247325	0	-0.25753
PF3D7_1002900	1002900	0.958306	0.077452	0.978772	-0.0640821	0.500692	0.290283	0.293413	0.445112	0.438424	0.147035	0.280374	0.292987	0.0106383	0.220011
PF3D7_0934800	PKAc	0.961921	0.0745299	0.705618	-0.201285	0.541451	-0.0648773	0.963063	0.0820082	0.402464	0.323858	0.121951	0.255081	0.0337838	0.289469
PF3D7_0207700	SERA4	0.957335	0.0740782	0.978772	0.0235173	0.981016	-0.006489	0.990162	-0.0444383	0	0.461552	0.166667	0.370998	0	0.416275
PF3D7_1473200	1473200	0.958306	0.0727244	0.952189	-0.0877729	0.925538	0.0732652	0.989577	-0.133401	0.107527	-0.50718	0.379147	-0.393311	0	-0.450245
PF3D7_1103100	RPP1	0.958306	0.0694154	0.319298	0.308544	0.91038	0.0471442	0.272109	0.338289	0.375854	-0.224397	0.217949	-0.427665	0.0106383	-0.326031
PF3D7_0321400	pPK1	0.961921	0.0626856	0.679755	-0.297397	0.178744	-0.27092	0.987179	-0.164365	0.078125	0.607643	0.255319	0.614552	0	0.611098
PF3D7_1358800	RPS15	0.958306	0.0610267	0.230769	-0.213328	0.802288	-0.0988751	0.44843	-0.388208	0.397704	-0.199811	0.36875	-0.310273	0.0181818	-0.255042
PF3D7_1463900	RON11	0.958306	0.0592851	0.978772	-0.0921965	0.66157	-0.209792	0.989577	0.177438	0.0344828	0.786004	0.535452	0.457072	0.0106383	0.621538
PF3D7_0207800	SERA3	0.961921	0.0565111	0.980649	0.0231386	0.827888	-0.0906104	0.584416	0.234397	0.356784	0.169489	0.619586	0.140013	0.0434783	0.154751
PF3D7_1134000	HSP70-3	0.955419	0.0473201	0.980649	0.0103535	0.218845	0.312088	0.989577	0.063699	0.28169	-0.217247	0.388889	-0.239067	0.0106383	-0.228157
PF3D7_1343700	Kelch13	0.958984	0.0447982	0.915748	0.105565	0.303614	0.458026	0.995692	-0.0309231	0.084507	0.427259	0.631193	0.380446	0.0434783	0.403852
PF3D7_1242700	1242700	0.960982	0.0425241	0.945853	-0.0647021	0.965259	-0.018078	0.987179	-0.0866897	0.33871	-0.230369	0.482353	-0.233826	0.0337838	-0.232098
PF3D7_1118300	1118300	0.958306	0.0382554	0.812672	0.0718906	0.122449	0.279653	0.465217	0.248595	0.631373	0.082149	0.247312	0.201848	0.0181818	0.141999
PF3D7_1035300	GLURP	0.978489	0.0370265	0.915748	0.257139	0.840482	0.131251	0.81997	0.39389	0.188571	0.423073	0.373206	0.432319	0.0106383	0.427696
PF3D7_0213100	SIS1	0.958306	0.0360722	0.978772	0.0210376	0.497902	0.158451	0.987179	-0.0735105	0.399586	-0.14245	0.684168	-0.0890188	0.0414201	-0.115734
PF3D7_1016300	GBP130	0.978489	0.03405	0.980649	0.0107553	0.472347	-0.178421	0.740331	0.294684	0.153285	-0.434644	0.389908	-0.320995	0.0106383	-0.377819
PF3D7_1204300	EIF5A	0.978489	0.0323553	0.910397	-0.178718	0.9449	0.0522379	0.361257	-0.253305	0.341333	-0.229665	0.575569	-0.192745	0.046875	-0.211205
PF3D7_1452000	RON2	0.961921	0.0321052	0.917647	-0.144999	0.944575	-0.0560009	0.823245	0.253309	0.078125	0.538477	0.564103	0.297542	0.0106383	0.418009
PF3D7_1424400	1424400	0.961921	0.030656	0.665765	-0.112179	0.383562	-0.200954	0.159292	-0.529699	0.305195	-0.211576	0.219512	-0.346459	0	-0.279017
PF3D7_0613300	ROP14	0.966338	0.0262172	0.989754	-0.00863329	0.924121	0.0838566	0.949309	0.261321	0	0.784115	0.415686	0.496229	0	0.640172
PF3D7_1427900	1427900	0.998988	0.000352201	0.92	0.0961138	0.296117	0.126999	0.943873	0.0889351	0.516171	-0.139986	0.0882353	-0.219794	0	-0.17989
PF3D7_1123500	GP2	0.992316	-0.00354944	0.8	0.0786953	0.8195	-0.0956301	0.943873	-0.149246	0.112245	0.40228	0.373206	0.233022	0	0.317651
PF3D7_0827900	PDI8	0.967354	-0.0184002	0.980649	0.0127464	0.436242	0.12032	0.987179	-0.0576027	0.363196	-0.188331	0.535452	-0.16158	0.0337838	-0.174956
PF3D7_0303700	BCKDH-E2	0.978489	-0.0242034	0.979603	-0.0302758	0.232353	0.427906	0.753497	0.355066	0.416667	0.282959	0.273585	0.374275	0.0289855	0.328617
PF3D7_1369200	1369200	0.978489	-0.0247646	0.608475	-1.10779	0.951121	-0.18659	0.987179	-0.395528	0.0344828	-1.86201	0	-1.8458	0	-1.85391
PF3D7_1451200	1451200	0.978489	-0.0274888	0.465686	-0.518496	0.958192	-0.055758	0.987179	-0.377165	0.0540541	-0.736534	0.465839	-0.571886	0.0106383	-0.65421
PF3D7_1355100	MCM6	0.985996	-0.0294045	0.915748	-0.318594	0.467692	0.409833	0.740331	-0.294147	0.078125	-0.62407	0.589249	-0.424511	0.023622	-0.524291
PF3D7_1438700	1438700	0.978489	-0.0343473	0.679755	-0.32293	0.970698	0.0504775	0.989577	0.159128	0.164384	-0.578875	0.429066	-0.625415	0.023622	-0.602145
PF3D7_1136500	CK1;CK1	0.978489	-0.0357736	0.608475	-0.285385	0.964187	0.061665	0.996793	-0.019709	0.309295	0.258293	0.490085	0.33111	0.0414201	0.294702
PF3D7_1252100	RON3	0.961921	-0.046425	0.969388	-0.0748395	0.311164	-0.178076	0.987179	0.0710269	0.253219	0.276925	0.373206	0.193237	0.0106383	0.235081
PF3D7_1238600	NSM	0.960982	-0.0467636	0.966124	-0.0635895	0.944575	-0.0208542	0.987179	-0.0743963	0.217391	0.29927	0.373206	0.206008	0	0.252639
PF3D7_1423300	PP7	0.961921	-0.0470181	0.978772	-0.0988928	0.19685	-0.288825	0.987179	0.230754	0.0540541	0.907712	0.241758	0.777244	0	0.842478
PF3D7_0935800	CLAG9	0.978489	-0.0519068	0.745575	-0.156273	0.489796	0.103632	0.997463	0.00765095	0.078125	0.421716	0.319672	0.307518	0	0.364617
PF3D7_1211700	MCM5	0.978489	-0.0558453	0.943292	-0.126582	0.186235	0.956435	0.989577	-0.20999	0	-0.827565	0.561822	-0.70509	0.0181818	-0.766328
PF3D7_0422700	EIF4A3	0.978489	-0.0581011	0.979911	0.0373352	0.900471	-0.0938057	0.969019	-0.157755	0.28169	-0.405782	0.27	-0.243771	0.023622	-0.324777
PF3D7_1039000	FIKK10.2	0	-0.0603179	0	0.0256787	0	0.131152	0	0.0587952	0.416667	-0.113828	0	-0.133993	0	-0.12391
PF3D7_0321600	DDX42	0	-0.0603179	0	0.0256787	0.461783	0.0804186	0	0.0587952	0.416667	-0.113828	0.04	-0.1626	0	-0.138214
PF3D7_0203100	203100	0	-0.0603179	0	0.0256787	0.0227273	0.150231	0	0.0587952	0.416667	-0.113828	0.0714286	-0.127693	0	-0.12076
PF3D7_0918700	918700	0	-0.0603179	0	0.0256787	0.859854	-0.105778	0	0.0587952	0.416667	-0.113828	0.357143	-0.255698	0.023622	-0.184763
PF3D7_0517000	517000	0.957335	-0.0635421	0.78685	-0.117908	0.19685	0.182	0.995692	0.022898	0.188571	-0.262012	0.68542	-0.128737	0.0289855	-0.195374
PF3D7_1128400	FPPS/GGPPS	0.958306	-0.0683353	0.955912	0.0910634	0.854934	-0.107847	0.668224	-0.402808	0.227907	-0.262018	0.406883	-0.403979	0.023622	-0.332999
PF3D7_0618600	ROM10	0.268657	-0.069516	0.910397	-0.0612719	0	0.134392	0.530466	0.040737	0.676106	-0.0791922	0.04	-0.144642	0.0106383	-0.111917
PF3D7_0206900;PF3D7_0206900	MSP5;MSP5	0.978489	-0.070542	0.688327	0.411799	0.929577	0.342505	0.997463	0.00858444	0.126126	1.09734	0.36875	1.19348	0.0106383	1.14541
PF3D7_1338200	RPL6	0.958306	-0.0725757	0.665765	-0.160221	0.9199	0.042302	0.989577	-0.031294	0.363196	-0.194334	0.551876	-0.171559	0.0384615	-0.182947
PF3D7_0419500	419500	0.196721	-0.0732681	0	0.0256787	0	0.134392	0	0.0587952	0.471768	-0.107352	0	-0.135613	0	-0.121483
PF3D7_1317800	RPS19	0.958306	-0.0739889	0.92	-0.127492	0.136364	-0.57783	0.740331	-0.245816	0.177914	-0.468079	0.273585	-0.505987	0	-0.487033
PF3D7_0930300	MSP1	0.958306	-0.0765161	0.915748	0.102322	0.734463	0.143027	0.997463	-0.00583073	0.231818	0.291888	0.2	0.396804	0	0.344346
PF3D7_1420700	P113	0.958306	-0.0802828	0.788934	0.0610012	0.598351	-0.135565	0.989577	-0.0196497	0.627345	-0.111593	0.320896	-0.195684	0.0434783	-0.153638
PF3D7_1465900	1465900	0.890256	-0.0828402	0.118012	-0.237719	0.421933	-0.228035	0.117647	-0.416594	0.377528	-0.168681	0.373206	-0.246351	0.0181818	-0.207516
PF3D7_1401800	CK	0.961921	-0.0884766	0.8	-0.409526	0.755877	-0.508088	0.987179	0.256214	0.107527	0.630275	0.506887	0.646529	0.0289855	0.638402
PF3D7_0831600	CLAG8	0.960982	-0.0906248	0.230769	-1.04337	0.36383	-0.350477	0.823245	0.444601	0.1	1.061	0.589249	0.397891	0.0384615	0.729444
PF3D7_0303200	303200	0.867612	-0.0916096	0.980649	0.0205176	0.702065	-0.0981593	0.990168	-0.0616686	0.12037	0.390206	0.609037	0.275496	0.0289855	0.332851
PF3D7_0905400	RhopH3	0.958306	-0.0949965	0.465686	-0.276859	0.83788	-0.138997	0.681093	0.515125	0	-0.695972	0.373206	-0.674862	0	-0.685417
PF3D7_1117700	RAN	0.883315	-0.101477	0.665765	-0.112814	0.988307	0.00113297	0.823245	0.121466	0.406746	-0.143185	0.396476	-0.139003	0.0106383	-0.141094
PF3D7_0810300	PPM5	0.958306	-0.104955	0.980649	0.0588165	0.541451	0.134825	0.997463	-0.014037	0.1	0.637375	0.166667	0.609713	0	0.623544
PF3D7_1317100	MCM4	0.961921	-0.110376	0.915748	-0.370177	0.978114	-0.0192033	0.989577	-0.205087	0.1	-0.592174	0.174603	-0.968045	0	-0.78011
PF3D7_1427500	MSH2-1	0.958306	-0.114956	0.540041	-0.340939	0.290954	-0.758606	0.963262	-0.476601	0.0566038	-0.439409	0.40249	-0.600381	0.0106383	-0.519895
PF3D7_0322000	CYP19A	0.95387	-0.115475	0.822165	0.0969822	0.92284	-0.0209052	0.987179	-0.167231	0.227907	-0.391029	0.429553	-0.262487	0.0181818	-0.326758
PF3D7_1012200	RA	0.946888	-0.115762	0.915748	-0.160136	0.782245	0.139756	0.995692	-0.0457818	0.178571	0.472711	0.591093	0.179582	0.0384615	0.326147
PF3D7_1035700	DBLMSP	0.961921	-0.125033	0.980649	0.0814257	0.958192	0.0244501	0.989577	-0.116475	0	1.12091	0.136364	0.795155	0	0.958033
PF3D7_1001600	XL2	0.958306	-0.126798	0.540041	-0.233012	0.66157	-0.244506	0.943873	-0.0929782	0.637864	-0.129002	0.166667	-0.377959	0.0337838	-0.25348
PF3D7_0422400	RPS19	0.946888	-0.127514	0.143646	-0.382479	0.905636	-0.0728653	0.361257	-0.359302	0.35567	-0.269393	0.273585	-0.3419	0.0106383	-0.305646
PF3D7_0932000	932000	0.973699	-0.130087	0.969388	-0.362333	0.217125	-0.777042	0.987179	-0.518762	0.12037	0.971066	0.490085	0.884603	0.0289855	0.927834
PF3D7_0922200	SAMS	0.58642	-0.138997	0.075	-0.236199	0.217125	-0.276819	0.995692	0.011024	0.336986	-0.178811	0.2	-0.288897	0	-0.233854
PF3D7_1330300	1330300	0.957335	-0.144076	0.705618	-0.167757	0.985166	-0.0216123	0.987179	-0.138383	0.375854	-0.275832	0.14	-0.884088	0.0181818	-0.57996
PF3D7_1333000	CPN20	0.955419	-0.146461	0.958913	-0.0416474	0.0666667	0.341852	0.987179	0.0934676	0.416667	-0.191429	0.484058	-0.201908	0.0414201	-0.196669
PF3D7_0501400	FIRA	0.69214	-0.15743	0	0.0256787	0.136364	0.105775	0	0.0587952	0.430718	-0.162383	0.04	-0.121304	0	-0.141844
PF3D7_0708400	HSP90	0.77814	-0.165762	0.687952	-0.148321	0.975802	0.00680004	0.927858	0.213214	0.0344828	-0.39738	0.373206	-0.349212	0	-0.373296
PF3D7_0917900	BIP	0.783094	-0.170317	0.915748	-0.141712	0.940719	-0.0496858	0.926257	-0.132304	0.28169	-0.232123	0.5625	-0.212138	0.0384615	-0.222131
PF3D7_0505900	MED11	0.616402	-0.176786	0.646967	-0.0546529	0.968517	0.0199815	0.968085	-0.0829113	0.33871	-0.162429	0.320896	-0.210454	0	-0.186441
PF3D7_1246200	ACT1	0.946888	-0.183639	0.828058	-0.160025	0.217125	-0.155341	0.823245	0.277974	0.368421	0.261211	0.446254	0.313473	0.0414201	0.287342
PF3D7_1027800	RPL3	0.877714	-0.196808	0.122699	-0.374278	0.19708	-0.465554	0.654135	-0.284625	0.446228	-0.190719	0.0882353	-0.425856	0	-0.308287
PF3D7_0405600	405600	0.95324	-0.199184	0.910397	-0.135378	0.861617	-0.274689	0.997463	-0.00449157	0.078125	-0.55599	0.14	-0.826745	0	-0.691368
PF3D7_0107500	NCR1	0.784252	-0.203029	0.910397	-0.212901	0.98934	0.00639009	0.987179	-0.163192	0.302932	-0.376162	0.219512	-0.237509	0.023622	-0.306835
PF3D7_0404900	P41	0.890256	-0.204829	0.979911	-0.0399095	0.457464	-0.251132	0.995692	0.0316017	0.0540541	0.472783	0.320896	0.403552	0	0.438168
PF3D7_0813900	RPS16	0.616402	-0.205319	0.679755	-0.120417	0.153374	-0.396112	0.22963	-0.374284	0.28223	-0.164489	0	-0.322722	0	-0.243606
PF3D7_1424100	RPL5	0.835121	-0.206757	0.107383	-0.386644	0.247978	-0.318994	0.494071	-0.282505	0.268482	-0.234976	0.238636	-0.394817	0	-0.314897
PF3D7_0903600	protein hook, putative	0.961921	-0.207612	0.664255	0.89638	0.964187	0.0321529	0.907745	-0.700245	0.362069	0.822916	0.121951	1.43105	0.0181818	1.12698
PF3D7_0613900	MyoE	0.960982	-0.208312	0.995951	0.00711919	0.958192	0.0307024	0.858458	0.801749	0.0344828	0.991595	0.219512	1.29244	0	1.14202
PF3D7_1361800	GAC	0.69214	-0.217876	0.679755	-0.109819	0.737089	-0.2666	0.969019	0.157585	0.0566038	0.500082	0.390909	0.346996	0	0.423539
PF3D7_0414900	ARO, armadillo domain	0.958306	-0.221437	0.922197	0.264482	0.66157	0.681346	0.989577	-0.185336	0.0714286	0.936246	0.320896	1.12492	0	1.03058
PF3D7_0516900	RPL2	0.890256	-0.22377	0.134078	-0.733697	0.191235	-0.806421	0.242857	-1.15027	0.292359	-0.341393	0.262626	-0.524197	0.0106383	-0.432795
PF3D7_0420900	VAR.0420900	0.958306	-0.226669	0.926416	-0.188771	0.321839	-0.454608	0.151786	-1.02373	0.146154	-0.659191	0.422642	-0.501313	0.0181818	-0.580252
PF3D7_1460300	RPL29	0.958306	-0.22882	0.820138	-0.333349	0.47006	0.575364	0.748644	0.645067	0.268482	-0.379885	0.497222	-0.467603	0.0434783	-0.423744
PF3D7_0507500	SUB1	0.952342	-0.229245	0.978772	0.106668	0.942159	0.156884	0.989577	-0.266716	0	1.16717	0.335766	1.17812	0	1.17265
PF3D7_1017100	RON12	0.726433	-0.230162	0.971429	0.0639563	0.964187	-0.0378935	0.989577	0.101481	0.126126	0.418047	0.581109	0.344318	0.0337838	0.381182
PF3D7_1225400	rRNA-processing protein, putative	0.978489	-0.230738	0.976074	-0.258836	0.965259	0.0748394	0.943873	-0.983212	0.12037	1.63995	0.108108	2.61494	0	2.12744
PF3D7_1447000	1447000	0.770798	-0.230811	0.0787402	-0.514246	0.217125	-0.465705	0.115789	-0.644103	0.527406	-0.155333	0.351351	-0.308796	0.0414201	-0.232064
PF3D7_1224500	ASF1	0.656642	-0.236783	0.4	-0.340104	0.949711	0.0289943	0.989577	-0.116211	0.217391	-0.309432	0.373206	-0.352944	0.0106383	-0.331188
PF3D7_1147300	1147300	0.95387	-0.239471	0.315412	-0.520032	0.542199	-0.51292	0.943873	-0.487714	0.138211	-0.548568	0.40249	-0.574507	0.0106383	-0.561537
PF3D7_1126200	RPS18	0.616402	-0.241213	0.980649	0.0234988	0.958192	0.0199101	0.654135	-0.231505	0.187135	-0.365566	0.296296	-0.344197	0	-0.354881
PF3D7_1136900	SUB2	0.961921	-0.242412	0.680488	0.333362	0.86565	0.532268	0.943873	-0.607448	0.327586	0.813682	0.232558	1.46469	0.023622	1.13918
PF3D7_0719600	719600	0.769231	-0.244624	0.625418	-0.189647	0.45124	-0.4087	0.361257	-0.36132	0.28169	-0.22124	0.429066	-0.331352	0.0289855	-0.276296
PF3D7_1133400	AMA1	0.955487	-0.264885	0.818891	0.258219	0.930445	0.206881	0.943873	-0.533921	0.1	0.614097	0.475904	0.728746	0.0289855	0.671421
PF3D7_1118200	1118200	0.905226	-0.265719	0.925871	-0.144108	0.179825	0.644679	0.969019	-0.288913	0	-0.64754	0.716667	-0.41817	0.0434783	-0.532855
PF3D7_1014100	MSA180	0.905226	-0.280546	0.978772	0.0664924	0.980859	0.0206911	0.987179	-0.205838	0.0540541	0.617606	0.153846	0.666498	0	0.642052
PF3D7_1133200	1133200	0.958306	-0.281235	0.465686	-0.532713	0.493544	-0.614241	0.989577	-0.178568	0.292359	-0.379712	0.238636	-0.844341	0.0181818	-0.612027
PF3D7_1359400	CELF1	0.616402	-0.283945	0.657186	-0.178301	0.629885	-0.0738173	0.943873	-0.167884	0.387234	-0.179519	0.373206	-0.170401	0.0106383	-0.17496
PF3D7_0705400	MCM7	0.905226	-0.290991	0.540041	-0.477565	0.985204	0.00999325	0.997463	0.0478095	0.078125	-0.609321	0.490085	-0.662416	0.023622	-0.635868
PF3D7_0522600	magnesium transporter NIPA, putative	0.616402	-0.293167	0.78685	-0.581777	0.186235	2.24109	0.943873	-0.79654	0	1.85017	0.68542	1.31327	0.0384615	1.58172
PF3D7_0932800	CSE1	0.616402	-0.300662	0.118012	0.325097	0.83254	0.102272	0.858783	0.236754	0.666366	0.164674	0.0882353	0.413904	0.046875	0.289289
PF3D7_1342600	MyoA	0.958306	-0.301861	0.912236	0.335017	0.740465	0.621079	0.987179	-0.527159	0.0566038	0.912315	0.470769	1.06352	0.023622	0.987919
PF3D7_0623000	CS	0.841448	-0.303329	0.980649	-0.0472533	0.919926	-0.123044	0.995692	-0.0850526	0.2	-0.564326	0.380282	-0.809325	0.023622	-0.686826
PF3D7_0616900	616900	0.616402	-0.303933	0	0.0256787	0.130081	0.181305	0	0.0587952	0.383117	-0.235635	0.136364	-0.159069	0.0181818	-0.197352
PF3D7_0527000	MCM3	0.95387	-0.307486	0.536688	-0.463862	0.964187	0.0400624	0.987179	-0.392079	0	-0.813714	0.373206	-0.884551	0	-0.849132
PF3D7_0818900	HSP70	0.616402	-0.308186	0.200935	-0.309377	0.217125	-0.137742	0.989577	-0.0415388	0.138211	-0.215564	0.0882353	-0.287364	0	-0.251464
PF3D7_0721600	721600	0.0425532	-0.331491	0.118012	-0.59679	0.19708	-0.404929	0.987179	-0.0663329	0.257143	-0.303288	0.422642	-0.222696	0.0181818	-0.262992
PF3D7_1355500	PP5	0.616402	-0.343551	0.941474	0.0957689	0.217125	-0.36838	0.81997	-0.128299	0.322581	-0.35255	0.460815	-0.201861	0.046875	-0.277205
PF3D7_0507100	RPL4	0.616402	-0.345917	0.0787402	-0.486167	0.153285	-0.469023	0.225564	-0.527994	0.257143	-0.2513	0.338028	-0.279828	0	-0.265564
PF3D7_0725400	725400	0.883315	-0.353798	0.987053	0.0216683	0.980229	-0.0493894	0.943873	-0.587057	0.146154	0.561	0.383178	0.91937	0.023622	0.740185
PF3D7_1108700	Pfj2	0.841448	-0.35605	0.536688	-0.359942	0.672065	-0.203186	0.989577	-0.0434714	0.343832	-0.224535	0.446254	-0.336571	0.0414201	-0.280553
PF3D7_1135100	PPM8	0.640306	-0.368129	0.813297	-0.194114	0.692843	-0.156984	0.740331	-0.322848	0.0344828	0.638579	0.647986	0.223801	0.0106383	0.43119
PF3D7_0419700	Pf34	0.45098	-0.381794	0.657186	-0.336405	0.905636	-0.103304	0.987179	0.138233	0.0566038	0.47387	0.36875	0.308443	0	0.391157
PF3D7_0505500	MSH6	0.876168	-0.387213	0.969388	0.0987833	0.751838	-0.156521	0.995692	-0.0605213	0.203297	-0.632906	0.423792	-0.470089	0.023622	-0.551497
PF3D7_0806500	806500	0.657568	-0.451787	0.978772	-0.053653	0.827888	-0.1582	0.337209	-0.38643	0.293729	0.289235	0.0882353	0.426229	0	0.357732
PF3D7_1429600	GEXP03	0.846059	-0.471253	0.827055	-0.207532	0.156069	-0.67342	0.969019	0.288326	0.0566038	-0.739356	0.575569	-0.553381	0.023622	-0.646368
PF3D7_1100200	VAR.1100200	0.813031	-0.471545	0.511983	-0.244374	0.367432	-1.89764	0.989577	-0.195955	0.142857	-0.675629	0.401709	-1.45442	0.0434783	-1.06502
PF3D7_1414300	1414300	0.616402	-0.47922	0.0603448	-0.594364	0.162304	-0.452491	0.186992	-0.521211	0.217391	-0.259759	0.210526	-0.432105	0	-0.345932
PF3D7_0704100	BTP2	0.841448	-0.48972	0.969388	-0.101936	0.660695	-0.336369	0.987179	-0.303409	0.274809	-0.452243	0.429066	-0.467822	0.0337838	-0.460032
PF3D7_1019400	1019400	0.616402	-0.514043	0.4	-0.496583	0.8195	-0.306928	0.943873	-0.229867	0.0566038	-0.382427	0.538278	-0.489425	0.0414201	-0.435926
PF3D7_0307100	RPS12	0.559055	-0.542766	0.342466	-0.277293	0.179724	-0.395782	0.823245	-0.139278	0.1	-0.520286	0.19403	-0.424923	0	-0.472605
PF3D7_1417800	MCM2	0.784252	-0.552834	0.495434	-0.487298	0.409434	0.373846	0.987179	-0.190824	0	-0.730311	0.0714286	-1.24526	0	-0.987784
PF3D7_0903900	RPL32	0.559055	-0.567662	0.118012	-0.77624	0.171569	-0.860866	0.21374	-1.21109	0.318182	-0.315765	0.373206	-0.523694	0.0289855	-0.419729
PF3D7_1251200	coronin	0.77814	-0.627428	0.993902	0.0131922	0.780672	-0.225042	0.987179	-0.328571	0.1	0.934337	0.108108	0.817129	0	0.875733
PF3D7_1460600	ISP3	0.75448	-0.645981	0.979603	0.0737256	0.630011	-0.425863	0.943873	-0.337392	0.257143	0.502329	0.2	0.439832	0.0106383	0.47108
PF3D7_1131100	SR1	0.726433	-0.662834	0.979911	-0.0919582	0.683317	0.35461	0.987179	-0.346796	0.146154	0.66249	0.634892	0.435545	0.046875	0.549017
PF3D7_0415900	415900	0.196721	-0.698718	0.230769	-0.847768	0.591398	-0.459507	0.373134	-0.557807	0.377528	-0.286251	0.420849	-0.39431	0.0434783	-0.34028
PF3D7_1310600	RAB5b	0.891304	-0.706168	0.62521	-0.648927	0.28642	0.789093	0.690632	0.920666	0.164384	1.07899	0.174603	1.18911	0	1.13405
PF3D7_1315000	1315000	0.616402	-0.721725	0.976074	0.147219	0.90625	-0.198601	0.8048	-0.831202	0.0897436	1.0985	0.3	0.897628	0	0.998063
PF3D7_1452600	1452600	0.839895	-0.722779	0.980649	-0.152052	0.851962	-0.685915	0.823245	-1.17682	0.12037	-1.65877	0.401709	-1.01655	0.023622	-1.33766
PF3D7_1365800	1365800	0.616402	-0.740568	0.56262	-0.608233	0.956025	-0.0812896	0.8048	0.308357	0.384698	0.397065	0.373206	0.438188	0.0434783	0.417627
PF3D7_0202100	LSAP2	0.616402	-0.748359	0.813297	-0.203393	0.981026	-0.0336419	0.943873	-0.474641	0.322581	0.452268	0.396476	0.782123	0.0434783	0.617196
PF3D7_1335400	RH2a	0.726433	-0.782746	0.979911	0.0784626	0.833856	-0.36725	0.989577	-0.244835	0.647834	0.283173	0.04	1.12306	0.0384615	0.703118
PF3D7_0618300	618300	0.3375	-0.818116	0.0787402	-1.1935	0.217125	-1.0833	0.0512821	-0.740912	0.322581	-0.402471	0.430034	-0.551063	0.046875	-0.476767
PF3D7_1468400	CZIF1, zinc finger protein	0.657895	-0.974477	0.943292	-0.348988	0.109375	-0.929117	0.989577	-0.22324	0.0566038	1.63721	0.373206	1.12611	0	1.38166
PF3D7_1246400	MTIP	0.616402	-1.02144	0.925871	-0.303652	0.964187	0.0560017	0.823245	-0.574516	0.208556	0.623778	0.320312	0.747227	0.0106383	0.685503
PF3D7_1433900	protein kinase, putative	0.784252	-1.06933	0.21875	-0.896358	0.247978	-1.02845	0.987179	-0.47949	0.0566038	-1.1452	0.2	-1.21416	0	-1.17968

## Sheet: logFC>0.7
protein	Name	Putative function	fdr.all	logfc.all
PF3D7_1225400	rRNA-processing protein, putative	RNA processing	0	2.12744
PF3D7_1036000	MSP11	RBC invasion	0	1.94454
PF3D7_1348600			0.0181818	1.79989
PF3D7_1335000	MSRP1	RBC invasion	0	1.67795
PF3D7_0522600	magnesium transporter NIPA, putative	Transporter	0.0384615	1.58172
PF3D7_1468400	CZIF1, zinc finger protein	Transcription regulation	0	1.38166
PF3D7_1017500	Myoson essential light chain	Motility/IMC	0.0434783	1.31518
PF3D7_0526200	ARFGAP2	Protein trafficking	0.0106383	1.20939
PF3D7_0507500	SUB1	RBC invasion	0	1.17265
PF3D7_0206900	MSP5	RBC invasion	0.0106383	1.14541
PF3D7_0613900	MyoE	Motility/IMC	0	1.14202
PF3D7_1136900	SUB2	RBC invasion	0.023622	1.13918
PF3D7_1310600	RAB5b	Protein trafficking	0	1.13405
PF3D7_0903600	protein hook, putative	Protein trafficking	0.0181818	1.12698
PF3D7_1022700	PLSCR, scramblase	Membrane remodeling	0	1.12275
PF3D7_0414900	ARO, armadillo domain	RBC invasion	0	1.03058
PF3D7_1315000			0	0.998063
PF3D7_0828800	GAMA	RBC invasion	0.0181818	0.997758
PF3D7_1342600	MyoA	Motility/IMC	0.023622	0.987919
PF3D7_1035700	DBLMSP	RBC invasion	0	0.958033
PF3D7_0932000			0.0289855	0.927834
PF3D7_0829500			0.0434783	0.883584
PF3D7_1251200	coronin	Motility/IMC	0	0.875733
PF3D7_1423300	PP7	Signaling	0	0.842478
PF3D7_1243500	SNF7	Protein trafficking	0.0414201	0.833222
PF3D7_0725400			0.023622	0.740185
PF3D7_0831600	CLAG8	Transporter	0.0384615	0.729444
PF3D7_1035200	S-antigen		0	0.703834
PF3D7_1335400	RH2a	RBC invasion	0.0384615	0.703118
PF3D7_1211700	MCM5		0.0181818	-0.766328
PF3D7_1317100	MCM4		0	-0.78011
PF3D7_0527000	MCM3		0	-0.849132
PF3D7_1417800	MCM2		0	-0.987784
PF3D7_1100200	VAR.1100200		0.0434783	-1.06502
PF3D7_1220300	cell cycle associated protein, putative		0.0414201	-1.12302
PF3D7_1433900	protein kinase, putative		0	-1.17968
PF3D7_1452600			0.023622	-1.33766
PF3D7_0302500	CLAG3.1	Transporter	0	-1.66185
PF3D7_1369200			0	-1.85391

## Sheet: annotated
protein	Name	fdr.all	logfc.all
PF3D7_1225400	rRNA-processing protein, putative	0	2.12744
PF3D7_1036000	MSP11	0	1.94454
PF3D7_1348600		0.0181818	1.79989
PF3D7_1335000	MSRP1	0	1.67795
PF3D7_0522600	magnesium transporter NIPA, putative	0.0384615	1.58172
PF3D7_1468400	CZIF1, zinc finger protein	0	1.38166
PF3D7_1017500	ELC, Myo elc	0.0434783	1.31518
PF3D7_0526200	ARFGAP2	0.0106383	1.20939
PF3D7_0507500	SUB1	0	1.17265
PF3D7_0206900	MSP5	0.0106383	1.14541
PF3D7_0613900	MyoE	0	1.14202
PF3D7_1136900	SUB2	0.023622	1.13918
PF3D7_1310600	RAB5b	0	1.13405
PF3D7_0903600	protein hook, putative	0.0181818	1.12698
PF3D7_1022700	PLSCR, scramblase	0	1.12275
PF3D7_0414900	ARO, armadillo domain	0	1.03058
PF3D7_1315000		0	0.998063
PF3D7_0828800	GAMA	0.0181818	0.997758
PF3D7_1342600	MyoA	0.023622	0.987919
PF3D7_1035700	DBLMSP	0	0.958033
PF3D7_0932000		0.0289855	0.927834
PF3D7_0829500		0.0434783	0.883584
PF3D7_1251200	coronin	0	0.875733
PF3D7_1423300	PP7	0	0.842478
PF3D7_1243500	SNF7	0.0414201	0.833222
PF3D7_0725400		0.023622	0.740185
PF3D7_0831600	CLAG8	0.0384615	0.729444
PF3D7_1035200	S-antigen	0	0.703834
PF3D7_1335400	RH2a	0.0384615	0.703118
