# Supplementary material for: Defining the Proteome of Sexually Committed Parasites in Plasmodium falciparum
Source: Mol Cell Proteomics. 2025 Dec 31;25(2):101505. doi: 10.1016/j.mcpro.2025.101505 (PMC12878696; doi:10.1016/j.mcpro.2025.101505)
Supplement: Supplemental Table S4 [file mmc5.xlsx]

## Sheet: peptide_wide
protein_Id	description	nrPeptides	fasta.id	Protein.Group.2	IDcolumn	peptide_Id	isotopeLabel	KV1	KV10	KV11	KV12	KV13	KV14	KV15	KV16	KV17	KV18	KV19	KV2	KV20	KV21	KV22	KV23	KV24	KV3	KV4	KV5	KV6	KV7	KV8	KV9
PF3D7_0100600.1-p1;PF3D7_0937400.1-p1	transcript=PF3D7_0100600.1 gene=PF3D7_0100600 organism=Plasmodium_falciparum_3D7 gene_product=rifin transcript_product=rifin location=Pf3D7_01_v3:53778-55006(-) protein_length=359 sequence_SO=chromosome SO=protein_coding_gene is_pseudo=false	1	PF3D7_0100600.1-p1	PF3D7_0100600.1-p1	PF3D7_0100600.1-p1;PF3D7_0937400.1-p1	NLLSSFGDVNR	light	1004270	614316	558356	613809	877372	2150770	970314	648889	402105	627245	911252	1040420	244962	517191	399746	1006770	397765	988402	825847	384959	693065	872659	558066	844090
PF3D7_0102500.1-p1	transcript=PF3D7_0102500.1 gene=PF3D7_0102500 organism=Plasmodium_falciparum_3D7 gene_product=erythrocyte binding antigen-181 transcript_product=erythrocyte binding antigen-181 location=Pf3D7_01_v3:110750-115799(-) protein_length=1567 sequence_SO=chromosome SO=protein_coding_gene is_pseudo=false	13	PF3D7_0102500.1-p1	PF3D7_0102500.1-p1	PF3D7_0102500.1-p1	DKNVTTFLK	light													69347.9	69529		29361.7
PF3D7_0102500.1-p1	transcript=PF3D7_0102500.1 gene=PF3D7_0102500 organism=Plasmodium_falciparum_3D7 gene_product=erythrocyte binding antigen-181 transcript_product=erythrocyte binding antigen-181 location=Pf3D7_01_v3:110750-115799(-) protein_length=1567 sequence_SO=chromosome SO=protein_coding_gene is_pseudo=false	13	PF3D7_0102500.1-p1	PF3D7_0102500.1-p1	PF3D7_0102500.1-p1	DREEILNR	light													182577
PF3D7_0102500.1-p1	transcript=PF3D7_0102500.1 gene=PF3D7_0102500 organism=Plasmodium_falciparum_3D7 gene_product=erythrocyte binding antigen-181 transcript_product=erythrocyte binding antigen-181 location=Pf3D7_01_v3:110750-115799(-) protein_length=1567 sequence_SO=chromosome SO=protein_coding_gene is_pseudo=false	13	PF3D7_0102500.1-p1	PF3D7_0102500.1-p1	PF3D7_0102500.1-p1	DSSVLNPTAWWR	light	4188140	2571260	3414480	3089360	1974400	3554560	1992620	1481310	2007130	1450170	1555450		1774740		3528560	2080310	1892580	1111750	2143300	2366020	2676140	2504660		2085330
PF3D7_0102500.1-p1	transcript=PF3D7_0102500.1 gene=PF3D7_0102500 organism=Plasmodium_falciparum_3D7 gene_product=erythrocyte binding antigen-181 transcript_product=erythrocyte binding antigen-181 location=Pf3D7_01_v3:110750-115799(-) protein_length=1567 sequence_SO=chromosome SO=protein_coding_gene is_pseudo=false	13	PF3D7_0102500.1-p1	PF3D7_0102500.1-p1	PF3D7_0102500.1-p1	EIKVEPVVPR	light				122676	107938	292957	247220						78887.1	79390.1										205078
PF3D7_0102500.1-p1	transcript=PF3D7_0102500.1 gene=PF3D7_0102500 organism=Plasmodium_falciparum_3D7 gene_product=erythrocyte binding antigen-181 transcript_product=erythrocyte binding antigen-181 location=Pf3D7_01_v3:110750-115799(-) protein_length=1567 sequence_SO=chromosome SO=protein_coding_gene is_pseudo=false	13	PF3D7_0102500.1-p1	PF3D7_0102500.1-p1	PF3D7_0102500.1-p1	GNISEKDLIDIHLLR	light			51838.1	113681	206048	336287	287656	103444	135005		35808.3		283593	203110		97201.4		148428		79969.3			162543	196975
PF3D7_0102500.1-p1	transcript=PF3D7_0102500.1 gene=PF3D7_0102500 organism=Plasmodium_falciparum_3D7 gene_product=erythrocyte binding antigen-181 transcript_product=erythrocyte binding antigen-181 location=Pf3D7_01_v3:110750-115799(-) protein_length=1567 sequence_SO=chromosome SO=protein_coding_gene is_pseudo=false	13	PF3D7_0102500.1-p1	PF3D7_0102500.1-p1	PF3D7_0102500.1-p1	IESNEQDVQSTPPEDTPTVEGK	light				79976.2	77190.4	108144	105500						53445.5					73835.4						201024
PF3D7_0102500.1-p1	transcript=PF3D7_0102500.1 gene=PF3D7_0102500 organism=Plasmodium_falciparum_3D7 gene_product=erythrocyte binding antigen-181 transcript_product=erythrocyte binding antigen-181 location=Pf3D7_01_v3:110750-115799(-) protein_length=1567 sequence_SO=chromosome SO=protein_coding_gene is_pseudo=false	13	PF3D7_0102500.1-p1	PF3D7_0102500.1-p1	PF3D7_0102500.1-p1	IISRPVENTLHR	light				22812.2			61329.3						125118	121353		105860								66177.2
PF3D7_0102500.1-p1	transcript=PF3D7_0102500.1 gene=PF3D7_0102500 organism=Plasmodium_falciparum_3D7 gene_product=erythrocyte binding antigen-181 transcript_product=erythrocyte binding antigen-181 location=Pf3D7_01_v3:110750-115799(-) protein_length=1567 sequence_SO=chromosome SO=protein_coding_gene is_pseudo=false	13	PF3D7_0102500.1-p1	PF3D7_0102500.1-p1	PF3D7_0102500.1-p1	IITTEVPSTTVKPPDEK	light				282583								105328						121373					121283	470457
PF3D7_0102500.1-p1	transcript=PF3D7_0102500.1 gene=PF3D7_0102500 organism=Plasmodium_falciparum_3D7 gene_product=erythrocyte binding antigen-181 transcript_product=erythrocyte binding antigen-181 location=Pf3D7_01_v3:110750-115799(-) protein_length=1567 sequence_SO=chromosome SO=protein_coding_gene is_pseudo=false	13	PF3D7_0102500.1-p1	PF3D7_0102500.1-p1	PF3D7_0102500.1-p1	ISSTEPNENSVVDR	light				386622	653728	933961	982189	307117	399156		237768		1037040	488794		378516	63956.1	363372		122080	86058.8		505197	720443
PF3D7_0102500.1-p1	transcript=PF3D7_0102500.1 gene=PF3D7_0102500 organism=Plasmodium_falciparum_3D7 gene_product=erythrocyte binding antigen-181 transcript_product=erythrocyte binding antigen-181 location=Pf3D7_01_v3:110750-115799(-) protein_length=1567 sequence_SO=chromosome SO=protein_coding_gene is_pseudo=false	13	PF3D7_0102500.1-p1	PF3D7_0102500.1-p1	PF3D7_0102500.1-p1	KPDENEPQINR	light			14196.1	126556	214954	157222	173956	66685.6	47962.6				372286	351247		414551	22287.5				17923.8		87728.6	246762
PF3D7_0102500.1-p1	transcript=PF3D7_0102500.1 gene=PF3D7_0102500 organism=Plasmodium_falciparum_3D7 gene_product=erythrocyte binding antigen-181 transcript_product=erythrocyte binding antigen-181 location=Pf3D7_01_v3:110750-115799(-) protein_length=1567 sequence_SO=chromosome SO=protein_coding_gene is_pseudo=false	13	PF3D7_0102500.1-p1	PF3D7_0102500.1-p1	PF3D7_0102500.1-p1	LVEESLKR	light				119449	273694	241335	249340	85534.2	117052		92156.5		515578	313943	55347.4	356680	88158.5	94791.8			44163.5		255871	154900
PF3D7_0102500.1-p1	transcript=PF3D7_0102500.1 gene=PF3D7_0102500 organism=Plasmodium_falciparum_3D7 gene_product=erythrocyte binding antigen-181 transcript_product=erythrocyte binding antigen-181 location=Pf3D7_01_v3:110750-115799(-) protein_length=1567 sequence_SO=chromosome SO=protein_coding_gene is_pseudo=false	13	PF3D7_0102500.1-p1	PF3D7_0102500.1-p1	PF3D7_0102500.1-p1	NEAGSTILDDSRR	light		276906	435827	500112	322586	230485		266107	138806		289753	707223	307698	324064	333204	370822	299187	182150		172110	229057	127466	369917	470254
PF3D7_0102500.1-p1	transcript=PF3D7_0102500.1 gene=PF3D7_0102500 organism=Plasmodium_falciparum_3D7 gene_product=erythrocyte binding antigen-181 transcript_product=erythrocyte binding antigen-181 location=Pf3D7_01_v3:110750-115799(-) protein_length=1567 sequence_SO=chromosome SO=protein_coding_gene is_pseudo=false	13	PF3D7_0102500.1-p1	PF3D7_0102500.1-p1	PF3D7_0102500.1-p1	VGVASEQNEISSGQEQNVK	light	60044.3		142788	384628	942826	752424	712209	330419	381443	113010	211763	106754	604313	352928	34107.9	450172	74767.9	336883		88082.8	141778		497400	615377
PF3D7_0102900.1-p1	transcript=PF3D7_0102900.1 gene=PF3D7_0102900 organism=Plasmodium_falciparum_3D7 gene_product=aspartate--tRNA ligase transcript_product=aspartate--tRNA ligase location=Pf3D7_01_v3:128960-130840(-) protein_length=626 sequence_SO=chromosome SO=protein_coding_gene is_pseudo=false	8	PF3D7_0102900.1-p1	PF3D7_0102900.1-p1	PF3D7_0102900.1-p1	DANMKETNDEITIK	light	691745	259769	208770	185035	221608	573768	528734	105876	287749	288716	389877	310274	511268	465740	120413	430530	197785	490064	86964	124792	227748	334102	542364	205249
PF3D7_0102900.1-p1	transcript=PF3D7_0102900.1 gene=PF3D7_0102900 organism=Plasmodium_falciparum_3D7 gene_product=aspartate--tRNA ligase transcript_product=aspartate--tRNA ligase location=Pf3D7_01_v3:128960-130840(-) protein_length=626 sequence_SO=chromosome SO=protein_coding_gene is_pseudo=false	8	PF3D7_0102900.1-p1	PF3D7_0102900.1-p1	PF3D7_0102900.1-p1	ELPFLLK	light	60418.9				29327.6	32040.4	32972.6	16415.2				11822.4	89116			32056.2					13419.3	21458.7	25846.7
PF3D7_0102900.1-p1	transcript=PF3D7_0102900.1 gene=PF3D7_0102900 organism=Plasmodium_falciparum_3D7 gene_product=aspartate--tRNA ligase transcript_product=aspartate--tRNA ligase location=Pf3D7_01_v3:128960-130840(-) protein_length=626 sequence_SO=chromosome SO=protein_coding_gene is_pseudo=false	8	PF3D7_0102900.1-p1	PF3D7_0102900.1-p1	PF3D7_0102900.1-p1	GEEILSGSQR	light	880491	198761	189763	185201	310883	447178	685429	216092	321302	253256	295693	645385	687436	420520	155978	473391	164112	412103	296616	149161	285962	321080	417516	192342
PF3D7_0102900.1-p1	transcript=PF3D7_0102900.1 gene=PF3D7_0102900 organism=Plasmodium_falciparum_3D7 gene_product=aspartate--tRNA ligase transcript_product=aspartate--tRNA ligase location=Pf3D7_01_v3:128960-130840(-) protein_length=626 sequence_SO=chromosome SO=protein_coding_gene is_pseudo=false	8	PF3D7_0102900.1-p1	PF3D7_0102900.1-p1	PF3D7_0102900.1-p1	HIFKELTNNEK	light	187070	37166.9				104609	132852			20433.5	57467.4	128950	129221	108417		141664	67827	160969	31686.1			108355		11648.1
PF3D7_0102900.1-p1	transcript=PF3D7_0102900.1 gene=PF3D7_0102900 organism=Plasmodium_falciparum_3D7 gene_product=aspartate--tRNA ligase transcript_product=aspartate--tRNA ligase location=Pf3D7_01_v3:128960-130840(-) protein_length=626 sequence_SO=chromosome SO=protein_coding_gene is_pseudo=false	8	PF3D7_0102900.1-p1	PF3D7_0102900.1-p1	PF3D7_0102900.1-p1	LLGESSEGGANAFK	light	2509680	934383	813774	866290	1784790	1957110	1740210	949364	1651900	1320680	1680360	1378680	1354010	1310610	675315	1164040	745753	1723830	775207	890475	1218130	1313040	1647260	900828
PF3D7_0102900.1-p1	transcript=PF3D7_0102900.1 gene=PF3D7_0102900 organism=Plasmodium_falciparum_3D7 gene_product=aspartate--tRNA ligase transcript_product=aspartate--tRNA ligase location=Pf3D7_01_v3:128960-130840(-) protein_length=626 sequence_SO=chromosome SO=protein_coding_gene is_pseudo=false	8	PF3D7_0102900.1-p1	PF3D7_0102900.1-p1	PF3D7_0102900.1-p1	TSLFPRDPK	light	735019	356807	410049	552434	488634		568878		386931	463442	647245		421673	336814	244661	639726	446781	468965	207587	276149	446500	496832	823758	472716
PF3D7_0102900.1-p1	transcript=PF3D7_0102900.1 gene=PF3D7_0102900 organism=Plasmodium_falciparum_3D7 gene_product=aspartate--tRNA ligase transcript_product=aspartate--tRNA ligase location=Pf3D7_01_v3:128960-130840(-) protein_length=626 sequence_SO=chromosome SO=protein_coding_gene is_pseudo=false	8	PF3D7_0102900.1-p1	PF3D7_0102900.1-p1	PF3D7_0102900.1-p1	VFEVGPVFR	light	897120	483491	476551	408019	464341	574522	705097	342164	403534	713307	804003	691591	1105700	753972	354233	726958	333680	715215	581814	376429	474216	505765	1211710	561980
PF3D7_0102900.1-p1	transcript=PF3D7_0102900.1 gene=PF3D7_0102900 organism=Plasmodium_falciparum_3D7 gene_product=aspartate--tRNA ligase transcript_product=aspartate--tRNA ligase location=Pf3D7_01_v3:128960-130840(-) protein_length=626 sequence_SO=chromosome SO=protein_coding_gene is_pseudo=false	8	PF3D7_0102900.1-p1	PF3D7_0102900.1-p1	PF3D7_0102900.1-p1	VLDYVCEDINKDNYGYIK	light	217876	132882	146922	229800		179329	38370.7			97120.8	251273	215003	140745	76571.4		221373	95546.5	144553		48781.7	93303.3	129666	461291	162712
PF3D7_0103000.1-p1	transcript=PF3D7_0103000.1 gene=PF3D7_0103000 organism=Plasmodium_falciparum_3D7 gene_product=vacuolar protein sorting-associated protein VTA1, putative transcript_product=vacuolar protein sorting-associated protein VTA1, putative location=Pf3D7_01_v3:132086-133624(-) protein_length=259 sequence_SO=chromosome SO=protein_coding_gene is_pseudo=false	1	PF3D7_0103000.1-p1	PF3D7_0103000.1-p1	PF3D7_0103000.1-p1	VEGQNDTSLGESK	light	37725.2					57538.1	32552.7			32484.7	60886.4	9393.84											25297.7
PF3D7_0103200.1-p1	transcript=PF3D7_0103200.1 gene=PF3D7_0103200 organism=Plasmodium_falciparum_3D7 gene_product=nucleoside transporter 4 transcript_product=nucleoside transporter 4 location=Pf3D7_01_v3:140662-142219(-) protein_length=434 sequence_SO=chromosome SO=protein_coding_gene is_pseudo=false	1	PF3D7_0103200.1-p1	PF3D7_0103200.1-p1	PF3D7_0103200.1-p1	SSENIQSNNVSMISK	light	3307573	1991707	1586905	2.17185e+06	2131217	3796833	2745878	1555163	2574006	3551545	4189155	2676432	2062682	2658519	1701283	3152891	2250162	3.72058e+06	1206628	1.89793e+06	2.70173e+06	2.44373e+06	2889318	1.77431e+06
PF3D7_0103900.1-p1	transcript=PF3D7_0103900.1 gene=PF3D7_0103900 organism=Plasmodium_falciparum_3D7 gene_product=parasite-infected erythrocyte surface protein transcript_product=parasite-infected erythrocyte surface protein location=Pf3D7_01_v3:172864-174591(+) protein_length=575 sequence_SO=chromosome SO=protein_coding_gene is_pseudo=false	7	PF3D7_0103900.1-p1	PF3D7_0103900.1-p1	PF3D7_0103900.1-p1	HVVLIPSIYNR	light	974402	296090	197136	104589	377837	933160	601344	296071	570464	345880	546203	567159	341656	474237		599195	212603	679992	460966	293486	270836	519325	212500	296697
PF3D7_0103900.1-p1	transcript=PF3D7_0103900.1 gene=PF3D7_0103900 organism=Plasmodium_falciparum_3D7 gene_product=parasite-infected erythrocyte surface protein transcript_product=parasite-infected erythrocyte surface protein location=Pf3D7_01_v3:172864-174591(+) protein_length=575 sequence_SO=chromosome SO=protein_coding_gene is_pseudo=false	7	PF3D7_0103900.1-p1	PF3D7_0103900.1-p1	PF3D7_0103900.1-p1	LQFVQTELK	light	775605	255199	209687	105557	377531	580526	371862	454407	385735	244399	284689	456697	400102	387374	212147	373963	178921	442758	574952	237140	263644	297339	183053	170552
PF3D7_0103900.1-p1	transcript=PF3D7_0103900.1 gene=PF3D7_0103900 organism=Plasmodium_falciparum_3D7 gene_product=parasite-infected erythrocyte surface protein transcript_product=parasite-infected erythrocyte surface protein location=Pf3D7_01_v3:172864-174591(+) protein_length=575 sequence_SO=chromosome SO=protein_coding_gene is_pseudo=false	7	PF3D7_0103900.1-p1	PF3D7_0103900.1-p1	PF3D7_0103900.1-p1	MFSTELTGLK	light	912754	564108	575685	550666	205159	743093	504061	287964	503835	591056	559243	761245	408639	336978	306853	717808	450622	496204	332197	419248	471770	667183	1329220	611311
PF3D7_0103900.1-p1	transcript=PF3D7_0103900.1 gene=PF3D7_0103900 organism=Plasmodium_falciparum_3D7 gene_product=parasite-infected erythrocyte surface protein transcript_product=parasite-infected erythrocyte surface protein location=Pf3D7_01_v3:172864-174591(+) protein_length=575 sequence_SO=chromosome SO=protein_coding_gene is_pseudo=false	7	PF3D7_0103900.1-p1	PF3D7_0103900.1-p1	PF3D7_0103900.1-p1	NIEDITNKLTK	light	424977	144988	142048	156584	180772	517486	251250	69329.8	203071	168147	299948	142511			105781	191505	179894	340063	73211.5	127283	189288	227446	541855	174465
PF3D7_0103900.1-p1	transcript=PF3D7_0103900.1 gene=PF3D7_0103900 organism=Plasmodium_falciparum_3D7 gene_product=parasite-infected erythrocyte surface protein transcript_product=parasite-infected erythrocyte surface protein location=Pf3D7_01_v3:172864-174591(+) protein_length=575 sequence_SO=chromosome SO=protein_coding_gene is_pseudo=false	7	PF3D7_0103900.1-p1	PF3D7_0103900.1-p1	PF3D7_0103900.1-p1	NLTNQTEEPK	light	414769	215261	230819	210113	190978	417900	409618	165766	204293	249126	345726	353198	250511	318082	161924	335862	154832	379499	168082	126955	256056	250600	198489	176370
PF3D7_0103900.1-p1	transcript=PF3D7_0103900.1 gene=PF3D7_0103900 organism=Plasmodium_falciparum_3D7 gene_product=parasite-infected erythrocyte surface protein transcript_product=parasite-infected erythrocyte surface protein location=Pf3D7_01_v3:172864-174591(+) protein_length=575 sequence_SO=chromosome SO=protein_coding_gene is_pseudo=false	7	PF3D7_0103900.1-p1	PF3D7_0103900.1-p1	PF3D7_0103900.1-p1	NLTNQTEEPKNLQK	light	133116	38396.2	75344.8	95941.2	81335.8	242501	73913	42605.1	47246.7	44220	105985	52102.5	13074.5	59384.2	27692.6	109777	59173.2	133810	17549.1	27408.4	74734.3	114336	163305	93951.7
PF3D7_0103900.1-p1	transcript=PF3D7_0103900.1 gene=PF3D7_0103900 organism=Plasmodium_falciparum_3D7 gene_product=parasite-infected erythrocyte surface protein transcript_product=parasite-infected erythrocyte surface protein location=Pf3D7_01_v3:172864-174591(+) protein_length=575 sequence_SO=chromosome SO=protein_coding_gene is_pseudo=false	7	PF3D7_0103900.1-p1	PF3D7_0103900.1-p1	PF3D7_0103900.1-p1	NNSYNDYYNTYLSK	light	182135	44426.3			69346.3	134118	40836.6		37376.7		91283.7	71642.4	30344.6			40156.2		97148.5	90957.8		59131.5	85855.7
PF3D7_0104100.1-p1	transcript=PF3D7_0104100.1 gene=PF3D7_0104100 organism=Plasmodium_falciparum_3D7 gene_product=protein E140, putative transcript_product=protein E140, putative location=Pf3D7_01_v3:178087-180790(+) protein_length=791 sequence_SO=chromosome SO=protein_coding_gene is_pseudo=false	3	PF3D7_0104100.1-p1	PF3D7_0104100.1-p1	PF3D7_0104100.1-p1	IGWSEYTPR	light	641017	164950	271377	321665	201701	572096	493628	215468	307025	474663	476992	476034	371384	477450	159433	650863	283099	574841	242993	242081	232508		685219	377721
PF3D7_0104100.1-p1	transcript=PF3D7_0104100.1 gene=PF3D7_0104100 organism=Plasmodium_falciparum_3D7 gene_product=protein E140, putative transcript_product=protein E140, putative location=Pf3D7_01_v3:178087-180790(+) protein_length=791 sequence_SO=chromosome SO=protein_coding_gene is_pseudo=false	3	PF3D7_0104100.1-p1	PF3D7_0104100.1-p1	PF3D7_0104100.1-p1	ITGLITQAGK	light	528948			115395		505307	307015		96697.5	163964	254512			407887		263686	49869.8	322328	139980			107675		88216.6
PF3D7_0104100.1-p1	transcript=PF3D7_0104100.1 gene=PF3D7_0104100 organism=Plasmodium_falciparum_3D7 gene_product=protein E140, putative transcript_product=protein E140, putative location=Pf3D7_01_v3:178087-180790(+) protein_length=791 sequence_SO=chromosome SO=protein_coding_gene is_pseudo=false	3	PF3D7_0104100.1-p1	PF3D7_0104100.1-p1	PF3D7_0104100.1-p1	YSFHTVDETIR	light	179323	60857.4	75428.7	95059.9	254910	474684	402061	98431.9	255942	343316	463337	209657	217344	315680	73168	366567	174671	134321	99507.6	89928	94213.4	101649	558774	141987
PF3D7_0104200.1-p1	transcript=PF3D7_0104200.1 gene=PF3D7_0104200 organism=Plasmodium_falciparum_3D7 gene_product=StAR-related lipid transfer protein transcript_product=StAR-related lipid transfer protein location=Pf3D7_01_v3:182822-184222(-) protein_length=466 sequence_SO=chromosome SO=protein_coding_gene is_pseudo=false	8	PF3D7_0104200.1-p1	PF3D7_0104200.1-p1	PF3D7_0104200.1-p1	LNYLNLK	light	336698	167640	204339	224472	542469	390695	533733	384207	255624	257183	392797	454468	598530	458253	149642	514382	235248	265845	333811	166813	237358	264012	465924	333811
PF3D7_0104200.1-p1	transcript=PF3D7_0104200.1 gene=PF3D7_0104200 organism=Plasmodium_falciparum_3D7 gene_product=StAR-related lipid transfer protein transcript_product=StAR-related lipid transfer protein location=Pf3D7_01_v3:182822-184222(-) protein_length=466 sequence_SO=chromosome SO=protein_coding_gene is_pseudo=false	8	PF3D7_0104200.1-p1	PF3D7_0104200.1-p1	PF3D7_0104200.1-p1	NEQNAWHAHSLK	light	710514				172817	397414	427304	110584	208332	331290	453460	409276	253819	290765	117106	219291		413451		55204.7	320967	140663	196694
PF3D7_0104200.1-p1	transcript=PF3D7_0104200.1 gene=PF3D7_0104200 organism=Plasmodium_falciparum_3D7 gene_product=StAR-related lipid transfer protein transcript_product=StAR-related lipid transfer protein location=Pf3D7_01_v3:182822-184222(-) protein_length=466 sequence_SO=chromosome SO=protein_coding_gene is_pseudo=false	8	PF3D7_0104200.1-p1	PF3D7_0104200.1-p1	PF3D7_0104200.1-p1	NMLLIINK	light					165204	115882	168688	113117				154908	218634	150853		173702
PF3D7_0104200.1-p1	transcript=PF3D7_0104200.1 gene=PF3D7_0104200 organism=Plasmodium_falciparum_3D7 gene_product=StAR-related lipid transfer protein transcript_product=StAR-related lipid transfer protein location=Pf3D7_01_v3:182822-184222(-) protein_length=466 sequence_SO=chromosome SO=protein_coding_gene is_pseudo=false	8	PF3D7_0104200.1-p1	PF3D7_0104200.1-p1	PF3D7_0104200.1-p1	NVKPEDTPNTEHVQTDPENSYGLGFIK	light	388704				438765	392854	207254	191733	285378		194422	198228	672903	410024	103122	293945		341075		61504.2	68273.9	232914	216297	111194
PF3D7_0104200.1-p1	transcript=PF3D7_0104200.1 gene=PF3D7_0104200 organism=Plasmodium_falciparum_3D7 gene_product=StAR-related lipid transfer protein transcript_product=StAR-related lipid transfer protein location=Pf3D7_01_v3:182822-184222(-) protein_length=466 sequence_SO=chromosome SO=protein_coding_gene is_pseudo=false	8	PF3D7_0104200.1-p1	PF3D7_0104200.1-p1	PF3D7_0104200.1-p1	SLNDVFDNNSSYAR	light	3255500	1042420	1598010	2170380	4729560	4965380	4953100	2344180	2819050	1980110	3056280	2404770	5769850	4564790	1477560	4345740	1993830	3743710	1301230	1740720	2222650	2932660	3956010	3008630
PF3D7_0104200.1-p1	transcript=PF3D7_0104200.1 gene=PF3D7_0104200 organism=Plasmodium_falciparum_3D7 gene_product=StAR-related lipid transfer protein transcript_product=StAR-related lipid transfer protein location=Pf3D7_01_v3:182822-184222(-) protein_length=466 sequence_SO=chromosome SO=protein_coding_gene is_pseudo=false	8	PF3D7_0104200.1-p1	PF3D7_0104200.1-p1	PF3D7_0104200.1-p1	SQDTIYEVYQK	light	1628370	570654	745404	804919	2363240	2322680	2624590	1127430	1211580	841827	1277490	1459830	2547620	2233400	763532	2158790	901992	1700340	526869	864338	1035150	1238480	2008140	1234170
PF3D7_0104200.1-p1	transcript=PF3D7_0104200.1 gene=PF3D7_0104200 organism=Plasmodium_falciparum_3D7 gene_product=StAR-related lipid transfer protein transcript_product=StAR-related lipid transfer protein location=Pf3D7_01_v3:182822-184222(-) protein_length=466 sequence_SO=chromosome SO=protein_coding_gene is_pseudo=false	8	PF3D7_0104200.1-p1	PF3D7_0104200.1-p1	PF3D7_0104200.1-p1	TVGTVVDLSK	light			103626			146300				95036.9	185863	197967	300746	289732	64409		133266	164659			117777	133311		52262.2
PF3D7_0104200.1-p1	transcript=PF3D7_0104200.1 gene=PF3D7_0104200 organism=Plasmodium_falciparum_3D7 gene_product=StAR-related lipid transfer protein transcript_product=StAR-related lipid transfer protein location=Pf3D7_01_v3:182822-184222(-) protein_length=466 sequence_SO=chromosome SO=protein_coding_gene is_pseudo=false	8	PF3D7_0104200.1-p1	PF3D7_0104200.1-p1	PF3D7_0104200.1-p1	TVGTVVDLSKNEQNAWHAHSLK	light	513635	104969	124142	165869	493705	486983	455594	144828	267677	146630	284101	232339	312903	330515	125444	301332	118396	283983	155406	117629	175736	173163	536391	294366
PF3D7_0104400.1-p1	transcript=PF3D7_0104400.1 gene=PF3D7_0104400 organism=Plasmodium_falciparum_3D7 gene_product=4-hydroxy-3-methylbut-2-enyl diphosphate reductase transcript_product=4-hydroxy-3-methylbut-2-enyl diphosphate reductase location=Pf3D7_01_v3:202536-204143(+) protein_length=535 sequence_SO=chromosome SO=protein_coding_gene is_pseudo=false	1	PF3D7_0104400.1-p1	PF3D7_0104400.1-p1	PF3D7_0104400.1-p1	IALTSAASTPEQETQK	light	428147	195662	138605	175717	128011	346327	244512	102315	203832	133309	199160	196686	230186	223104	70083.2	192453	127651	317323	141424	124840	212942	269427	208147	176042
PF3D7_0104500.1-p1	transcript=PF3D7_0104500.1 gene=PF3D7_0104500 organism=Plasmodium_falciparum_3D7 gene_product=conserved protein, unknown function transcript_product=conserved protein, unknown function location=Pf3D7_01_v3:204622-205455(-) protein_length=277 sequence_SO=chromosome SO=protein_coding_gene is_pseudo=false	8	PF3D7_0104500.1-p1	PF3D7_0104500.1-p1	PF3D7_0104500.1-p1	DNELPVLVR	light	1533840	583546	532767	481927	725105	1516100	801613	509362	315674	763728	752460	1619450	795782	855449	488934	1309500	604781	1057040	700674	569364	870615	949096	1184130	702062
PF3D7_0104500.1-p1	transcript=PF3D7_0104500.1 gene=PF3D7_0104500 organism=Plasmodium_falciparum_3D7 gene_product=conserved protein, unknown function transcript_product=conserved protein, unknown function location=Pf3D7_01_v3:204622-205455(-) protein_length=277 sequence_SO=chromosome SO=protein_coding_gene is_pseudo=false	8	PF3D7_0104500.1-p1	PF3D7_0104500.1-p1	PF3D7_0104500.1-p1	FVIKVNELIK	light	28581.9		35996.9	74458.2		43872					58255.8					33878.9	20695.1					24603.7	92428.1	58738
PF3D7_0104500.1-p1	transcript=PF3D7_0104500.1 gene=PF3D7_0104500 organism=Plasmodium_falciparum_3D7 gene_product=conserved protein, unknown function transcript_product=conserved protein, unknown function location=Pf3D7_01_v3:204622-205455(-) protein_length=277 sequence_SO=chromosome SO=protein_coding_gene is_pseudo=false	8	PF3D7_0104500.1-p1	PF3D7_0104500.1-p1	PF3D7_0104500.1-p1	HHVSIIDN	light	192798					217135				96487.8	195007	153959	73849.1			202370						79924		82795.2
PF3D7_0104500.1-p1	transcript=PF3D7_0104500.1 gene=PF3D7_0104500 organism=Plasmodium_falciparum_3D7 gene_product=conserved protein, unknown function transcript_product=conserved protein, unknown function location=Pf3D7_01_v3:204622-205455(-) protein_length=277 sequence_SO=chromosome SO=protein_coding_gene is_pseudo=false	8	PF3D7_0104500.1-p1	PF3D7_0104500.1-p1	PF3D7_0104500.1-p1	NTLITEGGSGVHLNR	light	2420740	1001634	830529	820424	1308930	2212751	1766155	711332	1299197	1304923	1660292	1697408	1415677	1385370	699595	1582216	942898	1873667	702187	921082	1293460	1419467	1846877	952025
PF3D7_0104500.1-p1	transcript=PF3D7_0104500.1 gene=PF3D7_0104500 organism=Plasmodium_falciparum_3D7 gene_product=conserved protein, unknown function transcript_product=conserved protein, unknown function location=Pf3D7_01_v3:204622-205455(-) protein_length=277 sequence_SO=chromosome SO=protein_coding_gene is_pseudo=false	8	PF3D7_0104500.1-p1	PF3D7_0104500.1-p1	PF3D7_0104500.1-p1	NTLITEGGSGVHLNREK	light	362412	129284	142161	221226	295937	459181		77300.9		127002	322510	138584		159658		210106	88363.8	212052		104926	175343	128082		199019
PF3D7_0104500.1-p1	transcript=PF3D7_0104500.1 gene=PF3D7_0104500 organism=Plasmodium_falciparum_3D7 gene_product=conserved protein, unknown function transcript_product=conserved protein, unknown function location=Pf3D7_01_v3:204622-205455(-) protein_length=277 sequence_SO=chromosome SO=protein_coding_gene is_pseudo=false	8	PF3D7_0104500.1-p1	PF3D7_0104500.1-p1	PF3D7_0104500.1-p1	RDNELPVLVR	light		92670.6	82706.2							87766.7	119648		76278.3	113202	32740.4	113134	120994			92894.6	121427	152691	216398	89318.9
PF3D7_0104500.1-p1	transcript=PF3D7_0104500.1 gene=PF3D7_0104500 organism=Plasmodium_falciparum_3D7 gene_product=conserved protein, unknown function transcript_product=conserved protein, unknown function location=Pf3D7_01_v3:204622-205455(-) protein_length=277 sequence_SO=chromosome SO=protein_coding_gene is_pseudo=false	8	PF3D7_0104500.1-p1	PF3D7_0104500.1-p1	PF3D7_0104500.1-p1	VNELIKER	light						150077
PF3D7_0104500.1-p1	transcript=PF3D7_0104500.1 gene=PF3D7_0104500 organism=Plasmodium_falciparum_3D7 gene_product=conserved protein, unknown function transcript_product=conserved protein, unknown function location=Pf3D7_01_v3:204622-205455(-) protein_length=277 sequence_SO=chromosome SO=protein_coding_gene is_pseudo=false	8	PF3D7_0104500.1-p1	PF3D7_0104500.1-p1	PF3D7_0104500.1-p1	YLDLILYSK	light	123415				119663	152950	240576		147896		113882	421687	265188	84027.3		214322		188739	72440.1			151367
PF3D7_0104800.1-p1	transcript=PF3D7_0104800.1 gene=PF3D7_0104800 organism=Plasmodium_falciparum_3D7 gene_product=novel putative transporter 1, putative transcript_product=novel putative transporter 1, putative location=Pf3D7_01_v3:215776-217509(+) protein_length=577 sequence_SO=chromosome SO=protein_coding_gene is_pseudo=false	5	PF3D7_0104800.1-p1	PF3D7_0104800.1-p1	PF3D7_0104800.1-p1	HLNVDEYSDMTLSPQYK	light		25374.7			24534.1	48409.8	29493.3		45828		54949.1	38264	170429	68597.4		45844.6	24846.2	41688.6				52634.2		16248.2
PF3D7_0104800.1-p1	transcript=PF3D7_0104800.1 gene=PF3D7_0104800 organism=Plasmodium_falciparum_3D7 gene_product=novel putative transporter 1, putative transcript_product=novel putative transporter 1, putative location=Pf3D7_01_v3:215776-217509(+) protein_length=577 sequence_SO=chromosome SO=protein_coding_gene is_pseudo=false	5	PF3D7_0104800.1-p1	PF3D7_0104800.1-p1	PF3D7_0104800.1-p1	HLNVDEYSDMTLSPQYKR	light	161674	48559.8	63155.6	97873.4	232324	341211	134881	84991	201627	164456	274166	168945	173348	215016	85435.2	231472	154833	164211			56897.2	110931	80376.6	76002.7
PF3D7_0104800.1-p1	transcript=PF3D7_0104800.1 gene=PF3D7_0104800 organism=Plasmodium_falciparum_3D7 gene_product=novel putative transporter 1, putative transcript_product=novel putative transporter 1, putative location=Pf3D7_01_v3:215776-217509(+) protein_length=577 sequence_SO=chromosome SO=protein_coding_gene is_pseudo=false	5	PF3D7_0104800.1-p1	PF3D7_0104800.1-p1	PF3D7_0104800.1-p1	LKTDPNLPGAK	light	773998	257929	357684	418302	670385	958035	887524	335692	483637	512641	1018880	544800	710623	855486	297324	850373	469451	478524	196482	265122	360203	507822	878081	486320
PF3D7_0104800.1-p1	transcript=PF3D7_0104800.1 gene=PF3D7_0104800 organism=Plasmodium_falciparum_3D7 gene_product=novel putative transporter 1, putative transcript_product=novel putative transporter 1, putative location=Pf3D7_01_v3:215776-217509(+) protein_length=577 sequence_SO=chromosome SO=protein_coding_gene is_pseudo=false	5	PF3D7_0104800.1-p1	PF3D7_0104800.1-p1	PF3D7_0104800.1-p1	SSNNIYTNEEDEFHFK	light					31390.2	65687.7	382693		326005	259209	392290	63817	654472	500421	16755.6	315487		300157	137621	166120	37883.5	164941	80106.1	28291.3
PF3D7_0104800.1-p1	transcript=PF3D7_0104800.1 gene=PF3D7_0104800 organism=Plasmodium_falciparum_3D7 gene_product=novel putative transporter 1, putative transcript_product=novel putative transporter 1, putative location=Pf3D7_01_v3:215776-217509(+) protein_length=577 sequence_SO=chromosome SO=protein_coding_gene is_pseudo=false	5	PF3D7_0104800.1-p1	PF3D7_0104800.1-p1	PF3D7_0104800.1-p1	TDPNLPGAK	light	91847.9		20412.5			94949.2				36897.4	145320	163225	83964	65221		229097							38815.2
PF3D7_0105400.1-p1;PF3D7_0105400.2-p1	transcript=PF3D7_0105400.1 gene=PF3D7_0105400 organism=Plasmodium_falciparum_3D7 gene_product=conserved Plasmodium protein, unknown function transcript_product=conserved Plasmodium protein, unknown function location=Pf3D7_01_v3:226681-227285(-) protein_length=140 sequence_SO=chromosome SO=protein_coding_gene is_pseudo=false	2	PF3D7_0105400.1-p1	PF3D7_0105400.1-p1	PF3D7_0105400.1-p1;PF3D7_0105400.2-p1	HIYDPTGVFR	light	853780	534544	582302	816220	922166	1404950	586999	351886	1019640	1130370	1582430	1140520	1417100	1088660	527926	1289680	629132	1147440		671744	698246	1079920	1454610	1023300
PF3D7_0105400.1-p1;PF3D7_0105400.2-p1	transcript=PF3D7_0105400.1 gene=PF3D7_0105400 organism=Plasmodium_falciparum_3D7 gene_product=conserved Plasmodium protein, unknown function transcript_product=conserved Plasmodium protein, unknown function location=Pf3D7_01_v3:226681-227285(-) protein_length=140 sequence_SO=chromosome SO=protein_coding_gene is_pseudo=false	2	PF3D7_0105400.1-p1	PF3D7_0105400.1-p1	PF3D7_0105400.1-p1;PF3D7_0105400.2-p1	NVMNHYIVNPNPMHN	light	141326	11919.5	86354.3	326290	158884	511717	30798.8	19932.1	72240.7	304619	486569	324794	353844	275752	26669.2	535039	58647.8	365913		110601	160754	267610	573281	347105
PF3D7_0106100.1-p1	transcript=PF3D7_0106100.1 gene=PF3D7_0106100 organism=Plasmodium_falciparum_3D7 gene_product=V-type proton ATPase subunit C, putative transcript_product=V-type proton ATPase subunit C, putative location=Pf3D7_01_v3:260658-261809(-) protein_length=383 sequence_SO=chromosome SO=protein_coding_gene is_pseudo=false	13	PF3D7_0106100.1-p1	PF3D7_0106100.1-p1	PF3D7_0106100.1-p1	EYIYTILK	light					104303	180509	140276		31670.4			245265	107724	184862		217420		141040			53723.9
PF3D7_0106100.1-p1	transcript=PF3D7_0106100.1 gene=PF3D7_0106100 organism=Plasmodium_falciparum_3D7 gene_product=V-type proton ATPase subunit C, putative transcript_product=V-type proton ATPase subunit C, putative location=Pf3D7_01_v3:260658-261809(-) protein_length=383 sequence_SO=chromosome SO=protein_coding_gene is_pseudo=false	13	PF3D7_0106100.1-p1	PF3D7_0106100.1-p1	PF3D7_0106100.1-p1	FAEDFKK	light	546346	213911	268201	297132	355183	655235	524260	212577	235389	345740	520453	510655	368624	394021	237700	432102	235941	463635	223571	235630	300723	350554	465298	258186
PF3D7_0106100.1-p1	transcript=PF3D7_0106100.1 gene=PF3D7_0106100 organism=Plasmodium_falciparum_3D7 gene_product=V-type proton ATPase subunit C, putative transcript_product=V-type proton ATPase subunit C, putative location=Pf3D7_01_v3:260658-261809(-) protein_length=383 sequence_SO=chromosome SO=protein_coding_gene is_pseudo=false	13	PF3D7_0106100.1-p1	PF3D7_0106100.1-p1	PF3D7_0106100.1-p1	FSSYVVPR	light	1062610	580343	762365	787400	582590	1604920	605522	343851	479930	623726	954530	1143350	834765	929239	421114	669532	644226	1142180	233911	526853	677534	831786	1460100	867960
PF3D7_0106100.1-p1	transcript=PF3D7_0106100.1 gene=PF3D7_0106100 organism=Plasmodium_falciparum_3D7 gene_product=V-type proton ATPase subunit C, putative transcript_product=V-type proton ATPase subunit C, putative location=Pf3D7_01_v3:260658-261809(-) protein_length=383 sequence_SO=chromosome SO=protein_coding_gene is_pseudo=false	13	PF3D7_0106100.1-p1	PF3D7_0106100.1-p1	PF3D7_0106100.1-p1	FTWDDAKYPR	light	423124	160585	168568	195397	243455	758979	236951			261490	354837	305373	181566	241334	119104	388280	162587	343729	67441.6	165144	178563	281189	452251	217487
PF3D7_0106100.1-p1	transcript=PF3D7_0106100.1 gene=PF3D7_0106100 organism=Plasmodium_falciparum_3D7 gene_product=V-type proton ATPase subunit C, putative transcript_product=V-type proton ATPase subunit C, putative location=Pf3D7_01_v3:260658-261809(-) protein_length=383 sequence_SO=chromosome SO=protein_coding_gene is_pseudo=false	13	PF3D7_0106100.1-p1	PF3D7_0106100.1-p1	PF3D7_0106100.1-p1	IAKEYDENIELK	light	350968	165770	129893	147695	224689	345692	191520	96923	182864	183506	192129	179890	114582	186881	78113.3	197019	146142	217530		200577	114240	189184		113041
PF3D7_0106100.1-p1	transcript=PF3D7_0106100.1 gene=PF3D7_0106100 organism=Plasmodium_falciparum_3D7 gene_product=V-type proton ATPase subunit C, putative transcript_product=V-type proton ATPase subunit C, putative location=Pf3D7_01_v3:260658-261809(-) protein_length=383 sequence_SO=chromosome SO=protein_coding_gene is_pseudo=false	13	PF3D7_0106100.1-p1	PF3D7_0106100.1-p1	PF3D7_0106100.1-p1	LSDEIQIK	light	1274400	560298	430108	478870	737692	1206980	1009080	512842	401326	688185	1081590	1262670	718222	885456	478882	1251940	760175	895443	205673	480201	679271	866524	1336520	810909
PF3D7_0106100.1-p1	transcript=PF3D7_0106100.1 gene=PF3D7_0106100 organism=Plasmodium_falciparum_3D7 gene_product=V-type proton ATPase subunit C, putative transcript_product=V-type proton ATPase subunit C, putative location=Pf3D7_01_v3:260658-261809(-) protein_length=383 sequence_SO=chromosome SO=protein_coding_gene is_pseudo=false	13	PF3D7_0106100.1-p1	PF3D7_0106100.1-p1	PF3D7_0106100.1-p1	LYDIFSSSDSIGK	light	1192510	888135	930067	729862	949938	1451750	1213230	629554	772992	979610	1263800	1533690	1434300	1299430	529600	1289330	677915	1383770	801047	772961	763074	960654	1687580	813146
PF3D7_0106100.1-p1	transcript=PF3D7_0106100.1 gene=PF3D7_0106100 organism=Plasmodium_falciparum_3D7 gene_product=V-type proton ATPase subunit C, putative transcript_product=V-type proton ATPase subunit C, putative location=Pf3D7_01_v3:260658-261809(-) protein_length=383 sequence_SO=chromosome SO=protein_coding_gene is_pseudo=false	13	PF3D7_0106100.1-p1	PF3D7_0106100.1-p1	PF3D7_0106100.1-p1	NDSNNFFLR	light	259369			90264.4	132303	219304	138522	71358	102289	167716	212196	149555	227560	165867		264939	79552.4	243728	80480.4	92639.7	126953	142543		113152
PF3D7_0106100.1-p1	transcript=PF3D7_0106100.1 gene=PF3D7_0106100 organism=Plasmodium_falciparum_3D7 gene_product=V-type proton ATPase subunit C, putative transcript_product=V-type proton ATPase subunit C, putative location=Pf3D7_01_v3:260658-261809(-) protein_length=383 sequence_SO=chromosome SO=protein_coding_gene is_pseudo=false	13	PF3D7_0106100.1-p1	PF3D7_0106100.1-p1	PF3D7_0106100.1-p1	NSIDDWLNNYEK	light	664810	394450	400973	393682	583069	860067	571704	330037	348106	704059	603629	705990	738200	503212	370562	640125	432152	620884	408760	495278	397613	530718	1016300	546097
PF3D7_0106100.1-p1	transcript=PF3D7_0106100.1 gene=PF3D7_0106100 organism=Plasmodium_falciparum_3D7 gene_product=V-type proton ATPase subunit C, putative transcript_product=V-type proton ATPase subunit C, putative location=Pf3D7_01_v3:260658-261809(-) protein_length=383 sequence_SO=chromosome SO=protein_coding_gene is_pseudo=false	13	PF3D7_0106100.1-p1	PF3D7_0106100.1-p1	PF3D7_0106100.1-p1	QHINIDQYIR	light	120533	31398.2	43049.4	43418.8				43087.5	46341		97233.1	134263	81994.9	82002.5		145932	29507.9						135601	44895.3
PF3D7_0106100.1-p1	transcript=PF3D7_0106100.1 gene=PF3D7_0106100 organism=Plasmodium_falciparum_3D7 gene_product=V-type proton ATPase subunit C, putative transcript_product=V-type proton ATPase subunit C, putative location=Pf3D7_01_v3:260658-261809(-) protein_length=383 sequence_SO=chromosome SO=protein_coding_gene is_pseudo=false	13	PF3D7_0106100.1-p1	PF3D7_0106100.1-p1	PF3D7_0106100.1-p1	QYNDMMESR	light	163929		30756.2	56909.4	60867.5	164368	132215		44233.5	75600.4	175800	152807	165640	143216	32544.1	211600	55648.3	97366.6	62607.5		60528.8	108146		54764.5
PF3D7_0106100.1-p1	transcript=PF3D7_0106100.1 gene=PF3D7_0106100 organism=Plasmodium_falciparum_3D7 gene_product=V-type proton ATPase subunit C, putative transcript_product=V-type proton ATPase subunit C, putative location=Pf3D7_01_v3:260658-261809(-) protein_length=383 sequence_SO=chromosome SO=protein_coding_gene is_pseudo=false	13	PF3D7_0106100.1-p1	PF3D7_0106100.1-p1	PF3D7_0106100.1-p1	SSMLNDLKEK	light	415126	198829	217367	256632	198882	355076	203664	88894.3	208274	259105	331383	246239	265919	236002	114352	355098	211894	290820	70827.5	161360	172490	260063	578513	284796
PF3D7_0106100.1-p1	transcript=PF3D7_0106100.1 gene=PF3D7_0106100 organism=Plasmodium_falciparum_3D7 gene_product=V-type proton ATPase subunit C, putative transcript_product=V-type proton ATPase subunit C, putative location=Pf3D7_01_v3:260658-261809(-) protein_length=383 sequence_SO=chromosome SO=protein_coding_gene is_pseudo=false	13	PF3D7_0106100.1-p1	PF3D7_0106100.1-p1	PF3D7_0106100.1-p1	TKVEAEIIR	light							286196		100128		80106.1		249156	140077		117757		198252				126614
PF3D7_0106300.1-p1	transcript=PF3D7_0106300.1 gene=PF3D7_0106300 organism=Plasmodium_falciparum_3D7 gene_product=calcium-transporting ATPase transcript_product=calcium-transporting ATPase location=Pf3D7_01_v3:265208-269173(-) protein_length=1228 sequence_SO=chromosome SO=protein_coding_gene is_pseudo=false	18	PF3D7_0106300.1-p1	PF3D7_0106300.1-p1	PF3D7_0106300.1-p1	DLGETVAMTGDGVNDAPALK	light	2.19651e+06	1.01789e+06	1028440	1217800	1124510	1747480	1284990	628135	1202440	1205600	1641050	1.31107e+06	1272210	1369500	638554	1347700	945171	1768270	886767	960367	1004630	1513970	2498600	1.2136e+06
PF3D7_0106300.1-p1	transcript=PF3D7_0106300.1 gene=PF3D7_0106300 organism=Plasmodium_falciparum_3D7 gene_product=calcium-transporting ATPase transcript_product=calcium-transporting ATPase location=Pf3D7_01_v3:265208-269173(-) protein_length=1228 sequence_SO=chromosome SO=protein_coding_gene is_pseudo=false	18	PF3D7_0106300.1-p1	PF3D7_0106300.1-p1	PF3D7_0106300.1-p1	GINKFFSSK	light	5483760				1516960	1918320	348122		374425	571203	1690640	1387920			542114	706140	544407	1622160		2307720	823607	556135		963463
PF3D7_0106300.1-p1	transcript=PF3D7_0106300.1 gene=PF3D7_0106300 organism=Plasmodium_falciparum_3D7 gene_product=calcium-transporting ATPase transcript_product=calcium-transporting ATPase location=Pf3D7_01_v3:265208-269173(-) protein_length=1228 sequence_SO=chromosome SO=protein_coding_gene is_pseudo=false	18	PF3D7_0106300.1-p1	PF3D7_0106300.1-p1	PF3D7_0106300.1-p1	ILEDKINK	light		71836.8							30587.8	12755.7		76810.6	34595.2	76265		96921.8	47625.9					104022		27694.1
PF3D7_0106300.1-p1	transcript=PF3D7_0106300.1 gene=PF3D7_0106300 organism=Plasmodium_falciparum_3D7 gene_product=calcium-transporting ATPase transcript_product=calcium-transporting ATPase location=Pf3D7_01_v3:265208-269173(-) protein_length=1228 sequence_SO=chromosome SO=protein_coding_gene is_pseudo=false	18	PF3D7_0106300.1-p1	PF3D7_0106300.1-p1	PF3D7_0106300.1-p1	MPAEYEKNTTPVQSSNK	light					41930.6	194060			53208.6		43397.9							105997			28682.9		121932	27886.3
PF3D7_0106300.1-p1	transcript=PF3D7_0106300.1 gene=PF3D7_0106300 organism=Plasmodium_falciparum_3D7 gene_product=calcium-transporting ATPase transcript_product=calcium-transporting ATPase location=Pf3D7_01_v3:265208-269173(-) protein_length=1228 sequence_SO=chromosome SO=protein_coding_gene is_pseudo=false	18	PF3D7_0106300.1-p1	PF3D7_0106300.1-p1	PF3D7_0106300.1-p1	NAHTYDVEDVLK	light	2194714	762012	1026342	1059209	1035349	1768732	1687532	643091	1068340	997814	1308497	1961274	1067791	1419230	708100	1575215	918107	1601074	995789	795228	1191623	1333995	2713843	791817
PF3D7_0106300.1-p1	transcript=PF3D7_0106300.1 gene=PF3D7_0106300 organism=Plasmodium_falciparum_3D7 gene_product=calcium-transporting ATPase transcript_product=calcium-transporting ATPase location=Pf3D7_01_v3:265208-269173(-) protein_length=1228 sequence_SO=chromosome SO=protein_coding_gene is_pseudo=false	18	PF3D7_0106300.1-p1	PF3D7_0106300.1-p1	PF3D7_0106300.1-p1	NDIRPLNETLK	light		81764.4	32331.5	59714.7	136368		254940		168388		114394	210882	181544	129965						64608.8		133283	137126	43122.1
PF3D7_0106300.1-p1	transcript=PF3D7_0106300.1 gene=PF3D7_0106300 organism=Plasmodium_falciparum_3D7 gene_product=calcium-transporting ATPase transcript_product=calcium-transporting ATPase location=Pf3D7_01_v3:265208-269173(-) protein_length=1228 sequence_SO=chromosome SO=protein_coding_gene is_pseudo=false	18	PF3D7_0106300.1-p1	PF3D7_0106300.1-p1	PF3D7_0106300.1-p1	NDNSHITSTLNENDK	light	141321	44916.3							31529.7	13195.2		80424.8	55395.7			88193.2		111923					31518.2	102498
PF3D7_0106300.1-p1	transcript=PF3D7_0106300.1 gene=PF3D7_0106300 organism=Plasmodium_falciparum_3D7 gene_product=calcium-transporting ATPase transcript_product=calcium-transporting ATPase location=Pf3D7_01_v3:265208-269173(-) protein_length=1228 sequence_SO=chromosome SO=protein_coding_gene is_pseudo=false	18	PF3D7_0106300.1-p1	PF3D7_0106300.1-p1	PF3D7_0106300.1-p1	NDNSHITSTLNENDKNLK	light	1413651	346263	613122	741522	552594	1586504	933295	280087	599868	669593	1150490	955350	309588	270575	113643	301006	173978	1493294	216576	520481	857307	604574	1618874	776412
PF3D7_0106300.1-p1	transcript=PF3D7_0106300.1 gene=PF3D7_0106300 organism=Plasmodium_falciparum_3D7 gene_product=calcium-transporting ATPase transcript_product=calcium-transporting ATPase location=Pf3D7_01_v3:265208-269173(-) protein_length=1228 sequence_SO=chromosome SO=protein_coding_gene is_pseudo=false	18	PF3D7_0106300.1-p1	PF3D7_0106300.1-p1	PF3D7_0106300.1-p1	NIPLKEMK	light	2607010	1037180	1576910	1792940	1139470	4012380	1783190	771019	940312	1416100	2336410	1870920	841246	918974	577856	1850930		1951910	668684	1064890	1655120	1507950	2478650	1512110
PF3D7_0106300.1-p1	transcript=PF3D7_0106300.1 gene=PF3D7_0106300 organism=Plasmodium_falciparum_3D7 gene_product=calcium-transporting ATPase transcript_product=calcium-transporting ATPase location=Pf3D7_01_v3:265208-269173(-) protein_length=1228 sequence_SO=chromosome SO=protein_coding_gene is_pseudo=false	18	PF3D7_0106300.1-p1	PF3D7_0106300.1-p1	PF3D7_0106300.1-p1	NNKMPAEYEK	light	214092		91446.1	96188.3	139339	378746	129327	67950.8	73287		174742	84550.2	11385	104216		95693.1	102466	82634.4	20431		61344.5	143269	160235	33413.1
PF3D7_0106300.1-p1	transcript=PF3D7_0106300.1 gene=PF3D7_0106300 organism=Plasmodium_falciparum_3D7 gene_product=calcium-transporting ATPase transcript_product=calcium-transporting ATPase location=Pf3D7_01_v3:265208-269173(-) protein_length=1228 sequence_SO=chromosome SO=protein_coding_gene is_pseudo=false	18	PF3D7_0106300.1-p1	PF3D7_0106300.1-p1	PF3D7_0106300.1-p1	PLNETLK	light	1065370	1583080			2371030	2388590	2281400	816916	1799540		478224		1761480	3391850	1554110	3585010	2326750	322614	1303110			2350010	228117	304314
PF3D7_0106300.1-p1	transcript=PF3D7_0106300.1 gene=PF3D7_0106300 organism=Plasmodium_falciparum_3D7 gene_product=calcium-transporting ATPase transcript_product=calcium-transporting ATPase location=Pf3D7_01_v3:265208-269173(-) protein_length=1228 sequence_SO=chromosome SO=protein_coding_gene is_pseudo=false	18	PF3D7_0106300.1-p1	PF3D7_0106300.1-p1	PF3D7_0106300.1-p1	SADIGIAMGINGTEVAK	light	1013200	499994	366273	480216	499525	671144	614718	289254	407018	373938	626324	632601	526767	426636	234319	555064	318907	637166	393170	390432	313500	531486	1050900	461814
PF3D7_0106300.1-p1	transcript=PF3D7_0106300.1 gene=PF3D7_0106300 organism=Plasmodium_falciparum_3D7 gene_product=calcium-transporting ATPase transcript_product=calcium-transporting ATPase location=Pf3D7_01_v3:265208-269173(-) protein_length=1228 sequence_SO=chromosome SO=protein_coding_gene is_pseudo=false	18	PF3D7_0106300.1-p1	PF3D7_0106300.1-p1	PF3D7_0106300.1-p1	SLEALKELQPTK	light	232383	126636	64950.9	188790			227712			148980	341875	90848.1	21687.2	272322		171635		250282		127896	268470	308620	576105	204486
PF3D7_0106300.1-p1	transcript=PF3D7_0106300.1 gene=PF3D7_0106300 organism=Plasmodium_falciparum_3D7 gene_product=calcium-transporting ATPase transcript_product=calcium-transporting ATPase location=Pf3D7_01_v3:265208-269173(-) protein_length=1228 sequence_SO=chromosome SO=protein_coding_gene is_pseudo=false	18	PF3D7_0106300.1-p1	PF3D7_0106300.1-p1	PF3D7_0106300.1-p1	SNENTIISR	light	2008270	835039	721728	1196550	839763	2126800	1242260	702740	668458	707423	1240020	2292370	572452	860079	533520	1415090	684585	1399550	791670	720148	1176090	692618	980471	895616
PF3D7_0106300.1-p1	transcript=PF3D7_0106300.1 gene=PF3D7_0106300 organism=Plasmodium_falciparum_3D7 gene_product=calcium-transporting ATPase transcript_product=calcium-transporting ATPase location=Pf3D7_01_v3:265208-269173(-) protein_length=1228 sequence_SO=chromosome SO=protein_coding_gene is_pseudo=false	18	PF3D7_0106300.1-p1	PF3D7_0106300.1-p1	PF3D7_0106300.1-p1	TLSFAYK	light	810419	292297			335960	541500	301589	280340	204331			461893	313067	400226		461876	166400	453506	333900		280893	327314	342525	269686
PF3D7_0106300.1-p1	transcript=PF3D7_0106300.1 gene=PF3D7_0106300 organism=Plasmodium_falciparum_3D7 gene_product=calcium-transporting ATPase transcript_product=calcium-transporting ATPase location=Pf3D7_01_v3:265208-269173(-) protein_length=1228 sequence_SO=chromosome SO=protein_coding_gene is_pseudo=false	18	PF3D7_0106300.1-p1	PF3D7_0106300.1-p1	PF3D7_0106300.1-p1	VFMITGDNINTAR	light	3829920	1911490	1546250	1308620	2671840	3384380	2267450	1290870	2316900	1750090	2181220	2450700	2271660	2428010	1235160	2418000	1786100	2501820	1542200	1405760	1546750	3058110	4479990	1726330
PF3D7_0106300.1-p1	transcript=PF3D7_0106300.1 gene=PF3D7_0106300 organism=Plasmodium_falciparum_3D7 gene_product=calcium-transporting ATPase transcript_product=calcium-transporting ATPase location=Pf3D7_01_v3:265208-269173(-) protein_length=1228 sequence_SO=chromosome SO=protein_coding_gene is_pseudo=false	18	PF3D7_0106300.1-p1	PF3D7_0106300.1-p1	PF3D7_0106300.1-p1	VLKDLGETVAMTGDGVNDAPALK	light	2304190	1124130	1373430	1591170	1475990	2371950	1315460	817019	1327140	1460540	2213910	1780660	893585	1542340	792622	1774340	1150690	1869090	796664	1075690	1130490	1832090	2854710	1557370
PF3D7_0106300.1-p1	transcript=PF3D7_0106300.1 gene=PF3D7_0106300 organism=Plasmodium_falciparum_3D7 gene_product=calcium-transporting ATPase transcript_product=calcium-transporting ATPase location=Pf3D7_01_v3:265208-269173(-) protein_length=1228 sequence_SO=chromosome SO=protein_coding_gene is_pseudo=false	18	PF3D7_0106300.1-p1	PF3D7_0106300.1-p1	PF3D7_0106300.1-p1	YGLNELEVEK	light	709620	393018	292775	300725	419893	562417	811719	182276	616995	329844	489119	519352	785655	488345	248574	700182	274010	546614	486895	170698	415852	658169	939106	385645
PF3D7_0106400.1-p1	transcript=PF3D7_0106400.1 gene=PF3D7_0106400 organism=Plasmodium_falciparum_3D7 gene_product=pre-rRNA-processing protein TSR2, putative transcript_product=pre-rRNA-processing protein TSR2, putative location=Pf3D7_01_v3:272454-273404(+) protein_length=156 sequence_SO=chromosome SO=protein_coding_gene is_pseudo=false	3	PF3D7_0106400.1-p1	PF3D7_0106400.1-p1	PF3D7_0106400.1-p1	LAVTNNWGGINSEDKK	light	510718	121329	153871	57752.7	52496.1	99295.6	83412.4	28725.5	68403.2	194435	61919.6	67858.5	186682				32515.8	123667	56432	56638.4	77302.3	102399	154367
PF3D7_0106400.1-p1	transcript=PF3D7_0106400.1 gene=PF3D7_0106400 organism=Plasmodium_falciparum_3D7 gene_product=pre-rRNA-processing protein TSR2, putative transcript_product=pre-rRNA-processing protein TSR2, putative location=Pf3D7_01_v3:272454-273404(+) protein_length=156 sequence_SO=chromosome SO=protein_coding_gene is_pseudo=false	3	PF3D7_0106400.1-p1	PF3D7_0106400.1-p1	PF3D7_0106400.1-p1	LIEYVHNFVTNNNAK	light	248424	320185	184046	456776		1071454	291463		230527	146784	385566	487562	402834	410489		186391		559095	124331	143258	421706	441910		310206
PF3D7_0106400.1-p1	transcript=PF3D7_0106400.1 gene=PF3D7_0106400 organism=Plasmodium_falciparum_3D7 gene_product=pre-rRNA-processing protein TSR2, putative transcript_product=pre-rRNA-processing protein TSR2, putative location=Pf3D7_01_v3:272454-273404(+) protein_length=156 sequence_SO=chromosome SO=protein_coding_gene is_pseudo=false	3	PF3D7_0106400.1-p1	PF3D7_0106400.1-p1	PF3D7_0106400.1-p1	NYDILEK	light	244094		88069.5	46030.9		74593.4	21998.4			58676	73341.7	253589	67770	20327.4		68330.5		191306	45557	32713.5		74697.1	200044	39741.1
PF3D7_0106800.1-p1	transcript=PF3D7_0106800.1 gene=PF3D7_0106800 organism=Plasmodium_falciparum_3D7 gene_product=ras-related protein Rab-5C transcript_product=ras-related protein Rab-5C location=Pf3D7_01_v3:286951-288918(+) protein_length=214 sequence_SO=chromosome SO=protein_coding_gene is_pseudo=false	5	PF3D7_0106800.1-p1	PF3D7_0106800.1-p1	PF3D7_0106800.1-p1	AVDRELAESFANSNNILFIETSAK	light	589497	439344	336831	298046		1304210	611858	1039040	695241	679522	672116	651987	515145	475575	253643	438881	314134	589478	520342	424794	472825	568126	470524	348960
PF3D7_0106800.1-p1	transcript=PF3D7_0106800.1 gene=PF3D7_0106800 organism=Plasmodium_falciparum_3D7 gene_product=ras-related protein Rab-5C transcript_product=ras-related protein Rab-5C location=Pf3D7_01_v3:286951-288918(+) protein_length=214 sequence_SO=chromosome SO=protein_coding_gene is_pseudo=false	5	PF3D7_0106800.1-p1	PF3D7_0106800.1-p1	PF3D7_0106800.1-p1	GWIHELK	light	406791	196891	128829	173091	289850	587774	427005	162361	246525	273945	404404	393818	292485	299766	54943.7	384344	158651	359361	166499	155027	178161	313358	403134	210009
PF3D7_0106800.1-p1	transcript=PF3D7_0106800.1 gene=PF3D7_0106800 organism=Plasmodium_falciparum_3D7 gene_product=ras-related protein Rab-5C transcript_product=ras-related protein Rab-5C location=Pf3D7_01_v3:286951-288918(+) protein_length=214 sequence_SO=chromosome SO=protein_coding_gene is_pseudo=false	5	PF3D7_0106800.1-p1	PF3D7_0106800.1-p1	PF3D7_0106800.1-p1	LVLLGDTSVGK	light	615024				461423		347554			160348	770210		842815			213761	112187		318129				1238780	246627
PF3D7_0106800.1-p1	transcript=PF3D7_0106800.1 gene=PF3D7_0106800 organism=Plasmodium_falciparum_3D7 gene_product=ras-related protein Rab-5C transcript_product=ras-related protein Rab-5C location=Pf3D7_01_v3:286951-288918(+) protein_length=214 sequence_SO=chromosome SO=protein_coding_gene is_pseudo=false	5	PF3D7_0106800.1-p1	PF3D7_0106800.1-p1	PF3D7_0106800.1-p1	SVHSNDIIIALAGNKNDLEEHR	light	138090	37109			87175.9	163624			67272.6		92940.2	34636.9	115053	86946.9		89184.8		108293		67727.1		101500		41723.9
PF3D7_0106800.1-p1	transcript=PF3D7_0106800.1 gene=PF3D7_0106800 organism=Plasmodium_falciparum_3D7 gene_product=ras-related protein Rab-5C transcript_product=ras-related protein Rab-5C location=Pf3D7_01_v3:286951-288918(+) protein_length=214 sequence_SO=chromosome SO=protein_coding_gene is_pseudo=false	5	PF3D7_0106800.1-p1	PF3D7_0106800.1-p1	PF3D7_0106800.1-p1	TGQNVNELFLR	light	2547890	1304870	992899	1411440	1702990	2388850	2013500	652724	1637220	1630010	2466410	1879790	1669900	1874800	697564	2132860	1032340	2185180	995048	1277510	1226310	2381170	2634570	1722890
PF3D7_0107000.1-p1	transcript=PF3D7_0107000.1 gene=PF3D7_0107000 organism=Plasmodium_falciparum_3D7 gene_product=centrin-1 transcript_product=centrin-1 location=Pf3D7_01_v3:293642-294968(+) protein_length=168 sequence_SO=chromosome SO=protein_coding_gene is_pseudo=false	1	PF3D7_0107000.1-p1	PF3D7_0107000.1-p1	PF3D7_0107000.1-p1	LFDDDETGKISFK	light	2575566	1049785	966697	1265873	829490	1921097	678858	603377	774997	1050726	1549833	1438714	424294	982270	555547	1021975	941469	1346622	1348668	898280	1006826	1443894	2053225	1176950
PF3D7_0107500.1-p1	transcript=PF3D7_0107500.1 gene=PF3D7_0107500 organism=Plasmodium_falciparum_3D7 gene_product=Niemann-Pick type C1-related protein transcript_product=Niemann-Pick type C1-related protein location=Pf3D7_01_v3:304362-309257(-) protein_length=1470 sequence_SO=chromosome SO=protein_coding_gene is_pseudo=false	5	PF3D7_0107500.1-p1	PF3D7_0107500.1-p1	PF3D7_0107500.1-p1	EAASSFLYSDLTDR	light	806782	460877	494882	451675	606339	859108	613950	368623	388587	430392	577212	653246	438348	546007	323563	684120	560743	746916	537876	523747	370180	675433	1312850	522802
PF3D7_0107500.1-p1	transcript=PF3D7_0107500.1 gene=PF3D7_0107500 organism=Plasmodium_falciparum_3D7 gene_product=Niemann-Pick type C1-related protein transcript_product=Niemann-Pick type C1-related protein location=Pf3D7_01_v3:304362-309257(-) protein_length=1470 sequence_SO=chromosome SO=protein_coding_gene is_pseudo=false	5	PF3D7_0107500.1-p1	PF3D7_0107500.1-p1	PF3D7_0107500.1-p1	GILGNMVYEK	light	223565	118981	145335	201321			114942		137253	75417.2	82056.1	134757	177963	198304		134531	88558.8	43492.4	162252		71825	141828	304718	130674
PF3D7_0107500.1-p1	transcript=PF3D7_0107500.1 gene=PF3D7_0107500 organism=Plasmodium_falciparum_3D7 gene_product=Niemann-Pick type C1-related protein transcript_product=Niemann-Pick type C1-related protein location=Pf3D7_01_v3:304362-309257(-) protein_length=1470 sequence_SO=chromosome SO=protein_coding_gene is_pseudo=false	5	PF3D7_0107500.1-p1	PF3D7_0107500.1-p1	PF3D7_0107500.1-p1	NAALVYASNNGMSSNLNNVNEDGFPNPSK	light	74398.2					85452.6							17955.1			44963.6	21001.5	48859.8				42325.3	86739.9	34373
PF3D7_0107500.1-p1	transcript=PF3D7_0107500.1 gene=PF3D7_0107500 organism=Plasmodium_falciparum_3D7 gene_product=Niemann-Pick type C1-related protein transcript_product=Niemann-Pick type C1-related protein location=Pf3D7_01_v3:304362-309257(-) protein_length=1470 sequence_SO=chromosome SO=protein_coding_gene is_pseudo=false	5	PF3D7_0107500.1-p1	PF3D7_0107500.1-p1	PF3D7_0107500.1-p1	NVDDSEISSK	light			43258.1									118481					116865				42980.5	230891	58972	44193.6
PF3D7_0107500.1-p1	transcript=PF3D7_0107500.1 gene=PF3D7_0107500 organism=Plasmodium_falciparum_3D7 gene_product=Niemann-Pick type C1-related protein transcript_product=Niemann-Pick type C1-related protein location=Pf3D7_01_v3:304362-309257(-) protein_length=1470 sequence_SO=chromosome SO=protein_coding_gene is_pseudo=false	5	PF3D7_0107500.1-p1	PF3D7_0107500.1-p1	PF3D7_0107500.1-p1	YIYEEPKGNIGK	light		58310.2	74513	72598.2	47572.8	50490.4	15230			49209.9	61924.9	43694.6		75215.9	29407.7	58346.2	58917.6	70125.6	34059.2	49510.8	55770	53359.9	177395	45406.5
PF3D7_0107600.1-p1	transcript=PF3D7_0107600.1 gene=PF3D7_0107600 organism=Plasmodium_falciparum_3D7 gene_product=eukaryotic translation initiation factor 2-alpha kinase 2, putative transcript_product=eukaryotic translation initiation factor 2-alpha kinase 2, putative location=Pf3D7_01_v3:314618-319405(+) protein_length=1595 sequence_SO=chromosome SO=protein_coding_gene is_pseudo=false	1	PF3D7_0107600.1-p1	PF3D7_0107600.1-p1	PF3D7_0107600.1-p1	MEYCKSTLENYINTR	light								95991.6		396883		412263								274329
PF3D7_0108000.1-p1	transcript=PF3D7_0108000.1 gene=PF3D7_0108000 organism=Plasmodium_falciparum_3D7 gene_product=proteasome subunit beta type-3, putative transcript_product=proteasome subunit beta type-3, putative location=Pf3D7_01_v3:328431-329558(-) protein_length=218 sequence_SO=chromosome SO=protein_coding_gene is_pseudo=false	4	PF3D7_0108000.1-p1	PF3D7_0108000.1-p1	PF3D7_0108000.1-p1	KVNYEPYLTAYDLIGAK	light	391369	207811	225116	253569	204594	281028	131631	129232	163108	145770	234217	245164	345900	197216	146322	292077	120319	221411	150765	217311	264913	177639	595153	232491
PF3D7_0108000.1-p1	transcript=PF3D7_0108000.1 gene=PF3D7_0108000 organism=Plasmodium_falciparum_3D7 gene_product=proteasome subunit beta type-3, putative transcript_product=proteasome subunit beta type-3, putative location=Pf3D7_01_v3:328431-329558(-) protein_length=218 sequence_SO=chromosome SO=protein_coding_gene is_pseudo=false	4	PF3D7_0108000.1-p1	PF3D7_0108000.1-p1	PF3D7_0108000.1-p1	LGANTFTTVSTK	light	3760180	1629320	1788860	1663550	1924160	2689370	2103050	848814	1632110	1823140	2432910	2659500	2311150	2037500	974908	2283400	1315650	2901630	1102160	1581460	1914000	2471170	3559460	1928940
PF3D7_0108000.1-p1	transcript=PF3D7_0108000.1 gene=PF3D7_0108000 organism=Plasmodium_falciparum_3D7 gene_product=proteasome subunit beta type-3, putative transcript_product=proteasome subunit beta type-3, putative location=Pf3D7_01_v3:328431-329558(-) protein_length=218 sequence_SO=chromosome SO=protein_coding_gene is_pseudo=false	4	PF3D7_0108000.1-p1	PF3D7_0108000.1-p1	PF3D7_0108000.1-p1	LKHYVDEEGEK	light	282673				136076	320496	330599		105098	62077.1	155520	25820.1		172885		96282	95645.5	227869	139728		119630	178565	74946.8
PF3D7_0108000.1-p1	transcript=PF3D7_0108000.1 gene=PF3D7_0108000 organism=Plasmodium_falciparum_3D7 gene_product=proteasome subunit beta type-3, putative transcript_product=proteasome subunit beta type-3, putative location=Pf3D7_01_v3:328431-329558(-) protein_length=218 sequence_SO=chromosome SO=protein_coding_gene is_pseudo=false	4	PF3D7_0108000.1-p1	PF3D7_0108000.1-p1	PF3D7_0108000.1-p1	VNLYEVR	light	884625	258385	194243	184759	484296	516378	550661	192440	192520	226220	396124	1085250	651335	561968	107531	619097	112217	544976	601104	154321	358908	443006		253989
PF3D7_0108300.1-p1	transcript=PF3D7_0108300.1 gene=PF3D7_0108300 organism=Plasmodium_falciparum_3D7 gene_product=conserved Plasmodium protein, unknown function transcript_product=conserved Plasmodium protein, unknown function location=Pf3D7_01_v3:337168-343833(+) protein_length=2221 sequence_SO=chromosome SO=protein_coding_gene is_pseudo=false	20	PF3D7_0108300.1-p1	PF3D7_0108300.1-p1	PF3D7_0108300.1-p1	FSSVQQMVDNK	light	581154	283389	410356	1352320	383565	626692	349968		378914	598947	718757	695566	225619	287274	109212	472072	187169	1106750	98610.4	497904	554853	460814	2345820	805324
PF3D7_0108300.1-p1	transcript=PF3D7_0108300.1 gene=PF3D7_0108300 organism=Plasmodium_falciparum_3D7 gene_product=conserved Plasmodium protein, unknown function transcript_product=conserved Plasmodium protein, unknown function location=Pf3D7_01_v3:337168-343833(+) protein_length=2221 sequence_SO=chromosome SO=protein_coding_gene is_pseudo=false	20	PF3D7_0108300.1-p1	PF3D7_0108300.1-p1	PF3D7_0108300.1-p1	GHTVDSELTTEDPVIQK	light	76360.7	42073.4	29525	62807.1		100481	57055.8		41750.4	76551.7	119954	121855	25843.4	46377		39833	33788.9	157893		79299.7	80800	98278.2	160620	78762.7
PF3D7_0108300.1-p1	transcript=PF3D7_0108300.1 gene=PF3D7_0108300 organism=Plasmodium_falciparum_3D7 gene_product=conserved Plasmodium protein, unknown function transcript_product=conserved Plasmodium protein, unknown function location=Pf3D7_01_v3:337168-343833(+) protein_length=2221 sequence_SO=chromosome SO=protein_coding_gene is_pseudo=false	20	PF3D7_0108300.1-p1	PF3D7_0108300.1-p1	PF3D7_0108300.1-p1	GHTVDSELTTEDPVIQKK	light	403231	262954	78476.4	485030	259869	714431	410574	53959.7	182657	508549	809254	836568	176704	344368	82181.6	362035	129859	1020210	109002	527830	524633	596155	339018	584637
PF3D7_0108300.1-p1	transcript=PF3D7_0108300.1 gene=PF3D7_0108300 organism=Plasmodium_falciparum_3D7 gene_product=conserved Plasmodium protein, unknown function transcript_product=conserved Plasmodium protein, unknown function location=Pf3D7_01_v3:337168-343833(+) protein_length=2221 sequence_SO=chromosome SO=protein_coding_gene is_pseudo=false	20	PF3D7_0108300.1-p1	PF3D7_0108300.1-p1	PF3D7_0108300.1-p1	GSEKPFVVNK	light			38128.7			79468.1	71718.8			14587	78728	79250.6						114747					172300
PF3D7_0108300.1-p1	transcript=PF3D7_0108300.1 gene=PF3D7_0108300 organism=Plasmodium_falciparum_3D7 gene_product=conserved Plasmodium protein, unknown function transcript_product=conserved Plasmodium protein, unknown function location=Pf3D7_01_v3:337168-343833(+) protein_length=2221 sequence_SO=chromosome SO=protein_coding_gene is_pseudo=false	20	PF3D7_0108300.1-p1	PF3D7_0108300.1-p1	PF3D7_0108300.1-p1	GSEVVPNNQYYNLGEYNK	light	408626				372153	339449	225445		150340	194806	160903	244058						105813		109259
PF3D7_0108300.1-p1	transcript=PF3D7_0108300.1 gene=PF3D7_0108300 organism=Plasmodium_falciparum_3D7 gene_product=conserved Plasmodium protein, unknown function transcript_product=conserved Plasmodium protein, unknown function location=Pf3D7_01_v3:337168-343833(+) protein_length=2221 sequence_SO=chromosome SO=protein_coding_gene is_pseudo=false	20	PF3D7_0108300.1-p1	PF3D7_0108300.1-p1	PF3D7_0108300.1-p1	HAQIPVWIR	light	515868	390249	411764	438376	257167	137084	226438	141051	330404	463529	572660	504602	573585	555834	206320	471870	314892	338582	185231	297128	353703	479118	978740	470577
PF3D7_0108300.1-p1	transcript=PF3D7_0108300.1 gene=PF3D7_0108300 organism=Plasmodium_falciparum_3D7 gene_product=conserved Plasmodium protein, unknown function transcript_product=conserved Plasmodium protein, unknown function location=Pf3D7_01_v3:337168-343833(+) protein_length=2221 sequence_SO=chromosome SO=protein_coding_gene is_pseudo=false	20	PF3D7_0108300.1-p1	PF3D7_0108300.1-p1	PF3D7_0108300.1-p1	ILLLNNSNLNSVK	light	136946	280729			398398	505701	306179	174045	197495			261933	117906	134132		177040		458856			93543	656975		26803.3
PF3D7_0108300.1-p1	transcript=PF3D7_0108300.1 gene=PF3D7_0108300 organism=Plasmodium_falciparum_3D7 gene_product=conserved Plasmodium protein, unknown function transcript_product=conserved Plasmodium protein, unknown function location=Pf3D7_01_v3:337168-343833(+) protein_length=2221 sequence_SO=chromosome SO=protein_coding_gene is_pseudo=false	20	PF3D7_0108300.1-p1	PF3D7_0108300.1-p1	PF3D7_0108300.1-p1	KDSTYVYPR	light	441338	158895	132076	241127	185174	458238	332047	70780.3	251508	353408	417853	305085	280057	345495	119818	310258	123039	296283	80456.5	205938	260788	292360	639428	209363
PF3D7_0108300.1-p1	transcript=PF3D7_0108300.1 gene=PF3D7_0108300 organism=Plasmodium_falciparum_3D7 gene_product=conserved Plasmodium protein, unknown function transcript_product=conserved Plasmodium protein, unknown function location=Pf3D7_01_v3:337168-343833(+) protein_length=2221 sequence_SO=chromosome SO=protein_coding_gene is_pseudo=false	20	PF3D7_0108300.1-p1	PF3D7_0108300.1-p1	PF3D7_0108300.1-p1	MMNVHNNIVSSK	light	42699.3	85650.1	34840.6	34076.7							39112.9	142000		102576		122757		81368.3		30578.9	64934.4			82956
PF3D7_0108300.1-p1	transcript=PF3D7_0108300.1 gene=PF3D7_0108300 organism=Plasmodium_falciparum_3D7 gene_product=conserved Plasmodium protein, unknown function transcript_product=conserved Plasmodium protein, unknown function location=Pf3D7_01_v3:337168-343833(+) protein_length=2221 sequence_SO=chromosome SO=protein_coding_gene is_pseudo=false	20	PF3D7_0108300.1-p1	PF3D7_0108300.1-p1	PF3D7_0108300.1-p1	NDNMSNNNSSNNNFVVGR	light	51322.4				25315	56892.8	60030.7		32495.7	26097.7	36288.8	63407.8	93594.2	50135.5		27050		129983		10366.6	41099.9	70023.6	59001.5	22527.1
PF3D7_0108300.1-p1	transcript=PF3D7_0108300.1 gene=PF3D7_0108300 organism=Plasmodium_falciparum_3D7 gene_product=conserved Plasmodium protein, unknown function transcript_product=conserved Plasmodium protein, unknown function location=Pf3D7_01_v3:337168-343833(+) protein_length=2221 sequence_SO=chromosome SO=protein_coding_gene is_pseudo=false	20	PF3D7_0108300.1-p1	PF3D7_0108300.1-p1	PF3D7_0108300.1-p1	NLMINHQNAK	light						71179.9																33879.8
PF3D7_0108300.1-p1	transcript=PF3D7_0108300.1 gene=PF3D7_0108300 organism=Plasmodium_falciparum_3D7 gene_product=conserved Plasmodium protein, unknown function transcript_product=conserved Plasmodium protein, unknown function location=Pf3D7_01_v3:337168-343833(+) protein_length=2221 sequence_SO=chromosome SO=protein_coding_gene is_pseudo=false	20	PF3D7_0108300.1-p1	PF3D7_0108300.1-p1	PF3D7_0108300.1-p1	NVNNNDNLAFLNNQQDDNVSHANHTR	light	44674.8		11743.7	38422.2	31037.4	82176.8	36403.1			47989.9	97055.3	90079.2		17612.4		20364.1		144218		24966	61669.7	71505.9	76968	24951.1
PF3D7_0108300.1-p1	transcript=PF3D7_0108300.1 gene=PF3D7_0108300 organism=Plasmodium_falciparum_3D7 gene_product=conserved Plasmodium protein, unknown function transcript_product=conserved Plasmodium protein, unknown function location=Pf3D7_01_v3:337168-343833(+) protein_length=2221 sequence_SO=chromosome SO=protein_coding_gene is_pseudo=false	20	PF3D7_0108300.1-p1	PF3D7_0108300.1-p1	PF3D7_0108300.1-p1	TDINDIFNNSLSETNK	light	424842	113785	67969.9		198268	347337			175381		485912	381999	158964	258572	90966.8	139999	190309	529561		217258	143781	518242		218170
PF3D7_0108300.1-p1	transcript=PF3D7_0108300.1 gene=PF3D7_0108300 organism=Plasmodium_falciparum_3D7 gene_product=conserved Plasmodium protein, unknown function transcript_product=conserved Plasmodium protein, unknown function location=Pf3D7_01_v3:337168-343833(+) protein_length=2221 sequence_SO=chromosome SO=protein_coding_gene is_pseudo=false	20	PF3D7_0108300.1-p1	PF3D7_0108300.1-p1	PF3D7_0108300.1-p1	TNPVSSENHLILDNR	light	357642	256578	101494	131732	176061	454560	435340	60724.9	260576	363485	491332	797733	292960	361579	119230	459238	155949	720482	122174	319513	414318	582599	608957	289814
PF3D7_0108300.1-p1	transcript=PF3D7_0108300.1 gene=PF3D7_0108300 organism=Plasmodium_falciparum_3D7 gene_product=conserved Plasmodium protein, unknown function transcript_product=conserved Plasmodium protein, unknown function location=Pf3D7_01_v3:337168-343833(+) protein_length=2221 sequence_SO=chromosome SO=protein_coding_gene is_pseudo=false	20	PF3D7_0108300.1-p1	PF3D7_0108300.1-p1	PF3D7_0108300.1-p1	TNPVSSENHLILDNRNNK	light	146549		65618.1	110602	153518	334068	240683	68988.4		158902	259838	137573		35321.3		120890	34545.8	224852		91449.3	73538.2	105852		108906
PF3D7_0108300.1-p1	transcript=PF3D7_0108300.1 gene=PF3D7_0108300 organism=Plasmodium_falciparum_3D7 gene_product=conserved Plasmodium protein, unknown function transcript_product=conserved Plasmodium protein, unknown function location=Pf3D7_01_v3:337168-343833(+) protein_length=2221 sequence_SO=chromosome SO=protein_coding_gene is_pseudo=false	20	PF3D7_0108300.1-p1	PF3D7_0108300.1-p1	PF3D7_0108300.1-p1	TPINDINVK	light						244179	166729			33519.9			241719	185403		140399		323966				207904
PF3D7_0108300.1-p1	transcript=PF3D7_0108300.1 gene=PF3D7_0108300 organism=Plasmodium_falciparum_3D7 gene_product=conserved Plasmodium protein, unknown function transcript_product=conserved Plasmodium protein, unknown function location=Pf3D7_01_v3:337168-343833(+) protein_length=2221 sequence_SO=chromosome SO=protein_coding_gene is_pseudo=false	20	PF3D7_0108300.1-p1	PF3D7_0108300.1-p1	PF3D7_0108300.1-p1	TSLLKNDNIK	light				111398							113413	138422									69012.9		267556	107042
PF3D7_0108300.1-p1	transcript=PF3D7_0108300.1 gene=PF3D7_0108300 organism=Plasmodium_falciparum_3D7 gene_product=conserved Plasmodium protein, unknown function transcript_product=conserved Plasmodium protein, unknown function location=Pf3D7_01_v3:337168-343833(+) protein_length=2221 sequence_SO=chromosome SO=protein_coding_gene is_pseudo=false	20	PF3D7_0108300.1-p1	PF3D7_0108300.1-p1	PF3D7_0108300.1-p1	YLYTNTKEEIINDK	light	188841	90253	69184.7	148393	172311	119190	175268		157479	185497	270914	244496	230885	316550	55779.6	199440	82491.3	221662	79394.6	116365	202490	197190	414096	120591
PF3D7_0108300.1-p1	transcript=PF3D7_0108300.1 gene=PF3D7_0108300 organism=Plasmodium_falciparum_3D7 gene_product=conserved Plasmodium protein, unknown function transcript_product=conserved Plasmodium protein, unknown function location=Pf3D7_01_v3:337168-343833(+) protein_length=2221 sequence_SO=chromosome SO=protein_coding_gene is_pseudo=false	20	PF3D7_0108300.1-p1	PF3D7_0108300.1-p1	PF3D7_0108300.1-p1	YVEALNSQFNFLSR	light	573194	674776			523701	990087	639213		649793			717459	490924	701786		499398		912416	464809	496978	549011	822593
PF3D7_0108300.1-p1	transcript=PF3D7_0108300.1 gene=PF3D7_0108300 organism=Plasmodium_falciparum_3D7 gene_product=conserved Plasmodium protein, unknown function transcript_product=conserved Plasmodium protein, unknown function location=Pf3D7_01_v3:337168-343833(+) protein_length=2221 sequence_SO=chromosome SO=protein_coding_gene is_pseudo=false	20	PF3D7_0108300.1-p1	PF3D7_0108300.1-p1	PF3D7_0108300.1-p1	YVPGELYNR	light		432513	637172	798433		661274	475629			669577	1290210	1730780	368256	711900	176271	1375100	593556	950180	243769	552349	748885	720094	1403150	980331
PF3D7_0108700.1-p1	transcript=PF3D7_0108700.1 gene=PF3D7_0108700 organism=Plasmodium_falciparum_3D7 gene_product=secreted ookinete protein, putative transcript_product=secreted ookinete protein, putative location=Pf3D7_01_v3:352314-356211(-) protein_length=1152 sequence_SO=chromosome SO=protein_coding_gene is_pseudo=false	12	PF3D7_0108700.1-p1	PF3D7_0108700.1-p1	PF3D7_0108700.1-p1	AGDPFLHNQEGSFSYAPPPYQGVENSSNK	light	488121	100265	12683.5	124376	113258	382834	198608	113641	233729	102364	215854	407105	33996.8	67906				546904	92079.3	202829	220368	197448	128449	157573
PF3D7_0108700.1-p1	transcript=PF3D7_0108700.1 gene=PF3D7_0108700 organism=Plasmodium_falciparum_3D7 gene_product=secreted ookinete protein, putative transcript_product=secreted ookinete protein, putative location=Pf3D7_01_v3:352314-356211(-) protein_length=1152 sequence_SO=chromosome SO=protein_coding_gene is_pseudo=false	12	PF3D7_0108700.1-p1	PF3D7_0108700.1-p1	PF3D7_0108700.1-p1	FKDNLVNEYDEHFILNDK	light	141229				33637.2	221435	94475.8							56877.5				77685.9			62594.1	86880.4	117936
PF3D7_0108700.1-p1	transcript=PF3D7_0108700.1 gene=PF3D7_0108700 organism=Plasmodium_falciparum_3D7 gene_product=secreted ookinete protein, putative transcript_product=secreted ookinete protein, putative location=Pf3D7_01_v3:352314-356211(-) protein_length=1152 sequence_SO=chromosome SO=protein_coding_gene is_pseudo=false	12	PF3D7_0108700.1-p1	PF3D7_0108700.1-p1	PF3D7_0108700.1-p1	FSQTSIYNTHNK	light	123097	36720.4		37735.6	50852.4	270075	143964	15840.1	95078.9			167740	61726.3					159785			39817.3	183087		77663
PF3D7_0108700.1-p1	transcript=PF3D7_0108700.1 gene=PF3D7_0108700 organism=Plasmodium_falciparum_3D7 gene_product=secreted ookinete protein, putative transcript_product=secreted ookinete protein, putative location=Pf3D7_01_v3:352314-356211(-) protein_length=1152 sequence_SO=chromosome SO=protein_coding_gene is_pseudo=false	12	PF3D7_0108700.1-p1	PF3D7_0108700.1-p1	PF3D7_0108700.1-p1	ILYNVEK	light											728599					1547920					882959			890476
PF3D7_0108700.1-p1	transcript=PF3D7_0108700.1 gene=PF3D7_0108700 organism=Plasmodium_falciparum_3D7 gene_product=secreted ookinete protein, putative transcript_product=secreted ookinete protein, putative location=Pf3D7_01_v3:352314-356211(-) protein_length=1152 sequence_SO=chromosome SO=protein_coding_gene is_pseudo=false	12	PF3D7_0108700.1-p1	PF3D7_0108700.1-p1	PF3D7_0108700.1-p1	KNTEASVNNNVEENYLR	light	857606	443957		27599.9	537668	1.40912e+06	258410	317850				52789.2	334843					878710	174373			501773
PF3D7_0108700.1-p1	transcript=PF3D7_0108700.1 gene=PF3D7_0108700 organism=Plasmodium_falciparum_3D7 gene_product=secreted ookinete protein, putative transcript_product=secreted ookinete protein, putative location=Pf3D7_01_v3:352314-356211(-) protein_length=1152 sequence_SO=chromosome SO=protein_coding_gene is_pseudo=false	12	PF3D7_0108700.1-p1	PF3D7_0108700.1-p1	PF3D7_0108700.1-p1	MSTHMVNNIFEGTK	light	88641.2	31167.3		29370.1			63328.7		64610.5		43223.4	251120						184504		67603.1	149716			20738.4
PF3D7_0108700.1-p1	transcript=PF3D7_0108700.1 gene=PF3D7_0108700 organism=Plasmodium_falciparum_3D7 gene_product=secreted ookinete protein, putative transcript_product=secreted ookinete protein, putative location=Pf3D7_01_v3:352314-356211(-) protein_length=1152 sequence_SO=chromosome SO=protein_coding_gene is_pseudo=false	12	PF3D7_0108700.1-p1	PF3D7_0108700.1-p1	PF3D7_0108700.1-p1	MSTHMVNNIFEGTKEYIK	light				58312.2		193321						60074.9						100251				25222.8
PF3D7_0108700.1-p1	transcript=PF3D7_0108700.1 gene=PF3D7_0108700 organism=Plasmodium_falciparum_3D7 gene_product=secreted ookinete protein, putative transcript_product=secreted ookinete protein, putative location=Pf3D7_01_v3:352314-356211(-) protein_length=1152 sequence_SO=chromosome SO=protein_coding_gene is_pseudo=false	12	PF3D7_0108700.1-p1	PF3D7_0108700.1-p1	PF3D7_0108700.1-p1	NFASINEYPYVDIKK	light	188625	44537.1	18081.6	78511	71972	401565	104534		139896		86231.4	334691	41856.1	51743.5	17606.9	360975	152954	379929			43435.1	361906	217773	62765.1
PF3D7_0108700.1-p1	transcript=PF3D7_0108700.1 gene=PF3D7_0108700 organism=Plasmodium_falciparum_3D7 gene_product=secreted ookinete protein, putative transcript_product=secreted ookinete protein, putative location=Pf3D7_01_v3:352314-356211(-) protein_length=1152 sequence_SO=chromosome SO=protein_coding_gene is_pseudo=false	12	PF3D7_0108700.1-p1	PF3D7_0108700.1-p1	PF3D7_0108700.1-p1	NFDYANNNSTYIVEGK	light	302866	171939	97375.9	125539	146705	374186	140601	85083.7	222020	160808	256995	275304	236255	114731	57373	173966	89193.5	325623	142979	180704	185597	243881	309398	185104
PF3D7_0108700.1-p1	transcript=PF3D7_0108700.1 gene=PF3D7_0108700 organism=Plasmodium_falciparum_3D7 gene_product=secreted ookinete protein, putative transcript_product=secreted ookinete protein, putative location=Pf3D7_01_v3:352314-356211(-) protein_length=1152 sequence_SO=chromosome SO=protein_coding_gene is_pseudo=false	12	PF3D7_0108700.1-p1	PF3D7_0108700.1-p1	PF3D7_0108700.1-p1	NTEASVNNNVEENYLR	light	484412	156316	96066.8	157839	216405	595751	324630	108909	248390	219005	361796	224017	172775	210554		197077	53725.7	411530	58110	105916	247114	281417	457084	170049
PF3D7_0108700.1-p1	transcript=PF3D7_0108700.1 gene=PF3D7_0108700 organism=Plasmodium_falciparum_3D7 gene_product=secreted ookinete protein, putative transcript_product=secreted ookinete protein, putative location=Pf3D7_01_v3:352314-356211(-) protein_length=1152 sequence_SO=chromosome SO=protein_coding_gene is_pseudo=false	12	PF3D7_0108700.1-p1	PF3D7_0108700.1-p1	PF3D7_0108700.1-p1	TNEDMNNISK	light	145822	38785.2		72738.2	49168.9	229107	78160	21305.4	37394.2	46638	118757	146479		34204.4		30824		171345		56219.3	110203	66767.4	47555.3	48303.3
PF3D7_0108700.1-p1	transcript=PF3D7_0108700.1 gene=PF3D7_0108700 organism=Plasmodium_falciparum_3D7 gene_product=secreted ookinete protein, putative transcript_product=secreted ookinete protein, putative location=Pf3D7_01_v3:352314-356211(-) protein_length=1152 sequence_SO=chromosome SO=protein_coding_gene is_pseudo=false	12	PF3D7_0108700.1-p1	PF3D7_0108700.1-p1	PF3D7_0108700.1-p1	VTNPLLNTQR	light	789147	326384		134811	547371	1571570	774820	371672	568396	87787.5	333743	619250	188960	144572		118361	23139.3	1042410	230578	145527	377229	520296		176076
PF3D7_0108800.1-p1	transcript=PF3D7_0108800.1 gene=PF3D7_0108800 organism=Plasmodium_falciparum_3D7 gene_product=mitochondrial carrier protein, putative transcript_product=mitochondrial carrier protein, putative location=Pf3D7_01_v3:357834-360339(+) protein_length=360 sequence_SO=chromosome SO=protein_coding_gene is_pseudo=false	1	PF3D7_0108800.1-p1	PF3D7_0108800.1-p1	PF3D7_0108800.1-p1	NYENNSMNDKENDNNFIGDSINSK	light	211323			42539.3	85530.9	274409	186222		137316	124813	192873	115027		160894	53222.1	170261	42151.6	175316		16449	65147.4	105638
PF3D7_0109000.1-p1	transcript=PF3D7_0109000.1 gene=PF3D7_0109000 organism=Plasmodium_falciparum_3D7 gene_product=photosensitized INA-labeled protein PHIL1 transcript_product=photosensitized INA-labeled protein PHIL1 location=Pf3D7_01_v3:363318-363992(+) protein_length=224 sequence_SO=chromosome SO=protein_coding_gene is_pseudo=false	5	PF3D7_0109000.1-p1	PF3D7_0109000.1-p1	PF3D7_0109000.1-p1	GEANSEWSNAFVTR	light				592455		567546	437478			472208	567418	752462	634811	660254		850071		1063360		331788	472895	669284		825541
PF3D7_0109000.1-p1	transcript=PF3D7_0109000.1 gene=PF3D7_0109000 organism=Plasmodium_falciparum_3D7 gene_product=photosensitized INA-labeled protein PHIL1 transcript_product=photosensitized INA-labeled protein PHIL1 location=Pf3D7_01_v3:363318-363992(+) protein_length=224 sequence_SO=chromosome SO=protein_coding_gene is_pseudo=false	5	PF3D7_0109000.1-p1	PF3D7_0109000.1-p1	PF3D7_0109000.1-p1	SKGEANSEWSNAFVTR	light	612584		28699.9	729137	198636	1290294	1412999			538671	1516012	1315545	663794	1717146		1958420		2624468		393434	1.16269e+06	650862	1301313	1955878
PF3D7_0109000.1-p1	transcript=PF3D7_0109000.1 gene=PF3D7_0109000 organism=Plasmodium_falciparum_3D7 gene_product=photosensitized INA-labeled protein PHIL1 transcript_product=photosensitized INA-labeled protein PHIL1 location=Pf3D7_01_v3:363318-363992(+) protein_length=224 sequence_SO=chromosome SO=protein_coding_gene is_pseudo=false	5	PF3D7_0109000.1-p1	PF3D7_0109000.1-p1	PF3D7_0109000.1-p1	SSPNVFKR	light					63270.6	97445.7	38801.6				113856	103631		47226.6		118862		96454.6				49012.5		48782.5
PF3D7_0109000.1-p1	transcript=PF3D7_0109000.1 gene=PF3D7_0109000 organism=Plasmodium_falciparum_3D7 gene_product=photosensitized INA-labeled protein PHIL1 transcript_product=photosensitized INA-labeled protein PHIL1 location=Pf3D7_01_v3:363318-363992(+) protein_length=224 sequence_SO=chromosome SO=protein_coding_gene is_pseudo=false	5	PF3D7_0109000.1-p1	PF3D7_0109000.1-p1	PF3D7_0109000.1-p1	TVFNFDQENYNQDM	light											270809	270133				194003		277429	251774					328189
PF3D7_0109000.1-p1	transcript=PF3D7_0109000.1 gene=PF3D7_0109000 organism=Plasmodium_falciparum_3D7 gene_product=photosensitized INA-labeled protein PHIL1 transcript_product=photosensitized INA-labeled protein PHIL1 location=Pf3D7_01_v3:363318-363992(+) protein_length=224 sequence_SO=chromosome SO=protein_coding_gene is_pseudo=false	5	PF3D7_0109000.1-p1	PF3D7_0109000.1-p1	PF3D7_0109000.1-p1	YYDEGKVK	light	149967			219549	312077	638325	193345			133672	463875	618107	69276.5	207498		462986	85390.7	519043	37171.9	27296.1	131807	310216		162378
PF3D7_0109400.1-p1	transcript=PF3D7_0109400.1 gene=PF3D7_0109400 organism=Plasmodium_falciparum_3D7 gene_product=tubulin-specific chaperone a, putative transcript_product=tubulin-specific chaperone a, putative location=Pf3D7_01_v3:374439-375087(-) protein_length=166 sequence_SO=chromosome SO=protein_coding_gene is_pseudo=false	3	PF3D7_0109400.1-p1	PF3D7_0109400.1-p1	PF3D7_0109400.1-p1	AKDILEETVK	light					347615	2244170	1450210		406464	599443	1084090		147654	1011490				1065550		437656		511186
PF3D7_0109400.1-p1	transcript=PF3D7_0109400.1 gene=PF3D7_0109400 organism=Plasmodium_falciparum_3D7 gene_product=tubulin-specific chaperone a, putative transcript_product=tubulin-specific chaperone a, putative location=Pf3D7_01_v3:374439-375087(-) protein_length=166 sequence_SO=chromosome SO=protein_coding_gene is_pseudo=false	3	PF3D7_0109400.1-p1	PF3D7_0109400.1-p1	PF3D7_0109400.1-p1	ELIFYEEEEKELR	light	4094400		822363	666971	1092280	2325062	2145734		969143	3324584	3492770	3714450	3008100	1919820	753403	1097390	1806050	4135080	1173838	515800	850957		5708500	941905
PF3D7_0109400.1-p1	transcript=PF3D7_0109400.1 gene=PF3D7_0109400 organism=Plasmodium_falciparum_3D7 gene_product=tubulin-specific chaperone a, putative transcript_product=tubulin-specific chaperone a, putative location=Pf3D7_01_v3:374439-375087(-) protein_length=166 sequence_SO=chromosome SO=protein_coding_gene is_pseudo=false	3	PF3D7_0109400.1-p1	PF3D7_0109400.1-p1	PF3D7_0109400.1-p1	VVPHINSSLQK	light	927405	439628	524583	303878	769909	1443834	1275900	430462	863878	772838	1168664	1478317	835334	1097510	369364	1134185	573621	1210613	291293	548542	743847	562169	828334	643265
PF3D7_0109700.1-p1	transcript=PF3D7_0109700.1 gene=PF3D7_0109700 organism=Plasmodium_falciparum_3D7 gene_product=rRNA biogenesis protein RRP36, putative transcript_product=rRNA biogenesis protein RRP36, putative location=Pf3D7_01_v3:379149-379806(-) protein_length=183 sequence_SO=chromosome SO=protein_coding_gene is_pseudo=false	1	PF3D7_0109700.1-p1	PF3D7_0109700.1-p1	PF3D7_0109700.1-p1	RNIIPTR	light		127118	24495.1							52387.8	133552	139561	194962	98197.5			59622.7				73529.4	156271		77351
PF3D7_0109800.1-p1	transcript=PF3D7_0109800.1 gene=PF3D7_0109800 organism=Plasmodium_falciparum_3D7 gene_product=phenylalanine--tRNA ligase alpha subunit transcript_product=phenylalanine--tRNA ligase alpha subunit location=Pf3D7_01_v3:380697-382424(+) protein_length=575 sequence_SO=chromosome SO=protein_coding_gene is_pseudo=false	3	PF3D7_0109800.1-p1	PF3D7_0109800.1-p1	PF3D7_0109800.1-p1	GLDVLINEYTTSLK	light	1544630	822971	2511710		2381110	2505770	1634320		1062200	2292110	818941	1266160	1553520	1673770		1168960	1411830	1146850			1040350	1310910
PF3D7_0109800.1-p1	transcript=PF3D7_0109800.1 gene=PF3D7_0109800 organism=Plasmodium_falciparum_3D7 gene_product=phenylalanine--tRNA ligase alpha subunit transcript_product=phenylalanine--tRNA ligase alpha subunit location=Pf3D7_01_v3:380697-382424(+) protein_length=575 sequence_SO=chromosome SO=protein_coding_gene is_pseudo=false	3	PF3D7_0109800.1-p1	PF3D7_0109800.1-p1	PF3D7_0109800.1-p1	IGDIGLNTNLK	light	1203100	500542	592272	756655	614835	1257230	1002080	548967	636844	781829	1410340	1260530	660897	880080	478165	1030910	634461	1066780	672390	519874	783420	767228	1132700	753689
PF3D7_0109800.1-p1	transcript=PF3D7_0109800.1 gene=PF3D7_0109800 organism=Plasmodium_falciparum_3D7 gene_product=phenylalanine--tRNA ligase alpha subunit transcript_product=phenylalanine--tRNA ligase alpha subunit location=Pf3D7_01_v3:380697-382424(+) protein_length=575 sequence_SO=chromosome SO=protein_coding_gene is_pseudo=false	3	PF3D7_0109800.1-p1	PF3D7_0109800.1-p1	PF3D7_0109800.1-p1	WLEVGNSGIFRPEMLR	light	1145240				330267	681350	871598		471038	323806	353800	470574		687079	308910			366991			298869
PF3D7_0110500.1-p1	transcript=PF3D7_0110500.1 gene=PF3D7_0110500 organism=Plasmodium_falciparum_3D7 gene_product=bromodomain protein 3, putative transcript_product=bromodomain protein 3, putative location=Pf3D7_01_v3:396591-403606(+) protein_length=2285 sequence_SO=chromosome SO=protein_coding_gene is_pseudo=false	1	PF3D7_0110500.1-p1	PF3D7_0110500.1-p1	PF3D7_0110500.1-p1	SINNEQQIILNR	light		22521.8	52977.9	76251						80483.1	85444.1	47730.8				24502.5	41728.3			51017.6			90276.1	45002.4
PF3D7_0110700.1-p1	transcript=PF3D7_0110700.1 gene=PF3D7_0110700 organism=Plasmodium_falciparum_3D7 gene_product=chromatin assembly factor 1 subunit C, putative transcript_product=chromatin assembly factor 1 subunit C, putative location=Pf3D7_01_v3:413760-415100(-) protein_length=446 sequence_SO=chromosome SO=protein_coding_gene is_pseudo=false	7	PF3D7_0110700.1-p1	PF3D7_0110700.1-p1	PF3D7_0110700.1-p1	AVDGNVHLFDINK	light	765620	464760	416080	459004	837935	1336220	1087165	516916	997573	791581	1017500	697129	1057280	1068440	547038	828216	616119	917361	314195	482327	583286	688700	987833	449540
PF3D7_0110700.1-p1	transcript=PF3D7_0110700.1 gene=PF3D7_0110700 organism=Plasmodium_falciparum_3D7 gene_product=chromatin assembly factor 1 subunit C, putative transcript_product=chromatin assembly factor 1 subunit C, putative location=Pf3D7_01_v3:413760-415100(-) protein_length=446 sequence_SO=chromosome SO=protein_coding_gene is_pseudo=false	7	PF3D7_0110700.1-p1	PF3D7_0110700.1-p1	PF3D7_0110700.1-p1	FHEPQHIINAHK	light	666156	210340	223065	224258	483525	1080530	903345	209255	524031	597441	767920	320916	581490	570080	335914	675979	306294	660118	230135	176896	376705	312778	633081	242277
PF3D7_0110700.1-p1	transcript=PF3D7_0110700.1 gene=PF3D7_0110700 organism=Plasmodium_falciparum_3D7 gene_product=chromatin assembly factor 1 subunit C, putative transcript_product=chromatin assembly factor 1 subunit C, putative location=Pf3D7_01_v3:413760-415100(-) protein_length=446 sequence_SO=chromosome SO=protein_coding_gene is_pseudo=false	7	PF3D7_0110700.1-p1	PF3D7_0110700.1-p1	PF3D7_0110700.1-p1	FINVYDLNK	light	912980	1054690	287419	575502	903294	886875	1082060	874779	1097520	870951	1149910	1412920	2226330	1385330	709735	1138940	1077890	702218	677145	929637	678648	836645	1296480	518827
PF3D7_0110700.1-p1	transcript=PF3D7_0110700.1 gene=PF3D7_0110700 organism=Plasmodium_falciparum_3D7 gene_product=chromatin assembly factor 1 subunit C, putative transcript_product=chromatin assembly factor 1 subunit C, putative location=Pf3D7_01_v3:413760-415100(-) protein_length=446 sequence_SO=chromosome SO=protein_coding_gene is_pseudo=false	7	PF3D7_0110700.1-p1	PF3D7_0110700.1-p1	PF3D7_0110700.1-p1	LNFSPNDASILASASNNR	light	3948107	2290370	1831830	2206240	2996701	5668906	3193051	2526670	2894879	3678670	4468155	2677690	3285586	2720207	1748070	3428320	2849351	3924764	1609879	2012710	2476710	2778860	3844100	2432954
PF3D7_0110700.1-p1	transcript=PF3D7_0110700.1 gene=PF3D7_0110700 organism=Plasmodium_falciparum_3D7 gene_product=chromatin assembly factor 1 subunit C, putative transcript_product=chromatin assembly factor 1 subunit C, putative location=Pf3D7_01_v3:413760-415100(-) protein_length=446 sequence_SO=chromosome SO=protein_coding_gene is_pseudo=false	7	PF3D7_0110700.1-p1	PF3D7_0110700.1-p1	PF3D7_0110700.1-p1	SNENYEGFDFCSEK	light					67326	212004				236035	367818		221483	336726	81891.5	156062		347165			200252	148465		234636
PF3D7_0110700.1-p1	transcript=PF3D7_0110700.1 gene=PF3D7_0110700 organism=Plasmodium_falciparum_3D7 gene_product=chromatin assembly factor 1 subunit C, putative transcript_product=chromatin assembly factor 1 subunit C, putative location=Pf3D7_01_v3:413760-415100(-) protein_length=446 sequence_SO=chromosome SO=protein_coding_gene is_pseudo=false	7	PF3D7_0110700.1-p1	PF3D7_0110700.1-p1	PF3D7_0110700.1-p1	TNSGLLYDFVCR	light		522894	390226	583195	404296	963111	281376	390537	487813	858459	792563	743910	788900	934889		571355	601345	800827	201807	409605	912609	578734		570541
PF3D7_0110700.1-p1	transcript=PF3D7_0110700.1 gene=PF3D7_0110700 organism=Plasmodium_falciparum_3D7 gene_product=chromatin assembly factor 1 subunit C, putative transcript_product=chromatin assembly factor 1 subunit C, putative location=Pf3D7_01_v3:413760-415100(-) protein_length=446 sequence_SO=chromosome SO=protein_coding_gene is_pseudo=false	7	PF3D7_0110700.1-p1	PF3D7_0110700.1-p1	PF3D7_0110700.1-p1	TVQPFYK	light	717245			407352	681098	1079980	799744	459962	419638	544293	802840	894425	595708	523592	322517	839701	454391	578018	365378	266769	541686	430747	544936	490168
PF3D7_0110800.1-p1	transcript=PF3D7_0110800.1 gene=PF3D7_0110800 organism=Plasmodium_falciparum_3D7 gene_product=transcription initiation factor TFIIB, putative transcript_product=transcription initiation factor TFIIB, putative location=Pf3D7_01_v3:417921-419607(+) protein_length=367 sequence_SO=chromosome SO=protein_coding_gene is_pseudo=false	2	PF3D7_0110800.1-p1	PF3D7_0110800.1-p1	PF3D7_0110800.1-p1	ILSEEQEWR	light		143836	114056	181219	235781	495828	326314	77462.6	233695	223353	421572	488140	264228	362619		359535	129763	556184	50152.5	159731	179885	256065	479526	275485
PF3D7_0110800.1-p1	transcript=PF3D7_0110800.1 gene=PF3D7_0110800 organism=Plasmodium_falciparum_3D7 gene_product=transcription initiation factor TFIIB, putative transcript_product=transcription initiation factor TFIIB, putative location=Pf3D7_01_v3:417921-419607(+) protein_length=367 sequence_SO=chromosome SO=protein_coding_gene is_pseudo=false	2	PF3D7_0110800.1-p1	PF3D7_0110800.1-p1	PF3D7_0110800.1-p1	YYLSEDNPK	light		158962										504423	276720	491393		181893	506047	154773				210292		383774
PF3D7_0110900.1-p1	transcript=PF3D7_0110900.1 gene=PF3D7_0110900 organism=Plasmodium_falciparum_3D7 gene_product=adenylate kinase-like protein 1 transcript_product=adenylate kinase-like protein 1 location=Pf3D7_01_v3:420293-420853(-) protein_length=186 sequence_SO=chromosome SO=protein_coding_gene is_pseudo=false	1	PF3D7_0110900.1-p1	PF3D7_0110900.1-p1	PF3D7_0110900.1-p1	VPNIIITGVPGSGK	light						785990	255519			214461	201484	184097				327364	74404.3	563877			240218	369983
PF3D7_0111500.1-p1	transcript=PF3D7_0111500.1 gene=PF3D7_0111500 organism=Plasmodium_falciparum_3D7 gene_product=UMP-CMP kinase, putative transcript_product=UMP-CMP kinase, putative location=Pf3D7_01_v3:439652-441418(-) protein_length=371 sequence_SO=chromosome SO=protein_coding_gene is_pseudo=false	13	PF3D7_0111500.1-p1	PF3D7_0111500.1-p1	PF3D7_0111500.1-p1	EVLEILK	light	322791	42873.3		75978.8	66144.4	113920	108363	55083	35210.9		121749	272064	277063	253542		201860		221279	159917	67448.7	145871	148608		75055.1
PF3D7_0111500.1-p1	transcript=PF3D7_0111500.1 gene=PF3D7_0111500 organism=Plasmodium_falciparum_3D7 gene_product=UMP-CMP kinase, putative transcript_product=UMP-CMP kinase, putative location=Pf3D7_01_v3:439652-441418(-) protein_length=371 sequence_SO=chromosome SO=protein_coding_gene is_pseudo=false	13	PF3D7_0111500.1-p1	PF3D7_0111500.1-p1	PF3D7_0111500.1-p1	FIIDGFPR	light	2985260	1473560	1350600	1592100	1822610	2734080	2183190	1459620	1766590	2080130	2894950	2664590	2783640	2338940	1306840	2644090	1773790	2249130	1743340	1547550	1470480	2533930	3920430	2074630
PF3D7_0111500.1-p1	transcript=PF3D7_0111500.1 gene=PF3D7_0111500 organism=Plasmodium_falciparum_3D7 gene_product=UMP-CMP kinase, putative transcript_product=UMP-CMP kinase, putative location=Pf3D7_01_v3:439652-441418(-) protein_length=371 sequence_SO=chromosome SO=protein_coding_gene is_pseudo=false	13	PF3D7_0111500.1-p1	PF3D7_0111500.1-p1	PF3D7_0111500.1-p1	IKMESEIAK	light	415600	120998		220357	210378	487628	339783	112437	184276	199418	368021	332029	216300	242643	126583	436835	137701	279027	96018.2	117070	201155	253618	312263	315155
PF3D7_0111500.1-p1	transcript=PF3D7_0111500.1 gene=PF3D7_0111500 organism=Plasmodium_falciparum_3D7 gene_product=UMP-CMP kinase, putative transcript_product=UMP-CMP kinase, putative location=Pf3D7_01_v3:439652-441418(-) protein_length=371 sequence_SO=chromosome SO=protein_coding_gene is_pseudo=false	13	PF3D7_0111500.1-p1	PF3D7_0111500.1-p1	PF3D7_0111500.1-p1	IVPVDITLELMK	light	343948			371348	203508	298816	247500				322571	444541		277173				285015						127101
PF3D7_0111500.1-p1	transcript=PF3D7_0111500.1 gene=PF3D7_0111500 organism=Plasmodium_falciparum_3D7 gene_product=UMP-CMP kinase, putative transcript_product=UMP-CMP kinase, putative location=Pf3D7_01_v3:439652-441418(-) protein_length=371 sequence_SO=chromosome SO=protein_coding_gene is_pseudo=false	13	PF3D7_0111500.1-p1	PF3D7_0111500.1-p1	PF3D7_0111500.1-p1	KDSFSFK	light	456534	78602.1	82091.1	96250	393810	708967	683461	187369	306791	248675	356314	303514	195790	250958	108346	262706	130080	482220	162675	142500	257152	163442	222586	155155
PF3D7_0111500.1-p1	transcript=PF3D7_0111500.1 gene=PF3D7_0111500 organism=Plasmodium_falciparum_3D7 gene_product=UMP-CMP kinase, putative transcript_product=UMP-CMP kinase, putative location=Pf3D7_01_v3:439652-441418(-) protein_length=371 sequence_SO=chromosome SO=protein_coding_gene is_pseudo=false	13	PF3D7_0111500.1-p1	PF3D7_0111500.1-p1	PF3D7_0111500.1-p1	KLDENANIK	light	214907	30966.6		69688.5	147433	561003	130546	32903.8	75449.1		173583	192479	28326.9	68950.8		114587		149070				102678		55167.1
PF3D7_0111500.1-p1	transcript=PF3D7_0111500.1 gene=PF3D7_0111500 organism=Plasmodium_falciparum_3D7 gene_product=UMP-CMP kinase, putative transcript_product=UMP-CMP kinase, putative location=Pf3D7_01_v3:439652-441418(-) protein_length=371 sequence_SO=chromosome SO=protein_coding_gene is_pseudo=false	13	PF3D7_0111500.1-p1	PF3D7_0111500.1-p1	PF3D7_0111500.1-p1	KQEHNELNDQGESGVEK	light	320189		9911.66	45010.1	204206	356154	259471	72619.1	137480	68415	269386	68529.1	136789	216950	71307.6	175931	98945.6	237041	83112.2		153851	164202	97165.7	26222.9
PF3D7_0111500.1-p1	transcript=PF3D7_0111500.1 gene=PF3D7_0111500 organism=Plasmodium_falciparum_3D7 gene_product=UMP-CMP kinase, putative transcript_product=UMP-CMP kinase, putative location=Pf3D7_01_v3:439652-441418(-) protein_length=371 sequence_SO=chromosome SO=protein_coding_gene is_pseudo=false	13	PF3D7_0111500.1-p1	PF3D7_0111500.1-p1	PF3D7_0111500.1-p1	NINIEEYNNK	light	675868	214699	247577	266031	440506	701929	848510	260654	369071	427778	550598	704155	530893	709870	209790	480865	238443	663920	205391	250750	385928	459945	371618	328360
PF3D7_0111500.1-p1	transcript=PF3D7_0111500.1 gene=PF3D7_0111500 organism=Plasmodium_falciparum_3D7 gene_product=UMP-CMP kinase, putative transcript_product=UMP-CMP kinase, putative location=Pf3D7_01_v3:439652-441418(-) protein_length=371 sequence_SO=chromosome SO=protein_coding_gene is_pseudo=false	13	PF3D7_0111500.1-p1	PF3D7_0111500.1-p1	PF3D7_0111500.1-p1	NINIEEYNNKLK	light	912075	280353	368900	640075	899233	1462405	610517	489335	353224	631637	897495	838193	134260	524114	339873	935354	566254	848873	147106	382314	450511	638512	1011961	797987
PF3D7_0111500.1-p1	transcript=PF3D7_0111500.1 gene=PF3D7_0111500 organism=Plasmodium_falciparum_3D7 gene_product=UMP-CMP kinase, putative transcript_product=UMP-CMP kinase, putative location=Pf3D7_01_v3:439652-441418(-) protein_length=371 sequence_SO=chromosome SO=protein_coding_gene is_pseudo=false	13	PF3D7_0111500.1-p1	PF3D7_0111500.1-p1	PF3D7_0111500.1-p1	QEHNELNDQGESGVEK	light	183468		45728.2	37459.2	87519.5	124954	120928	18227	38875.9	77110.1	116868	49618.9	105753	132905		123759	43943.3	150080	29300.9		84195.2	74334.7	85946.8	64146.7
PF3D7_0111500.1-p1	transcript=PF3D7_0111500.1 gene=PF3D7_0111500 organism=Plasmodium_falciparum_3D7 gene_product=UMP-CMP kinase, putative transcript_product=UMP-CMP kinase, putative location=Pf3D7_01_v3:439652-441418(-) protein_length=371 sequence_SO=chromosome SO=protein_coding_gene is_pseudo=false	13	PF3D7_0111500.1-p1	PF3D7_0111500.1-p1	PF3D7_0111500.1-p1	VDDNMDTLK	light				153864		237773	224985		93202.8	62157.8	76559.6											88886.5
PF3D7_0111500.1-p1	transcript=PF3D7_0111500.1 gene=PF3D7_0111500 organism=Plasmodium_falciparum_3D7 gene_product=UMP-CMP kinase, putative transcript_product=UMP-CMP kinase, putative location=Pf3D7_01_v3:439652-441418(-) protein_length=371 sequence_SO=chromosome SO=protein_coding_gene is_pseudo=false	13	PF3D7_0111500.1-p1	PF3D7_0111500.1-p1	PF3D7_0111500.1-p1	YVNNIYENK	light	255414	46714.9	76901.8	152499	227291	324430	260522	69070.1	190505	179158	173793	301494	254704	225917	81387.9	226314	150182	284436	144035		164645	238739	143547	162612
PF3D7_0111500.1-p1	transcript=PF3D7_0111500.1 gene=PF3D7_0111500 organism=Plasmodium_falciparum_3D7 gene_product=UMP-CMP kinase, putative transcript_product=UMP-CMP kinase, putative location=Pf3D7_01_v3:439652-441418(-) protein_length=371 sequence_SO=chromosome SO=protein_coding_gene is_pseudo=false	13	PF3D7_0111500.1-p1	PF3D7_0111500.1-p1	PF3D7_0111500.1-p1	YVNNIYENKEVLEILK	light	539302	182446	262871	449777	441779	481349	345284	282495	269535	555964	697202	618315	322770	445813	175124	645581	397183	728515	223323	319020	279399	483315	919103	493076
PF3D7_0111900.1-p1	transcript=PF3D7_0111900.1 gene=PF3D7_0111900 organism=Plasmodium_falciparum_3D7 gene_product=mitochondrial distribution and morphology protein, putative transcript_product=mitochondrial distribution and morphology protein, putative location=Pf3D7_01_v3:450043-450646(-) protein_length=81 sequence_SO=chromosome SO=protein_coding_gene is_pseudo=false	1	PF3D7_0111900.1-p1	PF3D7_0111900.1-p1	PF3D7_0111900.1-p1	GLGHLSNVEKEK	light	89287.9				73013.9	59672.6	189719		57036.7	51042	154674	98063.5	58526	21740.9		137686		180876	33077.7		93527.7		36133.3	28561
PF3D7_0112000.1-p1	transcript=PF3D7_0112000.1 gene=PF3D7_0112000 organism=Plasmodium_falciparum_3D7 gene_product=TatD-like deoxyribonuclease transcript_product=TatD-like deoxyribonuclease location=Pf3D7_01_v3:450831-453118(-) protein_length=447 sequence_SO=chromosome SO=protein_coding_gene is_pseudo=false	7	PF3D7_0112000.1-p1	PF3D7_0112000.1-p1	PF3D7_0112000.1-p1	KEYEEFIK	light	135919	26875.1	49682.1	52601.2	63905.5		78834.9	38833.6		76023.2		130903	146014					97325.3	17288.7	70084.6	45185.1	132644
PF3D7_0112000.1-p1	transcript=PF3D7_0112000.1 gene=PF3D7_0112000 organism=Plasmodium_falciparum_3D7 gene_product=TatD-like deoxyribonuclease transcript_product=TatD-like deoxyribonuclease location=Pf3D7_01_v3:450831-453118(-) protein_length=447 sequence_SO=chromosome SO=protein_coding_gene is_pseudo=false	7	PF3D7_0112000.1-p1	PF3D7_0112000.1-p1	PF3D7_0112000.1-p1	KHENDLQNVLNR	light	331546				480357	1035600	629081		498719	451062	711378	329218	260330	492372	87390.1	556237	183161	781517			578922	465691		214312
PF3D7_0112000.1-p1	transcript=PF3D7_0112000.1 gene=PF3D7_0112000 organism=Plasmodium_falciparum_3D7 gene_product=TatD-like deoxyribonuclease transcript_product=TatD-like deoxyribonuclease location=Pf3D7_01_v3:450831-453118(-) protein_length=447 sequence_SO=chromosome SO=protein_coding_gene is_pseudo=false	7	PF3D7_0112000.1-p1	PF3D7_0112000.1-p1	PF3D7_0112000.1-p1	MFDGVYNSK	light	277047	69382.6	92789.4			431228	311641		177001	110841	280960	336904	299400	153795	63341.6	211960	45132.2	233609	78360.3	51600.9	206589	187243		108681
PF3D7_0112000.1-p1	transcript=PF3D7_0112000.1 gene=PF3D7_0112000 organism=Plasmodium_falciparum_3D7 gene_product=TatD-like deoxyribonuclease transcript_product=TatD-like deoxyribonuclease location=Pf3D7_01_v3:450831-453118(-) protein_length=447 sequence_SO=chromosome SO=protein_coding_gene is_pseudo=false	7	PF3D7_0112000.1-p1	PF3D7_0112000.1-p1	PF3D7_0112000.1-p1	NEPYNIADIAEITYK	light	613809	597787	443053	385602	873490	1037210	763963	503391	612562	551508	690169	642176	489578	511617	368729	741937	489326	819476	449535	375532	677463	818341	804011	572300
PF3D7_0112000.1-p1	transcript=PF3D7_0112000.1 gene=PF3D7_0112000 organism=Plasmodium_falciparum_3D7 gene_product=TatD-like deoxyribonuclease transcript_product=TatD-like deoxyribonuclease location=Pf3D7_01_v3:450831-453118(-) protein_length=447 sequence_SO=chromosome SO=protein_coding_gene is_pseudo=false	7	PF3D7_0112000.1-p1	PF3D7_0112000.1-p1	PF3D7_0112000.1-p1	NLDTIPGFK	light						170608	155195			46450.9	79226.1	149883		109566		108001			106285			65561.8
PF3D7_0112000.1-p1	transcript=PF3D7_0112000.1 gene=PF3D7_0112000 organism=Plasmodium_falciparum_3D7 gene_product=TatD-like deoxyribonuclease transcript_product=TatD-like deoxyribonuclease location=Pf3D7_01_v3:450831-453118(-) protein_length=447 sequence_SO=chromosome SO=protein_coding_gene is_pseudo=false	7	PF3D7_0112000.1-p1	PF3D7_0112000.1-p1	PF3D7_0112000.1-p1	SLENINAVK	light		160228	155826	153166	110874	221743	231504	117861	111001	150125	205207	232427	137954	164047		246544	135689	190489			175384	168717	263770	113761
PF3D7_0112000.1-p1	transcript=PF3D7_0112000.1 gene=PF3D7_0112000 organism=Plasmodium_falciparum_3D7 gene_product=TatD-like deoxyribonuclease transcript_product=TatD-like deoxyribonuclease location=Pf3D7_01_v3:450831-453118(-) protein_length=447 sequence_SO=chromosome SO=protein_coding_gene is_pseudo=false	7	PF3D7_0112000.1-p1	PF3D7_0112000.1-p1	PF3D7_0112000.1-p1	YFKNEQVENSK	light	216838	84845.1	72478.2	106365		69260.5	51417.8		197406	158316	130647	139376	92598.2	174766	42069.3	143912	85907.7	225246		66837.7	137714	113712	133361	95164.3
PF3D7_0112200.1-p1	transcript=PF3D7_0112200.1 gene=PF3D7_0112200 organism=Plasmodium_falciparum_3D7 gene_product=multidrug resistance-associated protein 1 transcript_product=multidrug resistance-associated protein 1 location=Pf3D7_01_v3:464726-470194(+) protein_length=1822 sequence_SO=chromosome SO=protein_coding_gene is_pseudo=false	2	PF3D7_0112200.1-p1	PF3D7_0112200.1-p1	PF3D7_0112200.1-p1	NFDVPYYASK	light	994865	890607	850395	931824	361320		278634	550797		1064890	816492	931602	789458	958701	721098	1020090							833919	795368
PF3D7_0112200.1-p1	transcript=PF3D7_0112200.1 gene=PF3D7_0112200 organism=Plasmodium_falciparum_3D7 gene_product=multidrug resistance-associated protein 1 transcript_product=multidrug resistance-associated protein 1 location=Pf3D7_01_v3:464726-470194(+) protein_length=1822 sequence_SO=chromosome SO=protein_coding_gene is_pseudo=false	2	PF3D7_0112200.1-p1	PF3D7_0112200.1-p1	PF3D7_0112200.1-p1	YINDDHNLSK	light									50385.3	62945.6	62997.8			26948.1						34524.7			55046.5
PF3D7_0113000.1-p1	transcript=PF3D7_0113000.1 gene=PF3D7_0113000 organism=Plasmodium_falciparum_3D7 gene_product=glutamic acid-rich protein GARP transcript_product=glutamic acid-rich protein GARP location=Pf3D7_01_v3:487892-490127(-) protein_length=673 sequence_SO=chromosome SO=protein_coding_gene is_pseudo=false	5	PF3D7_0113000.1-p1	PF3D7_0113000.1-p1	PF3D7_0113000.1-p1	IEEAELQK	light	326660	174074			561524	731608	811022	477652	753747	888836	640193		2345710	1936080	1061810	1653180	926594		208902	202998	185588	174777
PF3D7_0113000.1-p1	transcript=PF3D7_0113000.1 gene=PF3D7_0113000 organism=Plasmodium_falciparum_3D7 gene_product=glutamic acid-rich protein GARP transcript_product=glutamic acid-rich protein GARP location=Pf3D7_01_v3:487892-490127(-) protein_length=673 sequence_SO=chromosome SO=protein_coding_gene is_pseudo=false	5	PF3D7_0113000.1-p1	PF3D7_0113000.1-p1	PF3D7_0113000.1-p1	IEEAELQKQK	light					41841.9	253640	79604.9	865.81	35476.6	161238	127609		11679.6	77105.4	100337	194348	129198
PF3D7_0113000.1-p1	transcript=PF3D7_0113000.1 gene=PF3D7_0113000 organism=Plasmodium_falciparum_3D7 gene_product=glutamic acid-rich protein GARP transcript_product=glutamic acid-rich protein GARP location=Pf3D7_01_v3:487892-490127(-) protein_length=673 sequence_SO=chromosome SO=protein_coding_gene is_pseudo=false	5	PF3D7_0113000.1-p1	PF3D7_0113000.1-p1	PF3D7_0113000.1-p1	LIDEPEQLTLMDK	light	1325250	337430	265811	401090	1256570	2650520	1181330	981418	1699300	2213850	1938330	738853	1841860	1619120	1071260	1073090	857086	586721	445165	323241	477785	370988	603020	333055
PF3D7_0113000.1-p1	transcript=PF3D7_0113000.1 gene=PF3D7_0113000 organism=Plasmodium_falciparum_3D7 gene_product=glutamic acid-rich protein GARP transcript_product=glutamic acid-rich protein GARP location=Pf3D7_01_v3:487892-490127(-) protein_length=673 sequence_SO=chromosome SO=protein_coding_gene is_pseudo=false	5	PF3D7_0113000.1-p1	PF3D7_0113000.1-p1	PF3D7_0113000.1-p1	MAKIEEAELQK	light	177913	82180.5	83433.9	150767	406331	698193	276405	237506	290678	572576	488335	196743	249947	592135	460142	698599	560138	195199	48667.5	124288	149984	125172	171951
PF3D7_0113000.1-p1	transcript=PF3D7_0113000.1 gene=PF3D7_0113000 organism=Plasmodium_falciparum_3D7 gene_product=glutamic acid-rich protein GARP transcript_product=glutamic acid-rich protein GARP location=Pf3D7_01_v3:487892-490127(-) protein_length=673 sequence_SO=chromosome SO=protein_coding_gene is_pseudo=false	5	PF3D7_0113000.1-p1	PF3D7_0113000.1-p1	PF3D7_0113000.1-p1	NLSIQEQLIGTIGR	light	587859	397770		412297	1416570	1903520	2035490	1170130	1553910	1865140	1397330	383164	3422770	3244250	1822210	3206870	2156730	783330	517903	364184		587226		735449
PF3D7_0113200.1-p1	transcript=PF3D7_0113200.1 gene=PF3D7_0113200 organism=Plasmodium_falciparum_3D7 gene_product=Plasmodium exported protein, unknown function transcript_product=Plasmodium exported protein, unknown function location=Pf3D7_01_v3:500959-502868(-) protein_length=592 sequence_SO=chromosome SO=protein_coding_gene is_pseudo=false	2	PF3D7_0113200.1-p1	PF3D7_0113200.1-p1	PF3D7_0113200.1-p1	QDNQTNYYSR	light	22061.5				32506.6	99884.6	61829.9	12685.5	35604	65469.8	51814.4	56180.5	33315.7	61949.2	32091.2	82967.4	12826.3	74974.6			35760.5
PF3D7_0113200.1-p1	transcript=PF3D7_0113200.1 gene=PF3D7_0113200 organism=Plasmodium_falciparum_3D7 gene_product=Plasmodium exported protein, unknown function transcript_product=Plasmodium exported protein, unknown function location=Pf3D7_01_v3:500959-502868(-) protein_length=592 sequence_SO=chromosome SO=protein_coding_gene is_pseudo=false	2	PF3D7_0113200.1-p1	PF3D7_0113200.1-p1	PF3D7_0113200.1-p1	SNNPPRQDSQTSYYGR	light					59906.6	145043	50540.8	16862	35507.8	79975.9	104413	76123.2		69340.9		103641	12072.6	67127.9			49648.3	14722.9
PF3D7_0113900.1-p1	transcript=PF3D7_0113900.1 gene=PF3D7_0113900 organism=Plasmodium_falciparum_3D7 gene_product=CX3CL1-binding protein 1 transcript_product=CX3CL1-binding protein 1 location=Pf3D7_01_v3:537109-538025(-) protein_length=243 sequence_SO=chromosome SO=protein_coding_gene is_pseudo=false	5	PF3D7_0113900.1-p1	PF3D7_0113900.1-p1	PF3D7_0113900.1-p1	IADLYSEK	light	423842	212954	222821	363127	301379	730528	324074	188686	214657	543335	773343	907537	268169	606364	343451	777991	342797	574378	149999	297705	470675	380904	444329	352747
PF3D7_0113900.1-p1	transcript=PF3D7_0113900.1 gene=PF3D7_0113900 organism=Plasmodium_falciparum_3D7 gene_product=CX3CL1-binding protein 1 transcript_product=CX3CL1-binding protein 1 location=Pf3D7_01_v3:537109-538025(-) protein_length=243 sequence_SO=chromosome SO=protein_coding_gene is_pseudo=false	5	PF3D7_0113900.1-p1	PF3D7_0113900.1-p1	PF3D7_0113900.1-p1	IHNDLTHLKK	light					54852.7	91389	45077.2				15529.4			59387.9	37011.9	16047.3	23241.3				21630.5
PF3D7_0113900.1-p1	transcript=PF3D7_0113900.1 gene=PF3D7_0113900 organism=Plasmodium_falciparum_3D7 gene_product=CX3CL1-binding protein 1 transcript_product=CX3CL1-binding protein 1 location=Pf3D7_01_v3:537109-538025(-) protein_length=243 sequence_SO=chromosome SO=protein_coding_gene is_pseudo=false	5	PF3D7_0113900.1-p1	PF3D7_0113900.1-p1	PF3D7_0113900.1-p1	LYIDSSHDSAKEEK	light	607240	186532	172042	233960	269907	831242	413843	138314	302898	588261	650386	445003	459001	710609	277744	656060	234746	582943	113442	288695	407946	300682	426970	217947
PF3D7_0113900.1-p1	transcript=PF3D7_0113900.1 gene=PF3D7_0113900 organism=Plasmodium_falciparum_3D7 gene_product=CX3CL1-binding protein 1 transcript_product=CX3CL1-binding protein 1 location=Pf3D7_01_v3:537109-538025(-) protein_length=243 sequence_SO=chromosome SO=protein_coding_gene is_pseudo=false	5	PF3D7_0113900.1-p1	PF3D7_0113900.1-p1	PF3D7_0113900.1-p1	NNEYKDFMR	light	203721			24951.1	162251	710201	205432		217150	150560	179141	99323.2	269776	464986	155400	351056		350496		59171	80781.8	228739		62844.6
PF3D7_0113900.1-p1	transcript=PF3D7_0113900.1 gene=PF3D7_0113900 organism=Plasmodium_falciparum_3D7 gene_product=CX3CL1-binding protein 1 transcript_product=CX3CL1-binding protein 1 location=Pf3D7_01_v3:537109-538025(-) protein_length=243 sequence_SO=chromosome SO=protein_coding_gene is_pseudo=false	5	PF3D7_0113900.1-p1	PF3D7_0113900.1-p1	PF3D7_0113900.1-p1	SEEQKQEISEHMK	light	201894	83233	67146.8	110842	104919	278766	190956	44480	119197	212938	296536	73965.9	327567	344907	134640	256098	144993	275112	64795.7	70741.3	148615	132895	181766	90095.1
PF3D7_0201800.1-p1	transcript=PF3D7_0201800.1 gene=PF3D7_0201800 organism=Plasmodium_falciparum_3D7 gene_product=knob associated heat shock protein 40 transcript_product=knob associated heat shock protein 40 location=Pf3D7_02_v3:86832-88791(-) protein_length=421 sequence_SO=chromosome SO=protein_coding_gene is_pseudo=false	2	PF3D7_0201800.1-p1	PF3D7_0201800.1-p1	PF3D7_0201800.1-p1	RTDPNDVFSK	light	141903	78349.7	92145.4	74136.5	211761	425305	204682	154248	261333	283121	257622	48892.3	228926	474355	191142	319168	227631			68078.1	107402
PF3D7_0201800.1-p1	transcript=PF3D7_0201800.1 gene=PF3D7_0201800 organism=Plasmodium_falciparum_3D7 gene_product=knob associated heat shock protein 40 transcript_product=knob associated heat shock protein 40 location=Pf3D7_02_v3:86832-88791(-) protein_length=421 sequence_SO=chromosome SO=protein_coding_gene is_pseudo=false	2	PF3D7_0201800.1-p1	PF3D7_0201800.1-p1	PF3D7_0201800.1-p1	VITSEGMPYMENPK	light	359096	325114	113006	272239	437792	873695	446547	299621	518685	520778	754929	256435	452207	741561	418922	728601	527724	327670	156883	141481	214094	387216	489448	305346
PF3D7_0201900.1-p1	transcript=PF3D7_0201900.1 gene=PF3D7_0201900 organism=Plasmodium_falciparum_3D7 gene_product=erythrocyte membrane protein 3 transcript_product=erythrocyte membrane protein 3 location=Pf3D7_02_v3:91318-98838(-) protein_length=2441 sequence_SO=chromosome SO=protein_coding_gene is_pseudo=false	23	PF3D7_0201900.1-p1	PF3D7_0201900.1-p1	PF3D7_0201900.1-p1	AHENLEEYNETDLAK	light	1028585	875812	848932	725585	818632	1994934	1443509	629934	1315366	1158525	1250861	372676	500927	257452	149570	776520	97146.2	1091641	421188	802980	816882	352551	683138	706080
PF3D7_0201900.1-p1	transcript=PF3D7_0201900.1 gene=PF3D7_0201900 organism=Plasmodium_falciparum_3D7 gene_product=erythrocyte membrane protein 3 transcript_product=erythrocyte membrane protein 3 location=Pf3D7_02_v3:91318-98838(-) protein_length=2441 sequence_SO=chromosome SO=protein_coding_gene is_pseudo=false	23	PF3D7_0201900.1-p1	PF3D7_0201900.1-p1	PF3D7_0201900.1-p1	ARENLEEYNETDLAK	light	999416	892534	922367	718738	218591	2375487	1407332	688333	1081611	1013485	1280986	1368694	1029796	600637	419329	796965	377494	1077506	308999	839535	1047721	826352	1271332	742598
PF3D7_0201900.1-p1	transcript=PF3D7_0201900.1 gene=PF3D7_0201900 organism=Plasmodium_falciparum_3D7 gene_product=erythrocyte membrane protein 3 transcript_product=erythrocyte membrane protein 3 location=Pf3D7_02_v3:91318-98838(-) protein_length=2441 sequence_SO=chromosome SO=protein_coding_gene is_pseudo=false	23	PF3D7_0201900.1-p1	PF3D7_0201900.1-p1	PF3D7_0201900.1-p1	ENALGELDEYEERYEK	light	33092.9	30375.3		10165.2	50672.4	154690			78880.5		63707					23197.3						49236.5	225637
PF3D7_0201900.1-p1	transcript=PF3D7_0201900.1 gene=PF3D7_0201900 organism=Plasmodium_falciparum_3D7 gene_product=erythrocyte membrane protein 3 transcript_product=erythrocyte membrane protein 3 location=Pf3D7_02_v3:91318-98838(-) protein_length=2441 sequence_SO=chromosome SO=protein_coding_gene is_pseudo=false	23	PF3D7_0201900.1-p1	PF3D7_0201900.1-p1	PF3D7_0201900.1-p1	ENLEEYNETDLAK	light	590472	462357	509390	425781	629912	1369740	827758	391520	829135	698853	748428	645735	639242	345347	232149	447947	230490	514322	225710	511732	398512	566348	971354	348099
PF3D7_0201900.1-p1	transcript=PF3D7_0201900.1 gene=PF3D7_0201900 organism=Plasmodium_falciparum_3D7 gene_product=erythrocyte membrane protein 3 transcript_product=erythrocyte membrane protein 3 location=Pf3D7_02_v3:91318-98838(-) protein_length=2441 sequence_SO=chromosome SO=protein_coding_gene is_pseudo=false	23	PF3D7_0201900.1-p1	PF3D7_0201900.1-p1	PF3D7_0201900.1-p1	EVTNKAHENLEEYNETDLAK	light			67436.6	62143.3	70167.2	218048	20683.7	32606.5		24886.8	42440									44864.4	43338.7	16809.5	172509	13915.1
PF3D7_0201900.1-p1	transcript=PF3D7_0201900.1 gene=PF3D7_0201900 organism=Plasmodium_falciparum_3D7 gene_product=erythrocyte membrane protein 3 transcript_product=erythrocyte membrane protein 3 location=Pf3D7_02_v3:91318-98838(-) protein_length=2441 sequence_SO=chromosome SO=protein_coding_gene is_pseudo=false	23	PF3D7_0201900.1-p1	PF3D7_0201900.1-p1	PF3D7_0201900.1-p1	EYQLDNEGPSTLKEYDQTELAK	light			96771.5	181152						227744	310503	237867						195938			118397			155482
PF3D7_0201900.1-p1	transcript=PF3D7_0201900.1 gene=PF3D7_0201900 organism=Plasmodium_falciparum_3D7 gene_product=erythrocyte membrane protein 3 transcript_product=erythrocyte membrane protein 3 location=Pf3D7_02_v3:91318-98838(-) protein_length=2441 sequence_SO=chromosome SO=protein_coding_gene is_pseudo=false	23	PF3D7_0201900.1-p1	PF3D7_0201900.1-p1	PF3D7_0201900.1-p1	GQQNNDLENDGLK	light	20261.6	10815.1	43178.9	25921.5	11391.8	182582	75327.8	39813.7	120655	170440	160413	136951	70848.3	16259.6				166272	19178.8	104837	131105	48294.2	78985.5	30083.9
PF3D7_0201900.1-p1	transcript=PF3D7_0201900.1 gene=PF3D7_0201900 organism=Plasmodium_falciparum_3D7 gene_product=erythrocyte membrane protein 3 transcript_product=erythrocyte membrane protein 3 location=Pf3D7_02_v3:91318-98838(-) protein_length=2441 sequence_SO=chromosome SO=protein_coding_gene is_pseudo=false	23	PF3D7_0201900.1-p1	PF3D7_0201900.1-p1	PF3D7_0201900.1-p1	GSEGLKENAELK	light	206168	135152	306992	259088	141429	671110	374870	157979	407461	461791	557029	777621	243199	71216.7	29759.8	166394	11096.5	563388	134053	308737	395710	206936	601051	263526
PF3D7_0201900.1-p1	transcript=PF3D7_0201900.1 gene=PF3D7_0201900 organism=Plasmodium_falciparum_3D7 gene_product=erythrocyte membrane protein 3 transcript_product=erythrocyte membrane protein 3 location=Pf3D7_02_v3:91318-98838(-) protein_length=2441 sequence_SO=chromosome SO=protein_coding_gene is_pseudo=false	23	PF3D7_0201900.1-p1	PF3D7_0201900.1-p1	PF3D7_0201900.1-p1	LNAQLESAINELKER	light	356443	124488	274184		138883	489134	100204		512250	317529	274880	209064	363533					254329		146977	167346	140962	449772	220003
PF3D7_0201900.1-p1	transcript=PF3D7_0201900.1 gene=PF3D7_0201900 organism=Plasmodium_falciparum_3D7 gene_product=erythrocyte membrane protein 3 transcript_product=erythrocyte membrane protein 3 location=Pf3D7_02_v3:91318-98838(-) protein_length=2441 sequence_SO=chromosome SO=protein_coding_gene is_pseudo=false	23	PF3D7_0201900.1-p1	PF3D7_0201900.1-p1	PF3D7_0201900.1-p1	LSELFPIVPR	light	407677	671084		543290	422289	1127010	575966	235176	967029	464398	556824	700566	553890	316575	217220	459358		585871	270658	413169	533930	459648	502392	445566
PF3D7_0201900.1-p1	transcript=PF3D7_0201900.1 gene=PF3D7_0201900 organism=Plasmodium_falciparum_3D7 gene_product=erythrocyte membrane protein 3 transcript_product=erythrocyte membrane protein 3 location=Pf3D7_02_v3:91318-98838(-) protein_length=2441 sequence_SO=chromosome SO=protein_coding_gene is_pseudo=false	23	PF3D7_0201900.1-p1	PF3D7_0201900.1-p1	PF3D7_0201900.1-p1	NTPIEGQQNTGLK	light				58105.7		337726			52529.7	169413	335837	400856						493293		142105	341784		33122.7	82438.6
PF3D7_0201900.1-p1	transcript=PF3D7_0201900.1 gene=PF3D7_0201900 organism=Plasmodium_falciparum_3D7 gene_product=erythrocyte membrane protein 3 transcript_product=erythrocyte membrane protein 3 location=Pf3D7_02_v3:91318-98838(-) protein_length=2441 sequence_SO=chromosome SO=protein_coding_gene is_pseudo=false	23	PF3D7_0201900.1-p1	PF3D7_0201900.1-p1	PF3D7_0201900.1-p1	NTPNEGQQNNDLK	light	63989.7		38889.4	47305.4	61122.1	198915	102179	30473.8	84906.1	187705	180833	196125	44698.9					204030		113107	141922	15347.8	45047	36859.5
PF3D7_0201900.1-p1	transcript=PF3D7_0201900.1 gene=PF3D7_0201900 organism=Plasmodium_falciparum_3D7 gene_product=erythrocyte membrane protein 3 transcript_product=erythrocyte membrane protein 3 location=Pf3D7_02_v3:91318-98838(-) protein_length=2441 sequence_SO=chromosome SO=protein_coding_gene is_pseudo=false	23	PF3D7_0201900.1-p1	PF3D7_0201900.1-p1	PF3D7_0201900.1-p1	NTPNEGQQNTGLK	light	499674	172161	320772	857240	569056	3936530	943754	508210	826035	2142490	3491670	4262640	228398	348094	121736	252269	82072.6	4990600	183378	1557010	3543150	235073	691784	786777
PF3D7_0201900.1-p1	transcript=PF3D7_0201900.1 gene=PF3D7_0201900 organism=Plasmodium_falciparum_3D7 gene_product=erythrocyte membrane protein 3 transcript_product=erythrocyte membrane protein 3 location=Pf3D7_02_v3:91318-98838(-) protein_length=2441 sequence_SO=chromosome SO=protein_coding_gene is_pseudo=false	23	PF3D7_0201900.1-p1	PF3D7_0201900.1-p1	PF3D7_0201900.1-p1	NTPNEGQQNTGLKNTPSEGQQNTGLK	light										110575		207830						204224			169976			92907.2
PF3D7_0201900.1-p1	transcript=PF3D7_0201900.1 gene=PF3D7_0201900 organism=Plasmodium_falciparum_3D7 gene_product=erythrocyte membrane protein 3 transcript_product=erythrocyte membrane protein 3 location=Pf3D7_02_v3:91318-98838(-) protein_length=2441 sequence_SO=chromosome SO=protein_coding_gene is_pseudo=false	23	PF3D7_0201900.1-p1	PF3D7_0201900.1-p1	PF3D7_0201900.1-p1	NTPSEGQPNTGLK	light	300255	87667.7		406022	272196	1775430	458195	216911	351889	868689	1537580	1882320	110350	125278		60814.4		2057240	57478	847495	1518930	112295	442724	434498
PF3D7_0201900.1-p1	transcript=PF3D7_0201900.1 gene=PF3D7_0201900 organism=Plasmodium_falciparum_3D7 gene_product=erythrocyte membrane protein 3 transcript_product=erythrocyte membrane protein 3 location=Pf3D7_02_v3:91318-98838(-) protein_length=2441 sequence_SO=chromosome SO=protein_coding_gene is_pseudo=false	23	PF3D7_0201900.1-p1	PF3D7_0201900.1-p1	PF3D7_0201900.1-p1	NTPSEGQQNNDLK	light	74348.4		24807.4	77684.7	86020.7	402719	160305	60970.3	173056	212732	312572	424746	73266.6	60369		49073.3		565870	29122.5	134466	366321	55055.9	20632.4	61966.5
PF3D7_0201900.1-p1	transcript=PF3D7_0201900.1 gene=PF3D7_0201900 organism=Plasmodium_falciparum_3D7 gene_product=erythrocyte membrane protein 3 transcript_product=erythrocyte membrane protein 3 location=Pf3D7_02_v3:91318-98838(-) protein_length=2441 sequence_SO=chromosome SO=protein_coding_gene is_pseudo=false	23	PF3D7_0201900.1-p1	PF3D7_0201900.1-p1	PF3D7_0201900.1-p1	NTPSEGQQNNDLKNTPNER	light				29913.5		221006				56632.6	118427	88831.4						130595		13296.2	93268.7			13354.7
PF3D7_0201900.1-p1	transcript=PF3D7_0201900.1 gene=PF3D7_0201900 organism=Plasmodium_falciparum_3D7 gene_product=erythrocyte membrane protein 3 transcript_product=erythrocyte membrane protein 3 location=Pf3D7_02_v3:91318-98838(-) protein_length=2441 sequence_SO=chromosome SO=protein_coding_gene is_pseudo=false	23	PF3D7_0201900.1-p1	PF3D7_0201900.1-p1	PF3D7_0201900.1-p1	NTPSEGQQNTGLK	light	1934870	763845	1017770	3021160	2166120	13804900	3434400	1829630	2912370	7563370	11833100	16474400	945083	1513410	568989	1184540	527446	18130000	805511	6450250	13123600	956323	2010010	2995420
PF3D7_0201900.1-p1	transcript=PF3D7_0201900.1 gene=PF3D7_0201900 organism=Plasmodium_falciparum_3D7 gene_product=erythrocyte membrane protein 3 transcript_product=erythrocyte membrane protein 3 location=Pf3D7_02_v3:91318-98838(-) protein_length=2441 sequence_SO=chromosome SO=protein_coding_gene is_pseudo=false	23	PF3D7_0201900.1-p1	PF3D7_0201900.1-p1	PF3D7_0201900.1-p1	NTPSEGQQNTGLKNTPNER	light						196702						40106.7						115524						25179
PF3D7_0201900.1-p1	transcript=PF3D7_0201900.1 gene=PF3D7_0201900 organism=Plasmodium_falciparum_3D7 gene_product=erythrocyte membrane protein 3 transcript_product=erythrocyte membrane protein 3 location=Pf3D7_02_v3:91318-98838(-) protein_length=2441 sequence_SO=chromosome SO=protein_coding_gene is_pseudo=false	23	PF3D7_0201900.1-p1	PF3D7_0201900.1-p1	PF3D7_0201900.1-p1	NTPSEGQQNTGLKNTPSEGQPNTGLK	light						41575
PF3D7_0201900.1-p1	transcript=PF3D7_0201900.1 gene=PF3D7_0201900 organism=Plasmodium_falciparum_3D7 gene_product=erythrocyte membrane protein 3 transcript_product=erythrocyte membrane protein 3 location=Pf3D7_02_v3:91318-98838(-) protein_length=2441 sequence_SO=chromosome SO=protein_coding_gene is_pseudo=false	23	PF3D7_0201900.1-p1	PF3D7_0201900.1-p1	PF3D7_0201900.1-p1	NTPSEGQQNTGLKNTPSEGQQNTGLK	light				98197.2		579161					318312	210189						192560		53148.5			75422.4
PF3D7_0201900.1-p1	transcript=PF3D7_0201900.1 gene=PF3D7_0201900 organism=Plasmodium_falciparum_3D7 gene_product=erythrocyte membrane protein 3 transcript_product=erythrocyte membrane protein 3 location=Pf3D7_02_v3:91318-98838(-) protein_length=2441 sequence_SO=chromosome SO=protein_coding_gene is_pseudo=false	23	PF3D7_0201900.1-p1	PF3D7_0201900.1-p1	PF3D7_0201900.1-p1	NTPSGGQQNTGLK	light						260011				16921.1	122076	339277						208086			66209.6
PF3D7_0201900.1-p1	transcript=PF3D7_0201900.1 gene=PF3D7_0201900 organism=Plasmodium_falciparum_3D7 gene_product=erythrocyte membrane protein 3 transcript_product=erythrocyte membrane protein 3 location=Pf3D7_02_v3:91318-98838(-) protein_length=2441 sequence_SO=chromosome SO=protein_coding_gene is_pseudo=false	23	PF3D7_0201900.1-p1	PF3D7_0201900.1-p1	PF3D7_0201900.1-p1	QQNTGLKNTPSEGQQNTGLK	light						110686						17164.6
PF3D7_0202000.1-p1	transcript=PF3D7_0202000.1 gene=PF3D7_0202000 organism=Plasmodium_falciparum_3D7 gene_product=knob-associated histidine-rich protein transcript_product=knob-associated histidine-rich protein location=Pf3D7_02_v3:103385-105796(-) protein_length=654 sequence_SO=chromosome SO=protein_coding_gene is_pseudo=false	12	PF3D7_0202000.1-p1	PF3D7_0202000.1-p1	PF3D7_0202000.1-p1	AYEEKYESK	light					245733	383372	173438		93152.3		42591.8	73632.9	72216.5	294271		309465	46853.3		112450			41702.1
PF3D7_0202000.1-p1	transcript=PF3D7_0202000.1 gene=PF3D7_0202000 organism=Plasmodium_falciparum_3D7 gene_product=knob-associated histidine-rich protein transcript_product=knob-associated histidine-rich protein location=Pf3D7_02_v3:103385-105796(-) protein_length=654 sequence_SO=chromosome SO=protein_coding_gene is_pseudo=false	12	PF3D7_0202000.1-p1	PF3D7_0202000.1-p1	PF3D7_0202000.1-p1	DETADKNAANNGEQVMSR	light	255346	207547	60531.4	187549	210350	333780	285828	106660	333561	216152	168295	117331	1.04043e+06	672551	271789	655196	196202	67027	140347	59206.8	75135.4	220194	310717	143875
PF3D7_0202000.1-p1	transcript=PF3D7_0202000.1 gene=PF3D7_0202000 organism=Plasmodium_falciparum_3D7 gene_product=knob-associated histidine-rich protein transcript_product=knob-associated histidine-rich protein location=Pf3D7_02_v3:103385-105796(-) protein_length=654 sequence_SO=chromosome SO=protein_coding_gene is_pseudo=false	12	PF3D7_0202000.1-p1	PF3D7_0202000.1-p1	PF3D7_0202000.1-p1	EARPGGGFK	light		15797.9			49136.1	68067.2	21758.4	15164.3	15870.5					60098.8	24731.9	74625.8	58732.4					31041.7	22727.5
PF3D7_0202000.1-p1	transcript=PF3D7_0202000.1 gene=PF3D7_0202000 organism=Plasmodium_falciparum_3D7 gene_product=knob-associated histidine-rich protein transcript_product=knob-associated histidine-rich protein location=Pf3D7_02_v3:103385-105796(-) protein_length=654 sequence_SO=chromosome SO=protein_coding_gene is_pseudo=false	12	PF3D7_0202000.1-p1	PF3D7_0202000.1-p1	PF3D7_0202000.1-p1	GASTTAGSTTGATTGANAVQSK	light	24387.5				12404.4		25985		55870				243689	212653	55026.5	73975.9			14894.5			25592.1
PF3D7_0202000.1-p1	transcript=PF3D7_0202000.1 gene=PF3D7_0202000 organism=Plasmodium_falciparum_3D7 gene_product=knob-associated histidine-rich protein transcript_product=knob-associated histidine-rich protein location=Pf3D7_02_v3:103385-105796(-) protein_length=654 sequence_SO=chromosome SO=protein_coding_gene is_pseudo=false	12	PF3D7_0202000.1-p1	PF3D7_0202000.1-p1	PF3D7_0202000.1-p1	GASTTAGSTTGATTGANAVQSKDETADK	light	53011.3			14067.4			40714.4		24515		18302.3		116910	137850	45112.6	51527.1	17952.1	12280.3				29449.7		9963.49
PF3D7_0202000.1-p1	transcript=PF3D7_0202000.1 gene=PF3D7_0202000 organism=Plasmodium_falciparum_3D7 gene_product=knob-associated histidine-rich protein transcript_product=knob-associated histidine-rich protein location=Pf3D7_02_v3:103385-105796(-) protein_length=654 sequence_SO=chromosome SO=protein_coding_gene is_pseudo=false	12	PF3D7_0202000.1-p1	PF3D7_0202000.1-p1	PF3D7_0202000.1-p1	GQAQLQEAGK	light	35165.1					28997.5	25430.8						60780.3	41417.4		94126.3
PF3D7_0202000.1-p1	transcript=PF3D7_0202000.1 gene=PF3D7_0202000 organism=Plasmodium_falciparum_3D7 gene_product=knob-associated histidine-rich protein transcript_product=knob-associated histidine-rich protein location=Pf3D7_02_v3:103385-105796(-) protein_length=654 sequence_SO=chromosome SO=protein_coding_gene is_pseudo=false	12	PF3D7_0202000.1-p1	PF3D7_0202000.1-p1	PF3D7_0202000.1-p1	LKENVVDGK	light							68632.6				62663.8	110234		54821	28600.7	52041.5	32392						105242
PF3D7_0202000.1-p1	transcript=PF3D7_0202000.1 gene=PF3D7_0202000 organism=Plasmodium_falciparum_3D7 gene_product=knob-associated histidine-rich protein transcript_product=knob-associated histidine-rich protein location=Pf3D7_02_v3:103385-105796(-) protein_length=654 sequence_SO=chromosome SO=protein_coding_gene is_pseudo=false	12	PF3D7_0202000.1-p1	PF3D7_0202000.1-p1	PF3D7_0202000.1-p1	NAANNGEQVMSR	light	138338	128041	64596.5	120264	111357	230623	280284	90412	190508	190691	159643	21202.9	544929	360062	170764	380513	131948	71199.8	100796	58185.9	56012.5	160483		115488
PF3D7_0202000.1-p1	transcript=PF3D7_0202000.1 gene=PF3D7_0202000 organism=Plasmodium_falciparum_3D7 gene_product=knob-associated histidine-rich protein transcript_product=knob-associated histidine-rich protein location=Pf3D7_02_v3:103385-105796(-) protein_length=654 sequence_SO=chromosome SO=protein_coding_gene is_pseudo=false	12	PF3D7_0202000.1-p1	PF3D7_0202000.1-p1	PF3D7_0202000.1-p1	TGASTNAATNKGQCAAEGATK	light	1.06405e+06	28515.3		89282.8	670045	1.13872e+06	599154	17893.7	776165	79312.9	554854	183543	1.48836e+06	2.2501e+06	211406	2966160	309720	214976	510882		28638.2	834410	53567.6	19187.9
PF3D7_0202000.1-p1	transcript=PF3D7_0202000.1 gene=PF3D7_0202000 organism=Plasmodium_falciparum_3D7 gene_product=knob-associated histidine-rich protein transcript_product=knob-associated histidine-rich protein location=Pf3D7_02_v3:103385-105796(-) protein_length=654 sequence_SO=chromosome SO=protein_coding_gene is_pseudo=false	12	PF3D7_0202000.1-p1	PF3D7_0202000.1-p1	PF3D7_0202000.1-p1	VDSTSADNKSTNAATPGAK	light	62330.3				7232486	12192850	7002342		4.41012e+06	2218660	4351420	2229178	1105906	21176430	464519	19253830	4722140		3582484			7154980	182839
PF3D7_0202000.1-p1	transcript=PF3D7_0202000.1 gene=PF3D7_0202000 organism=Plasmodium_falciparum_3D7 gene_product=knob-associated histidine-rich protein transcript_product=knob-associated histidine-rich protein location=Pf3D7_02_v3:103385-105796(-) protein_length=654 sequence_SO=chromosome SO=protein_coding_gene is_pseudo=false	12	PF3D7_0202000.1-p1	PF3D7_0202000.1-p1	PF3D7_0202000.1-p1	YSSFSSVNK	light	700978	775048	96682.3	260023	555716	561153	598166	387928	365498	299090	241776	275058	1163250	2066330	1188270	2096470	861320	243263	692689	164032	172624	679050	216185	379134
PF3D7_0202000.1-p1	transcript=PF3D7_0202000.1 gene=PF3D7_0202000 organism=Plasmodium_falciparum_3D7 gene_product=knob-associated histidine-rich protein transcript_product=knob-associated histidine-rich protein location=Pf3D7_02_v3:103385-105796(-) protein_length=654 sequence_SO=chromosome SO=protein_coding_gene is_pseudo=false	12	PF3D7_0202000.1-p1	PF3D7_0202000.1-p1	PF3D7_0202000.1-p1	YSSFSSVNKYGK	light	193932	628566	40039.4	535907	696469	890401	346616	496519	459564	91795.4	152904	36260.4	195145	1446738	1147883	1955631	954643		250347	47490.7		723355	207292	440191
PF3D7_0202100.1-p1	transcript=PF3D7_0202100.1 gene=PF3D7_0202100 organism=Plasmodium_falciparum_3D7 gene_product=liver stage associated protein 2 transcript_product=liver stage associated protein 2 location=Pf3D7_02_v3:109564-110580(-) protein_length=302 sequence_SO=chromosome SO=protein_coding_gene is_pseudo=false	2	PF3D7_0202100.1-p1	PF3D7_0202100.1-p1	PF3D7_0202100.1-p1	KVTEEDLER	light	290873	124897	144988	219079	415905	469087	478021	136090	153337	108670	222142	244140	467503	546120	108447	472583	171807	381288		120207	205205	332372	302080	427778
PF3D7_0202100.1-p1	transcript=PF3D7_0202100.1 gene=PF3D7_0202100 organism=Plasmodium_falciparum_3D7 gene_product=liver stage associated protein 2 transcript_product=liver stage associated protein 2 location=Pf3D7_02_v3:109564-110580(-) protein_length=302 sequence_SO=chromosome SO=protein_coding_gene is_pseudo=false	2	PF3D7_0202100.1-p1	PF3D7_0202100.1-p1	PF3D7_0202100.1-p1	MIIELPGKLER	light	279620	98866.2	116828	113681	325486	179046	308242	136785	77894	67835.7	113116	194667	678354	359633	54539.8	341789	70510.5	138584	57386.4	129920	106716	229927	468790	340329
PF3D7_0202200.1-p1	transcript=PF3D7_0202200.1 gene=PF3D7_0202200 organism=Plasmodium_falciparum_3D7 gene_product=EMP1-trafficking protein transcript_product=EMP1-trafficking protein location=Pf3D7_02_v3:112547-113682(-) protein_length=290 sequence_SO=chromosome SO=protein_coding_gene is_pseudo=false	3	PF3D7_0202200.1-p1	PF3D7_0202200.1-p1	PF3D7_0202200.1-p1	EMINNDSFGTVFK	light	325593	229197	132819	270070	319650	638978	379706	195858	281771	527092	756187	471377	376057	420477	274943	504622	204275	469469	174725	338297	273048	386924	268082
PF3D7_0202200.1-p1	transcript=PF3D7_0202200.1 gene=PF3D7_0202200 organism=Plasmodium_falciparum_3D7 gene_product=EMP1-trafficking protein transcript_product=EMP1-trafficking protein location=Pf3D7_02_v3:112547-113682(-) protein_length=290 sequence_SO=chromosome SO=protein_coding_gene is_pseudo=false	3	PF3D7_0202200.1-p1	PF3D7_0202200.1-p1	PF3D7_0202200.1-p1	NEALREQDDNLNIQNQ	light	228930	104027	140562	154802	250029	460257	335287	94062.1	206341	367377	394324	170584	273848	418711	187295	269216	178964	279400	46190.8	154293	205885	192229	187282	136429
PF3D7_0202200.1-p1	transcript=PF3D7_0202200.1 gene=PF3D7_0202200 organism=Plasmodium_falciparum_3D7 gene_product=EMP1-trafficking protein transcript_product=EMP1-trafficking protein location=Pf3D7_02_v3:112547-113682(-) protein_length=290 sequence_SO=chromosome SO=protein_coding_gene is_pseudo=false	3	PF3D7_0202200.1-p1	PF3D7_0202200.1-p1	PF3D7_0202200.1-p1	NHLPLPASITKGDSEAEAGGNDSR	light	615882	240036	248218	323777	465931	903722	648090	208105	423998	861097	919244	471339	245734	702319	331134	566840	248159	525262	99989.4	346157	442136	340405	569080	175131
PF3D7_0202400.1-p1	transcript=PF3D7_0202400.1 gene=PF3D7_0202400 organism=Plasmodium_falciparum_3D7 gene_product=translation-enhancing factor transcript_product=translation-enhancing factor location=Pf3D7_02_v3:120524-124102(+) protein_length=1192 sequence_SO=chromosome SO=protein_coding_gene is_pseudo=false	29	PF3D7_0202400.1-p1	PF3D7_0202400.1-p1	PF3D7_0202400.1-p1	DKIPTAIYR	light	5417920	1856620	2019000	2038170		1110260	1243440		768979			2736260						1543760	2183530	1267130	1542430	2866810	2310250	2085110
PF3D7_0202400.1-p1	transcript=PF3D7_0202400.1 gene=PF3D7_0202400 organism=Plasmodium_falciparum_3D7 gene_product=translation-enhancing factor transcript_product=translation-enhancing factor location=Pf3D7_02_v3:120524-124102(+) protein_length=1192 sequence_SO=chromosome SO=protein_coding_gene is_pseudo=false	29	PF3D7_0202400.1-p1	PF3D7_0202400.1-p1	PF3D7_0202400.1-p1	ENQNIENHIPQSK	light	1730925	503732	563674	618505		363368			55413.4	20229.4		232774							446566	54286.6	37413.4	797355	1130405	374583
PF3D7_0202400.1-p1	transcript=PF3D7_0202400.1 gene=PF3D7_0202400 organism=Plasmodium_falciparum_3D7 gene_product=translation-enhancing factor transcript_product=translation-enhancing factor location=Pf3D7_02_v3:120524-124102(+) protein_length=1192 sequence_SO=chromosome SO=protein_coding_gene is_pseudo=false	29	PF3D7_0202400.1-p1	PF3D7_0202400.1-p1	PF3D7_0202400.1-p1	EQPYNNVPYILK	light	706832	306705	179642	254642		32368.7						439552						221307	449918	217935	194375	342731	587410	331588
PF3D7_0202400.1-p1	transcript=PF3D7_0202400.1 gene=PF3D7_0202400 organism=Plasmodium_falciparum_3D7 gene_product=translation-enhancing factor transcript_product=translation-enhancing factor location=Pf3D7_02_v3:120524-124102(+) protein_length=1192 sequence_SO=chromosome SO=protein_coding_gene is_pseudo=false	29	PF3D7_0202400.1-p1	PF3D7_0202400.1-p1	PF3D7_0202400.1-p1	EQPYNNVPYILKK	light	1015642	129552	81104.6	276135								572244						315361	281441	117972	329984	248556	498275	256227
PF3D7_0202400.1-p1	transcript=PF3D7_0202400.1 gene=PF3D7_0202400 organism=Plasmodium_falciparum_3D7 gene_product=translation-enhancing factor transcript_product=translation-enhancing factor location=Pf3D7_02_v3:120524-124102(+) protein_length=1192 sequence_SO=chromosome SO=protein_coding_gene is_pseudo=false	29	PF3D7_0202400.1-p1	PF3D7_0202400.1-p1	PF3D7_0202400.1-p1	GGIEKTDTTNIADIK	light	1418621	551092	550408	577370	88086.3	338227	203078	64024				289212						134339	344193	231670	132846	879486	1040988	489473
PF3D7_0202400.1-p1	transcript=PF3D7_0202400.1 gene=PF3D7_0202400 organism=Plasmodium_falciparum_3D7 gene_product=translation-enhancing factor transcript_product=translation-enhancing factor location=Pf3D7_02_v3:120524-124102(+) protein_length=1192 sequence_SO=chromosome SO=protein_coding_gene is_pseudo=false	29	PF3D7_0202400.1-p1	PF3D7_0202400.1-p1	PF3D7_0202400.1-p1	GQEPHVDDMHNNTK	light	329859		24543.7	15801.8		35239.1	22395.5					96423.9						151570	93719.9		24505.9	65303.8	120073	14604.8
PF3D7_0202400.1-p1	transcript=PF3D7_0202400.1 gene=PF3D7_0202400 organism=Plasmodium_falciparum_3D7 gene_product=translation-enhancing factor transcript_product=translation-enhancing factor location=Pf3D7_02_v3:120524-124102(+) protein_length=1192 sequence_SO=chromosome SO=protein_coding_gene is_pseudo=false	29	PF3D7_0202400.1-p1	PF3D7_0202400.1-p1	PF3D7_0202400.1-p1	HNSLNDNEAILK	light	1335540	550628	473606	398307	182514	217685	205120		217477	82060.4		458863				30097.1		328400	489230	305666	340379	567668	1073540	360056
PF3D7_0202400.1-p1	transcript=PF3D7_0202400.1 gene=PF3D7_0202400 organism=Plasmodium_falciparum_3D7 gene_product=translation-enhancing factor transcript_product=translation-enhancing factor location=Pf3D7_02_v3:120524-124102(+) protein_length=1192 sequence_SO=chromosome SO=protein_coding_gene is_pseudo=false	29	PF3D7_0202400.1-p1	PF3D7_0202400.1-p1	PF3D7_0202400.1-p1	HNSLNDNEAILKEITK	light	1299970	637284	720278	660222			226999	45526.4	115020	96699.3		539918						267203	653683	342286	410301	721914	1446287	606499
PF3D7_0202400.1-p1	transcript=PF3D7_0202400.1 gene=PF3D7_0202400 organism=Plasmodium_falciparum_3D7 gene_product=translation-enhancing factor transcript_product=translation-enhancing factor location=Pf3D7_02_v3:120524-124102(+) protein_length=1192 sequence_SO=chromosome SO=protein_coding_gene is_pseudo=false	29	PF3D7_0202400.1-p1	PF3D7_0202400.1-p1	PF3D7_0202400.1-p1	IEILDDNGKELK	light	1350758	189444	720853	695809		462788	178517	98990.5	100123	112939	137449	680304						335733	374812	345375	314490	327396	2039320	618000
PF3D7_0202400.1-p1	transcript=PF3D7_0202400.1 gene=PF3D7_0202400 organism=Plasmodium_falciparum_3D7 gene_product=translation-enhancing factor transcript_product=translation-enhancing factor location=Pf3D7_02_v3:120524-124102(+) protein_length=1192 sequence_SO=chromosome SO=protein_coding_gene is_pseudo=false	29	PF3D7_0202400.1-p1	PF3D7_0202400.1-p1	PF3D7_0202400.1-p1	LSGNNEQQNNSIPK	light	624793	164630	196396	202727		108331	43538.5		39330.3			137319						122888	133270	103877	93017.7	246848	466843	218044
PF3D7_0202400.1-p1	transcript=PF3D7_0202400.1 gene=PF3D7_0202400 organism=Plasmodium_falciparum_3D7 gene_product=translation-enhancing factor transcript_product=translation-enhancing factor location=Pf3D7_02_v3:120524-124102(+) protein_length=1192 sequence_SO=chromosome SO=protein_coding_gene is_pseudo=false	29	PF3D7_0202400.1-p1	PF3D7_0202400.1-p1	PF3D7_0202400.1-p1	LVNNLDSIK	light	2219180	1111620	1151270	928070			211971	117999			222692	1331070				138030		348428	1196770	732964	530696	1031150	2186950	778262
PF3D7_0202400.1-p1	transcript=PF3D7_0202400.1 gene=PF3D7_0202400 organism=Plasmodium_falciparum_3D7 gene_product=translation-enhancing factor transcript_product=translation-enhancing factor location=Pf3D7_02_v3:120524-124102(+) protein_length=1192 sequence_SO=chromosome SO=protein_coding_gene is_pseudo=false	29	PF3D7_0202400.1-p1	PF3D7_0202400.1-p1	PF3D7_0202400.1-p1	LYYESQINK	light		239114	207851	228505								288214							234544	119377	135191	281934		292924
PF3D7_0202400.1-p1	transcript=PF3D7_0202400.1 gene=PF3D7_0202400 organism=Plasmodium_falciparum_3D7 gene_product=translation-enhancing factor transcript_product=translation-enhancing factor location=Pf3D7_02_v3:120524-124102(+) protein_length=1192 sequence_SO=chromosome SO=protein_coding_gene is_pseudo=false	29	PF3D7_0202400.1-p1	PF3D7_0202400.1-p1	PF3D7_0202400.1-p1	MKDDDYDESLK	light	90083.7	71797.6	101839	90463.2															64795.3		21215.3	58531.9	229361	39925.8
PF3D7_0202400.1-p1	transcript=PF3D7_0202400.1 gene=PF3D7_0202400 organism=Plasmodium_falciparum_3D7 gene_product=translation-enhancing factor transcript_product=translation-enhancing factor location=Pf3D7_02_v3:120524-124102(+) protein_length=1192 sequence_SO=chromosome SO=protein_coding_gene is_pseudo=false	29	PF3D7_0202400.1-p1	PF3D7_0202400.1-p1	PF3D7_0202400.1-p1	NFISIPK	light	343544	162563	143147	87117.9			42229.8	22279.1	19928.2			277174						126263	257694	125501	122585	203264	337601	120643
PF3D7_0202400.1-p1	transcript=PF3D7_0202400.1 gene=PF3D7_0202400 organism=Plasmodium_falciparum_3D7 gene_product=translation-enhancing factor transcript_product=translation-enhancing factor location=Pf3D7_02_v3:120524-124102(+) protein_length=1192 sequence_SO=chromosome SO=protein_coding_gene is_pseudo=false	29	PF3D7_0202400.1-p1	PF3D7_0202400.1-p1	PF3D7_0202400.1-p1	NTTDVKQPASHIYNNSSEK	light	736971	111563	416656	499831	21799.7	124942	95039.9	26925.3	58964.3	93742.3	109805	497348						418155	151381	348183	413140	147849	943038	464096
PF3D7_0202400.1-p1	transcript=PF3D7_0202400.1 gene=PF3D7_0202400 organism=Plasmodium_falciparum_3D7 gene_product=translation-enhancing factor transcript_product=translation-enhancing factor location=Pf3D7_02_v3:120524-124102(+) protein_length=1192 sequence_SO=chromosome SO=protein_coding_gene is_pseudo=false	29	PF3D7_0202400.1-p1	PF3D7_0202400.1-p1	PF3D7_0202400.1-p1	QIEHVYNKSPEK	light	1486903	71534.5	259608	894778	164512	357155	220775	107430	131286	180316	315119	958084				98602.3		849570	337207	113435	703522	354919	138248	421822
PF3D7_0202400.1-p1	transcript=PF3D7_0202400.1 gene=PF3D7_0202400 organism=Plasmodium_falciparum_3D7 gene_product=translation-enhancing factor transcript_product=translation-enhancing factor location=Pf3D7_02_v3:120524-124102(+) protein_length=1192 sequence_SO=chromosome SO=protein_coding_gene is_pseudo=false	29	PF3D7_0202400.1-p1	PF3D7_0202400.1-p1	PF3D7_0202400.1-p1	QIEHVYNNSPEK	light	1462250	288272	634553	606612		135306	178912		124505	96230.6	130589	762968						657506	256402	566234	642727	367243	1477150	592371
PF3D7_0202400.1-p1	transcript=PF3D7_0202400.1 gene=PF3D7_0202400 organism=Plasmodium_falciparum_3D7 gene_product=translation-enhancing factor transcript_product=translation-enhancing factor location=Pf3D7_02_v3:120524-124102(+) protein_length=1192 sequence_SO=chromosome SO=protein_coding_gene is_pseudo=false	29	PF3D7_0202400.1-p1	PF3D7_0202400.1-p1	PF3D7_0202400.1-p1	QIEHVYNNSPEKPAR	light	969564	200443	409353	467290			116378		27781.4		51925.7	539984						344896	172253	355312	416440	249846	831935	481422
PF3D7_0202400.1-p1	transcript=PF3D7_0202400.1 gene=PF3D7_0202400 organism=Plasmodium_falciparum_3D7 gene_product=translation-enhancing factor transcript_product=translation-enhancing factor location=Pf3D7_02_v3:120524-124102(+) protein_length=1192 sequence_SO=chromosome SO=protein_coding_gene is_pseudo=false	29	PF3D7_0202400.1-p1	PF3D7_0202400.1-p1	PF3D7_0202400.1-p1	QIEHVYNNSPEKQIEHVYNNSPEK	light	206647		92755.2	128555		34907.6						110720						145037		86844.4	88852.8	26134.8	310169	96850.2
PF3D7_0202400.1-p1	transcript=PF3D7_0202400.1 gene=PF3D7_0202400 organism=Plasmodium_falciparum_3D7 gene_product=translation-enhancing factor transcript_product=translation-enhancing factor location=Pf3D7_02_v3:120524-124102(+) protein_length=1192 sequence_SO=chromosome SO=protein_coding_gene is_pseudo=false	29	PF3D7_0202400.1-p1	PF3D7_0202400.1-p1	PF3D7_0202400.1-p1	QPASHIYNNSSEK	light												41841.5
PF3D7_0202400.1-p1	transcript=PF3D7_0202400.1 gene=PF3D7_0202400 organism=Plasmodium_falciparum_3D7 gene_product=translation-enhancing factor transcript_product=translation-enhancing factor location=Pf3D7_02_v3:120524-124102(+) protein_length=1192 sequence_SO=chromosome SO=protein_coding_gene is_pseudo=false	29	PF3D7_0202400.1-p1	PF3D7_0202400.1-p1	PF3D7_0202400.1-p1	SPEKQIEHVYNNSPEK	light	88814.2		87873	47715								26679.2											139862	75842.4
PF3D7_0202400.1-p1	transcript=PF3D7_0202400.1 gene=PF3D7_0202400 organism=Plasmodium_falciparum_3D7 gene_product=translation-enhancing factor transcript_product=translation-enhancing factor location=Pf3D7_02_v3:120524-124102(+) protein_length=1192 sequence_SO=chromosome SO=protein_coding_gene is_pseudo=false	29	PF3D7_0202400.1-p1	PF3D7_0202400.1-p1	PF3D7_0202400.1-p1	TDTTNIADIK	light	461757	148274	144169	115297															239495			260902	132376	131204
PF3D7_0202400.1-p1	transcript=PF3D7_0202400.1 gene=PF3D7_0202400 organism=Plasmodium_falciparum_3D7 gene_product=translation-enhancing factor transcript_product=translation-enhancing factor location=Pf3D7_02_v3:120524-124102(+) protein_length=1192 sequence_SO=chromosome SO=protein_coding_gene is_pseudo=false	29	PF3D7_0202400.1-p1	PF3D7_0202400.1-p1	PF3D7_0202400.1-p1	TNNFPSTLNEK	light	1043710		350332						53057.6					78574.6				193194	180698		65430.1	250998	539795	333938
PF3D7_0202400.1-p1	transcript=PF3D7_0202400.1 gene=PF3D7_0202400 organism=Plasmodium_falciparum_3D7 gene_product=translation-enhancing factor transcript_product=translation-enhancing factor location=Pf3D7_02_v3:120524-124102(+) protein_length=1192 sequence_SO=chromosome SO=protein_coding_gene is_pseudo=false	29	PF3D7_0202400.1-p1	PF3D7_0202400.1-p1	PF3D7_0202400.1-p1	TNNFPSTLNEKFPHK	light	1267653	164851	416773	546789		586707	263840					346249						308723		294595	287252		1307286	484448
PF3D7_0202400.1-p1	transcript=PF3D7_0202400.1 gene=PF3D7_0202400 organism=Plasmodium_falciparum_3D7 gene_product=translation-enhancing factor transcript_product=translation-enhancing factor location=Pf3D7_02_v3:120524-124102(+) protein_length=1192 sequence_SO=chromosome SO=protein_coding_gene is_pseudo=false	29	PF3D7_0202400.1-p1	PF3D7_0202400.1-p1	PF3D7_0202400.1-p1	TQNELFSLK	light	664430	298151	360220															88006.2			175242	461405		178254
PF3D7_0202400.1-p1	transcript=PF3D7_0202400.1 gene=PF3D7_0202400 organism=Plasmodium_falciparum_3D7 gene_product=translation-enhancing factor transcript_product=translation-enhancing factor location=Pf3D7_02_v3:120524-124102(+) protein_length=1192 sequence_SO=chromosome SO=protein_coding_gene is_pseudo=false	29	PF3D7_0202400.1-p1	PF3D7_0202400.1-p1	PF3D7_0202400.1-p1	YEDMLKR	light	346048	231292	182876	179460		46666.1	41993.5		22058.3			242313						162537	157618	109902	159653	254900	525540	156106
PF3D7_0202400.1-p1	transcript=PF3D7_0202400.1 gene=PF3D7_0202400 organism=Plasmodium_falciparum_3D7 gene_product=translation-enhancing factor transcript_product=translation-enhancing factor location=Pf3D7_02_v3:120524-124102(+) protein_length=1192 sequence_SO=chromosome SO=protein_coding_gene is_pseudo=false	29	PF3D7_0202400.1-p1	PF3D7_0202400.1-p1	PF3D7_0202400.1-p1	YNVNIQDR	light	496169	308250	243487	344798								413285						153819	286734	128151	181711	296752		316930
PF3D7_0202400.1-p1	transcript=PF3D7_0202400.1 gene=PF3D7_0202400 organism=Plasmodium_falciparum_3D7 gene_product=translation-enhancing factor transcript_product=translation-enhancing factor location=Pf3D7_02_v3:120524-124102(+) protein_length=1192 sequence_SO=chromosome SO=protein_coding_gene is_pseudo=false	29	PF3D7_0202400.1-p1	PF3D7_0202400.1-p1	PF3D7_0202400.1-p1	YNVNIQDRHDPVYYK	light	246990	159054	106705	133449								98133						70796.3	121615	147056	83862	200966		179196
PF3D7_0202400.1-p1	transcript=PF3D7_0202400.1 gene=PF3D7_0202400 organism=Plasmodium_falciparum_3D7 gene_product=translation-enhancing factor transcript_product=translation-enhancing factor location=Pf3D7_02_v3:120524-124102(+) protein_length=1192 sequence_SO=chromosome SO=protein_coding_gene is_pseudo=false	29	PF3D7_0202400.1-p1	PF3D7_0202400.1-p1	PF3D7_0202400.1-p1	YQNTQIDNNK	light	187720					38749.2						36916.2							32968.1			77647	29675.4
PF3D7_0202500.1-p1	transcript=PF3D7_0202500.1 gene=PF3D7_0202500 organism=Plasmodium_falciparum_3D7 gene_product=early transcribed membrane protein 2 transcript_product=early transcribed membrane protein 2 location=Pf3D7_02_v3:127994-128314(+) protein_length=106 sequence_SO=chromosome SO=protein_coding_gene is_pseudo=false	2	PF3D7_0202500.1-p1	PF3D7_0202500.1-p1	PF3D7_0202500.1-p1	AVNPSISSTMYR	light	270868	382584	263039	729177	1395400	167723	3093050	293922	279915	104086	331174	526105	3.663e+06	1995340	135499	1929960	790016	707684	41739.8	304380	517536	978833	1129770	2406700
PF3D7_0202500.1-p1	transcript=PF3D7_0202500.1 gene=PF3D7_0202500 organism=Plasmodium_falciparum_3D7 gene_product=early transcribed membrane protein 2 transcript_product=early transcribed membrane protein 2 location=Pf3D7_02_v3:127994-128314(+) protein_length=106 sequence_SO=chromosome SO=protein_coding_gene is_pseudo=false	2	PF3D7_0202500.1-p1	PF3D7_0202500.1-p1	PF3D7_0202500.1-p1	AVNPSISSTMYRA	light	226726			234824	1330348	378822	2132362	233603	46841.8		179619	188735	268598	371403	49585.7	804068	192398	233931		60536	95514.7	322258		887791
PF3D7_0203400.1-p1	transcript=PF3D7_0203400.1 gene=PF3D7_0203400 organism=Plasmodium_falciparum_3D7 gene_product=conserved protein, unknown function transcript_product=conserved protein, unknown function location=Pf3D7_02_v3:162065-162900(-) protein_length=91 sequence_SO=chromosome SO=protein_coding_gene is_pseudo=false	1	PF3D7_0203400.1-p1	PF3D7_0203400.1-p1	PF3D7_0203400.1-p1	ITNAPGGNSSVSFGNYVDTESKK	light	494600	133073	328725	521892	169833	529450	313365	137213	253329	566490	666301	665857	89795.5	44061.7	58252.6	109635	51670.2	739894	220323	488542	587854	207393	546185	467957
PF3D7_0204100.1-p1	transcript=PF3D7_0204100.1 gene=PF3D7_0204100 organism=Plasmodium_falciparum_3D7 gene_product=Sel1 repeat-containing protein, putative transcript_product=Sel1 repeat-containing protein, putative location=Pf3D7_02_v3:182228-189115(-) protein_length=2295 sequence_SO=chromosome SO=protein_coding_gene is_pseudo=false	11	PF3D7_0204100.1-p1	PF3D7_0204100.1-p1	PF3D7_0204100.1-p1	AADQGDTTSALSTGYAYLDEYKK	light	268039	89214.1	138901	141391	129437	214247	159020		121842	225041	147619	201267				99823.4		153161		63406.6	45744.5	112005	404159	161067
PF3D7_0204100.1-p1	transcript=PF3D7_0204100.1 gene=PF3D7_0204100 organism=Plasmodium_falciparum_3D7 gene_product=Sel1 repeat-containing protein, putative transcript_product=Sel1 repeat-containing protein, putative location=Pf3D7_02_v3:182228-189115(-) protein_length=2295 sequence_SO=chromosome SO=protein_coding_gene is_pseudo=false	11	PF3D7_0204100.1-p1	PF3D7_0204100.1-p1	PF3D7_0204100.1-p1	AKIDEHIYNEER	light	460436	194582	303966	297907	251793	384410	286905	142888	181627	306979	434563	359602	184568	198001	119485	309825	219683	338837	152554	158679	217360	272155	649792	304761
PF3D7_0204100.1-p1	transcript=PF3D7_0204100.1 gene=PF3D7_0204100 organism=Plasmodium_falciparum_3D7 gene_product=Sel1 repeat-containing protein, putative transcript_product=Sel1 repeat-containing protein, putative location=Pf3D7_02_v3:182228-189115(-) protein_length=2295 sequence_SO=chromosome SO=protein_coding_gene is_pseudo=false	11	PF3D7_0204100.1-p1	PF3D7_0204100.1-p1	PF3D7_0204100.1-p1	ANANVNDNANSVLNK	light	179484		108052	102903			156335		135314	168613		175600	98678.1			151493				108001	171267	127416	208980
PF3D7_0204100.1-p1	transcript=PF3D7_0204100.1 gene=PF3D7_0204100 organism=Plasmodium_falciparum_3D7 gene_product=Sel1 repeat-containing protein, putative transcript_product=Sel1 repeat-containing protein, putative location=Pf3D7_02_v3:182228-189115(-) protein_length=2295 sequence_SO=chromosome SO=protein_coding_gene is_pseudo=false	11	PF3D7_0204100.1-p1	PF3D7_0204100.1-p1	PF3D7_0204100.1-p1	DAPQDYVHNKNDVDVSLK	light	140503		46694.2	14535.8						123685	123195	56073.6	82595.1			15854.5		38568.8			29027.5	28360.2	124681	83573.3
PF3D7_0204100.1-p1	transcript=PF3D7_0204100.1 gene=PF3D7_0204100 organism=Plasmodium_falciparum_3D7 gene_product=Sel1 repeat-containing protein, putative transcript_product=Sel1 repeat-containing protein, putative location=Pf3D7_02_v3:182228-189115(-) protein_length=2295 sequence_SO=chromosome SO=protein_coding_gene is_pseudo=false	11	PF3D7_0204100.1-p1	PF3D7_0204100.1-p1	PF3D7_0204100.1-p1	FNENVQR	light	269185	76333.5	172874	160578	94899.8	332591	126288	62039.4	60147.9	162116	236885	317644	57550.2	107242	82515	220273	139975	214795	73971.9	91430.1	130426	166582	208171	151169
PF3D7_0204100.1-p1	transcript=PF3D7_0204100.1 gene=PF3D7_0204100 organism=Plasmodium_falciparum_3D7 gene_product=Sel1 repeat-containing protein, putative transcript_product=Sel1 repeat-containing protein, putative location=Pf3D7_02_v3:182228-189115(-) protein_length=2295 sequence_SO=chromosome SO=protein_coding_gene is_pseudo=false	11	PF3D7_0204100.1-p1	PF3D7_0204100.1-p1	PF3D7_0204100.1-p1	IDEHIYNEER	light	133051		80194.2			101598			44843.1		108275	68832.4	51136.2			75556.2	43309.4	71798.1		38741.1			423657	28737.1
PF3D7_0204100.1-p1	transcript=PF3D7_0204100.1 gene=PF3D7_0204100 organism=Plasmodium_falciparum_3D7 gene_product=Sel1 repeat-containing protein, putative transcript_product=Sel1 repeat-containing protein, putative location=Pf3D7_02_v3:182228-189115(-) protein_length=2295 sequence_SO=chromosome SO=protein_coding_gene is_pseudo=false	11	PF3D7_0204100.1-p1	PF3D7_0204100.1-p1	PF3D7_0204100.1-p1	NIIQNTVVQNK	light	101589						71143.3						92566.9			68884.3						54816		34705.5
PF3D7_0204100.1-p1	transcript=PF3D7_0204100.1 gene=PF3D7_0204100 organism=Plasmodium_falciparum_3D7 gene_product=Sel1 repeat-containing protein, putative transcript_product=Sel1 repeat-containing protein, putative location=Pf3D7_02_v3:182228-189115(-) protein_length=2295 sequence_SO=chromosome SO=protein_coding_gene is_pseudo=false	11	PF3D7_0204100.1-p1	PF3D7_0204100.1-p1	PF3D7_0204100.1-p1	NLYESEFYR	light	191389	38911.1	87861.9	60530.8	52959.5		122649	45586.7	84753.2	65763.7	75196.7	75506.8	128857	59558.2	36547.9	111969			93356.4	43191.6	58214.1	121820
PF3D7_0204100.1-p1	transcript=PF3D7_0204100.1 gene=PF3D7_0204100 organism=Plasmodium_falciparum_3D7 gene_product=Sel1 repeat-containing protein, putative transcript_product=Sel1 repeat-containing protein, putative location=Pf3D7_02_v3:182228-189115(-) protein_length=2295 sequence_SO=chromosome SO=protein_coding_gene is_pseudo=false	11	PF3D7_0204100.1-p1	PF3D7_0204100.1-p1	PF3D7_0204100.1-p1	NMDREDILTMIHLENSTK	light	275336		322033	250149	187966		181627		158805	196493	348645	238563	146360	179841		271808	248030	329507	209030	121322	139559	206118	829808
PF3D7_0204100.1-p1	transcript=PF3D7_0204100.1 gene=PF3D7_0204100 organism=Plasmodium_falciparum_3D7 gene_product=Sel1 repeat-containing protein, putative transcript_product=Sel1 repeat-containing protein, putative location=Pf3D7_02_v3:182228-189115(-) protein_length=2295 sequence_SO=chromosome SO=protein_coding_gene is_pseudo=false	11	PF3D7_0204100.1-p1	PF3D7_0204100.1-p1	PF3D7_0204100.1-p1	SEGTFNNISGGEDTFK	light	537302	155590	293794	198366	205832	354767	339434	112941	275561	471906	337536	375054	261292	146167	108601	164205	71036.8	342906	117855	274070	230427	175863	724110	283027
PF3D7_0204100.1-p1	transcript=PF3D7_0204100.1 gene=PF3D7_0204100 organism=Plasmodium_falciparum_3D7 gene_product=Sel1 repeat-containing protein, putative transcript_product=Sel1 repeat-containing protein, putative location=Pf3D7_02_v3:182228-189115(-) protein_length=2295 sequence_SO=chromosome SO=protein_coding_gene is_pseudo=false	11	PF3D7_0204100.1-p1	PF3D7_0204100.1-p1	PF3D7_0204100.1-p1	STNINLDVGENDELSSYVPREVDEK	light	51478.6		43515.8	46910		159815				42240.3	112684	32089.7								42910.6			196145	85757.6
PF3D7_0204200.1-p1	transcript=PF3D7_0204200.1 gene=PF3D7_0204200 organism=Plasmodium_falciparum_3D7 gene_product=translocation protein SEC66, putative transcript_product=translocation protein SEC66, putative location=Pf3D7_02_v3:192818-194199(+) protein_length=276 sequence_SO=chromosome SO=protein_coding_gene is_pseudo=false	2	PF3D7_0204200.1-p1	PF3D7_0204200.1-p1	PF3D7_0204200.1-p1	ANLLANEIIEEENSK	light	902163	511536	787830	541784	398862	959703	554037	431650	416890	1010390	1176990	1093920	695870	272459		541042	113999	1272370	196719	459092	776363	300344	1746270	1001670
PF3D7_0204200.1-p1	transcript=PF3D7_0204200.1 gene=PF3D7_0204200 organism=Plasmodium_falciparum_3D7 gene_product=translocation protein SEC66, putative transcript_product=translocation protein SEC66, putative location=Pf3D7_02_v3:192818-194199(+) protein_length=276 sequence_SO=chromosome SO=protein_coding_gene is_pseudo=false	2	PF3D7_0204200.1-p1	PF3D7_0204200.1-p1	PF3D7_0204200.1-p1	LYNNYYMDDNMSK	light	157470		46672.8	148960			163018				269884	121968	492091	158323		301571	140993	143001		82343		172026	235289	234263
PF3D7_0204500.1-p1	transcript=PF3D7_0204500.1 gene=PF3D7_0204500 organism=Plasmodium_falciparum_3D7 gene_product=aspartate transaminase transcript_product=aspartate transaminase location=Pf3D7_02_v3:198353-199570(-) protein_length=405 sequence_SO=chromosome SO=protein_coding_gene is_pseudo=false	4	PF3D7_0204500.1-p1	PF3D7_0204500.1-p1	PF3D7_0204500.1-p1	ELSQLSQR	light	556694	279554	189061	111079	353466	309181	449340	226344	460746	252571	276094	597233	668971	612263	221705	431611	165630	356042	277842	212374	297799	280235	237092	240416
PF3D7_0204500.1-p1	transcript=PF3D7_0204500.1 gene=PF3D7_0204500 organism=Plasmodium_falciparum_3D7 gene_product=aspartate transaminase transcript_product=aspartate transaminase location=Pf3D7_02_v3:198353-199570(-) protein_length=405 sequence_SO=chromosome SO=protein_coding_gene is_pseudo=false	4	PF3D7_0204500.1-p1	PF3D7_0204500.1-p1	PF3D7_0204500.1-p1	ILFFNKLETYQK	light		103869			61341	90299.2	120053	95454.1		107178	57823.1	114899	140183	90653.6		75877.2	67791.6	118574	87776.2		84250.5	78381.6		60419.4
PF3D7_0204500.1-p1	transcript=PF3D7_0204500.1 gene=PF3D7_0204500 organism=Plasmodium_falciparum_3D7 gene_product=aspartate transaminase transcript_product=aspartate transaminase location=Pf3D7_02_v3:198353-199570(-) protein_length=405 sequence_SO=chromosome SO=protein_coding_gene is_pseudo=false	4	PF3D7_0204500.1-p1	PF3D7_0204500.1-p1	PF3D7_0204500.1-p1	INVSGITK	light	448376	192398	176507	130342	249347	294745	387235	194290	153601	207247	335180	435902	310661	268234	120928	338964	155259	232873	225835	103854	191838	206330	415127	243709
PF3D7_0204500.1-p1	transcript=PF3D7_0204500.1 gene=PF3D7_0204500 organism=Plasmodium_falciparum_3D7 gene_product=aspartate transaminase transcript_product=aspartate transaminase location=Pf3D7_02_v3:198353-199570(-) protein_length=405 sequence_SO=chromosome SO=protein_coding_gene is_pseudo=false	4	PF3D7_0204500.1-p1	PF3D7_0204500.1-p1	PF3D7_0204500.1-p1	THHIYIINNGR	light	410895	174552	189573	56867.1	228740	200967	364538	108927	165080	139401	195199	294059	356609	348355	170190	258567	117653	277866	194687	125435	211076	174968	282679	200740
PF3D7_0204700.1-p1	transcript=PF3D7_0204700.1 gene=PF3D7_0204700 organism=Plasmodium_falciparum_3D7 gene_product=hexose transporter transcript_product=hexose transporter location=Pf3D7_02_v3:205889-207403(-) protein_length=504 sequence_SO=chromosome SO=protein_coding_gene is_pseudo=false	4	PF3D7_0204700.1-p1	PF3D7_0204700.1-p1	PF3D7_0204700.1-p1	GGEIGTSPYITMEER	light	3787710	1338650	1130120	1240970	2415557	3611018	2441290	950696	2503185	1524340	1817340	2170730	2330490	1931400	809975	1953890	1116550	2613540	1807440	1420440	1582630	2145840	3006770	1459900
PF3D7_0204700.1-p1	transcript=PF3D7_0204700.1 gene=PF3D7_0204700 organism=Plasmodium_falciparum_3D7 gene_product=hexose transporter transcript_product=hexose transporter location=Pf3D7_02_v3:205889-207403(-) protein_length=504 sequence_SO=chromosome SO=protein_coding_gene is_pseudo=false	4	PF3D7_0204700.1-p1	PF3D7_0204700.1-p1	PF3D7_0204700.1-p1	IYETDNVDEPLNAIK	light	2258420	751096	563728	693402	944630	1190150	1204180	500965	1182700	709888	851995	1096360	1251200	840961	414840	1117590	546475	1578030	898270	791255	823046	930649	1600040	732485
PF3D7_0204700.1-p1	transcript=PF3D7_0204700.1 gene=PF3D7_0204700 organism=Plasmodium_falciparum_3D7 gene_product=hexose transporter transcript_product=hexose transporter location=Pf3D7_02_v3:205889-207403(-) protein_length=504 sequence_SO=chromosome SO=protein_coding_gene is_pseudo=false	4	PF3D7_0204700.1-p1	PF3D7_0204700.1-p1	PF3D7_0204700.1-p1	IYETDNVDEPLNAIKEAVEQNESAK	light	535645		818236	433352	426056	748229	668698		313532	368318	389522	312432	1785330	2161790			655666	493228	204988	311029	372339	1491190	545302	826545
PF3D7_0204700.1-p1	transcript=PF3D7_0204700.1 gene=PF3D7_0204700 organism=Plasmodium_falciparum_3D7 gene_product=hexose transporter transcript_product=hexose transporter location=Pf3D7_02_v3:205889-207403(-) protein_length=504 sequence_SO=chromosome SO=protein_coding_gene is_pseudo=false	4	PF3D7_0204700.1-p1	PF3D7_0204700.1-p1	PF3D7_0204700.1-p1	KIYETDNVDEPLNAIK	light			18987.4							51000.8					32927.3	46561.2				47746.7	74307.1		215964	54094.3
PF3D7_0205400.1-p1	transcript=PF3D7_0205400.1 gene=PF3D7_0205400 organism=Plasmodium_falciparum_3D7 gene_product=PCI domain-containing protein, putative transcript_product=PCI domain-containing protein, putative location=Pf3D7_02_v3:223478-224851(+) protein_length=457 sequence_SO=chromosome SO=protein_coding_gene is_pseudo=false	1	PF3D7_0205400.1-p1	PF3D7_0205400.1-p1	PF3D7_0205400.1-p1	NDPFPSLSHNQGPR	light	142841					66495.4	31045.7		55163.9	48093.7		76373.8	116788	62379.6		60945.6		94274.6			58864.3	49207.6	163534	25698.4
PF3D7_0205500.1-p1	transcript=PF3D7_0205500.1 gene=PF3D7_0205500 organism=Plasmodium_falciparum_3D7 gene_product=DNA-directed RNA polymerase II 16 kDa subunit, putative transcript_product=DNA-directed RNA polymerase II 16 kDa subunit, putative location=Pf3D7_02_v3:225562-226245(-) protein_length=132 sequence_SO=chromosome SO=protein_coding_gene is_pseudo=false	1	PF3D7_0205500.1-p1	PF3D7_0205500.1-p1	PF3D7_0205500.1-p1	RNEEAQALIK	light	363167	214256	115086	164387	345766	1192380	361341	159221	265062	298015	248052	441413	328078	377175	128099	321675	189535	1154170	220706	209223	289505	415902	411709	179158
PF3D7_0205900.1-p1	transcript=PF3D7_0205900.1 gene=PF3D7_0205900 organism=Plasmodium_falciparum_3D7 gene_product=26S proteasome regulatory subunit RPN1, putative transcript_product=26S proteasome regulatory subunit RPN1, putative location=Pf3D7_02_v3:235237-238816(+) protein_length=966 sequence_SO=chromosome SO=protein_coding_gene is_pseudo=false	10	PF3D7_0205900.1-p1	PF3D7_0205900.1-p1	PF3D7_0205900.1-p1	DLDVEEPKLPEDVYK	light	5735410	2272739	2473944	3376920	2491028	4072730	1566048	918728	2117283	3033190	4019720	3713120	1980427	2877730	882920	3024760	1996915	4098520	1187554	2502431	2264208	3762090	7536920	3359372
PF3D7_0205900.1-p1	transcript=PF3D7_0205900.1 gene=PF3D7_0205900 organism=Plasmodium_falciparum_3D7 gene_product=26S proteasome regulatory subunit RPN1, putative transcript_product=26S proteasome regulatory subunit RPN1, putative location=Pf3D7_02_v3:235237-238816(+) protein_length=966 sequence_SO=chromosome SO=protein_coding_gene is_pseudo=false	10	PF3D7_0205900.1-p1	PF3D7_0205900.1-p1	PF3D7_0205900.1-p1	IIDHFLQYSNVNQK	light	317722	125400	110290	145186	86313.2		134376				122001	390033		289505	26682	244020	40870.1	307073	80266.1	130484	252237	242537	231141	107580
PF3D7_0205900.1-p1	transcript=PF3D7_0205900.1 gene=PF3D7_0205900 organism=Plasmodium_falciparum_3D7 gene_product=26S proteasome regulatory subunit RPN1, putative transcript_product=26S proteasome regulatory subunit RPN1, putative location=Pf3D7_02_v3:235237-238816(+) protein_length=966 sequence_SO=chromosome SO=protein_coding_gene is_pseudo=false	10	PF3D7_0205900.1-p1	PF3D7_0205900.1-p1	PF3D7_0205900.1-p1	IIDHFLQYSNVNQKK	light																							116948
PF3D7_0205900.1-p1	transcript=PF3D7_0205900.1 gene=PF3D7_0205900 organism=Plasmodium_falciparum_3D7 gene_product=26S proteasome regulatory subunit RPN1, putative transcript_product=26S proteasome regulatory subunit RPN1, putative location=Pf3D7_02_v3:235237-238816(+) protein_length=966 sequence_SO=chromosome SO=protein_coding_gene is_pseudo=false	10	PF3D7_0205900.1-p1	PF3D7_0205900.1-p1	PF3D7_0205900.1-p1	ILKEEENNQNGLTTTSTTSNK	light	86039.7	33580.2	26083.3	12476.9	25810.7	65885.5	97184.9		71239.3	33339.5	13422.5	86201.2	131124	48760.6				95472.4	19414.5	42493.3	21704.2	52115.1	110063
PF3D7_0205900.1-p1	transcript=PF3D7_0205900.1 gene=PF3D7_0205900 organism=Plasmodium_falciparum_3D7 gene_product=26S proteasome regulatory subunit RPN1, putative transcript_product=26S proteasome regulatory subunit RPN1, putative location=Pf3D7_02_v3:235237-238816(+) protein_length=966 sequence_SO=chromosome SO=protein_coding_gene is_pseudo=false	10	PF3D7_0205900.1-p1	PF3D7_0205900.1-p1	PF3D7_0205900.1-p1	LESLPVSVR	light	461427	216562	148948	151393	214948	276805	339861	117451	205820	245046	239421	692094	321200	454948		443976	119482	535275	194177	235283	290918	341078		264316
PF3D7_0205900.1-p1	transcript=PF3D7_0205900.1 gene=PF3D7_0205900 organism=Plasmodium_falciparum_3D7 gene_product=26S proteasome regulatory subunit RPN1, putative transcript_product=26S proteasome regulatory subunit RPN1, putative location=Pf3D7_02_v3:235237-238816(+) protein_length=966 sequence_SO=chromosome SO=protein_coding_gene is_pseudo=false	10	PF3D7_0205900.1-p1	PF3D7_0205900.1-p1	PF3D7_0205900.1-p1	MLQVLVEK	light		246882	170857		200020	282702	285390		226007	267157	442660	434702		332235		182609	116473	398665	291544	232664	304510	348669	486975	268898
PF3D7_0205900.1-p1	transcript=PF3D7_0205900.1 gene=PF3D7_0205900 organism=Plasmodium_falciparum_3D7 gene_product=26S proteasome regulatory subunit RPN1, putative transcript_product=26S proteasome regulatory subunit RPN1, putative location=Pf3D7_02_v3:235237-238816(+) protein_length=966 sequence_SO=chromosome SO=protein_coding_gene is_pseudo=false	10	PF3D7_0205900.1-p1	PF3D7_0205900.1-p1	PF3D7_0205900.1-p1	MLVTVNEKLESLPVSVR	light	1477114	704071	1086779	1204800	479806	824354	539963	238684	411600	834868	1446950	1245050	423750	615950	292309	1061580	487684	931791	351784	693723	714217	893327	2433200	1.26796e+06
PF3D7_0205900.1-p1	transcript=PF3D7_0205900.1 gene=PF3D7_0205900 organism=Plasmodium_falciparum_3D7 gene_product=26S proteasome regulatory subunit RPN1, putative transcript_product=26S proteasome regulatory subunit RPN1, putative location=Pf3D7_02_v3:235237-238816(+) protein_length=966 sequence_SO=chromosome SO=protein_coding_gene is_pseudo=false	10	PF3D7_0205900.1-p1	PF3D7_0205900.1-p1	PF3D7_0205900.1-p1	RNTTVWDSAK	light	240252									81782.8	127702	137301						199278					463683	116874
PF3D7_0205900.1-p1	transcript=PF3D7_0205900.1 gene=PF3D7_0205900 organism=Plasmodium_falciparum_3D7 gene_product=26S proteasome regulatory subunit RPN1, putative transcript_product=26S proteasome regulatory subunit RPN1, putative location=Pf3D7_02_v3:235237-238816(+) protein_length=966 sequence_SO=chromosome SO=protein_coding_gene is_pseudo=false	10	PF3D7_0205900.1-p1	PF3D7_0205900.1-p1	PF3D7_0205900.1-p1	SSNADINKTTTTDTSK	light					82913	167436	35487.4			22600.5	73429.4	157806		21930.6		54087.5	18996.3					85975.7
PF3D7_0205900.1-p1	transcript=PF3D7_0205900.1 gene=PF3D7_0205900 organism=Plasmodium_falciparum_3D7 gene_product=26S proteasome regulatory subunit RPN1, putative transcript_product=26S proteasome regulatory subunit RPN1, putative location=Pf3D7_02_v3:235237-238816(+) protein_length=966 sequence_SO=chromosome SO=protein_coding_gene is_pseudo=false	10	PF3D7_0205900.1-p1	PF3D7_0205900.1-p1	PF3D7_0205900.1-p1	VGQAVDIVGQAGKPK	light	4435120	2107372	2447405	2955500	1744351	3883910	2472210	823904	1829683	2840690	4081890	4606660	1574907	2483479	997034	2971070	1699012	4266910	970269	2295669	2814995	3146650	4757640	3189870
PF3D7_0206100.1-p1	transcript=PF3D7_0206100.1 gene=PF3D7_0206100 organism=Plasmodium_falciparum_3D7 gene_product=cysteine desulfuration protein SufE transcript_product=cysteine desulfuration protein SufE location=Pf3D7_02_v3:245358-246699(+) protein_length=249 sequence_SO=chromosome SO=protein_coding_gene is_pseudo=false	1	PF3D7_0206100.1-p1	PF3D7_0206100.1-p1	PF3D7_0206100.1-p1	VNPNFITLTGISEFLTMSR	light	5346130	5954180	8562410	7529860	4097660	9758760	3638500	6058400	2719150	3976480		3668550	889836	4923870	9637040	2964750	5852940	5071030	5821690	5200860	5890520	4239400	17122400	6542790
PF3D7_0206700.1-p1	transcript=PF3D7_0206700.1 gene=PF3D7_0206700 organism=Plasmodium_falciparum_3D7 gene_product=adenylosuccinate lyase transcript_product=adenylosuccinate lyase location=Pf3D7_02_v3:271594-273009(+) protein_length=471 sequence_SO=chromosome SO=protein_coding_gene is_pseudo=false	5	PF3D7_0206700.1-p1	PF3D7_0206700.1-p1	PF3D7_0206700.1-p1	DLSDSTVLR	light		197251	403359	337204	271818	618782	406911			173905	670243	931906	75872.6	231218		450665	247998	430759	314054	142135	452006	409272		436146
PF3D7_0206700.1-p1	transcript=PF3D7_0206700.1 gene=PF3D7_0206700 organism=Plasmodium_falciparum_3D7 gene_product=adenylosuccinate lyase transcript_product=adenylosuccinate lyase location=Pf3D7_02_v3:271594-273009(+) protein_length=471 sequence_SO=chromosome SO=protein_coding_gene is_pseudo=false	5	PF3D7_0206700.1-p1	PF3D7_0206700.1-p1	PF3D7_0206700.1-p1	EIGSSTMPHK	light	172399		39109.1						43710			49843.2	93856.9	68565.6		61405.1	16974.8	104576				60718		33261
PF3D7_0206700.1-p1	transcript=PF3D7_0206700.1 gene=PF3D7_0206700 organism=Plasmodium_falciparum_3D7 gene_product=adenylosuccinate lyase transcript_product=adenylosuccinate lyase location=Pf3D7_02_v3:271594-273009(+) protein_length=471 sequence_SO=chromosome SO=protein_coding_gene is_pseudo=false	5	PF3D7_0206700.1-p1	PF3D7_0206700.1-p1	PF3D7_0206700.1-p1	NVEHFSQEYIK	light	186174	103769	102714	112523	150994	201862	92431.9	69057.4	110244	134719	152706	167069	76224.1	109784	85803.4	74125.3	115292	227191	48213.6	99470.5	150569	122555	66409	172362
PF3D7_0206700.1-p1	transcript=PF3D7_0206700.1 gene=PF3D7_0206700 organism=Plasmodium_falciparum_3D7 gene_product=adenylosuccinate lyase transcript_product=adenylosuccinate lyase location=Pf3D7_02_v3:271594-273009(+) protein_length=471 sequence_SO=chromosome SO=protein_coding_gene is_pseudo=false	5	PF3D7_0206700.1-p1	PF3D7_0206700.1-p1	PF3D7_0206700.1-p1	THGQPASPTTFGK	light	271119	152729	130020	178166	134570	198411	198670	40169.1	150723	169389	201032	436118	173914	168541	51706.6	173271	136530	297928	66552	143446	219446	224376	349022	198283
PF3D7_0206700.1-p1	transcript=PF3D7_0206700.1 gene=PF3D7_0206700 organism=Plasmodium_falciparum_3D7 gene_product=adenylosuccinate lyase transcript_product=adenylosuccinate lyase location=Pf3D7_02_v3:271594-273009(+) protein_length=471 sequence_SO=chromosome SO=protein_coding_gene is_pseudo=false	5	PF3D7_0206700.1-p1	PF3D7_0206700.1-p1	PF3D7_0206700.1-p1	YNIADSYEQLK	light		258543	320615	348446	280796	297176	379510	133052	276502	336755	368328	521918	466138	366420	91396	385552	178708	490397	279723	316482	386196	417361	895396	312320
PF3D7_0206800.1-p1	transcript=PF3D7_0206800.1 gene=PF3D7_0206800 organism=Plasmodium_falciparum_3D7 gene_product=merozoite surface protein 2 transcript_product=merozoite surface protein 2 location=Pf3D7_02_v3:273689-274507(-) protein_length=272 sequence_SO=chromosome SO=protein_coding_gene is_pseudo=false	3	PF3D7_0206800.1-p1	PF3D7_0206800.1-p1	PF3D7_0206800.1-p1	GEVQEPNQANKETQNNSNVQQDSQTK	light	580663	55657	161260	288925	353568	718937	441465	161550	216012	240484	417100	335710	351639	275250	77350.9	287083	95185.2	415174	115717	39245.4	260550	281297	425822	266838
PF3D7_0206800.1-p1	transcript=PF3D7_0206800.1 gene=PF3D7_0206800 organism=Plasmodium_falciparum_3D7 gene_product=merozoite surface protein 2 transcript_product=merozoite surface protein 2 location=Pf3D7_02_v3:273689-274507(-) protein_length=272 sequence_SO=chromosome SO=protein_coding_gene is_pseudo=false	3	PF3D7_0206800.1-p1	PF3D7_0206800.1-p1	PF3D7_0206800.1-p1	SNVPPTQDADTK	light	1143720				815827	1360890	1095190		381305		660021	1197320	557358	504619		634216		930242	217336	50996.8		472684	218829	91038.1
PF3D7_0206800.1-p1	transcript=PF3D7_0206800.1 gene=PF3D7_0206800 organism=Plasmodium_falciparum_3D7 gene_product=merozoite surface protein 2 transcript_product=merozoite surface protein 2 location=Pf3D7_02_v3:273689-274507(-) protein_length=272 sequence_SO=chromosome SO=protein_coding_gene is_pseudo=false	3	PF3D7_0206800.1-p1	PF3D7_0206800.1-p1	PF3D7_0206800.1-p1	TTTTTTTTNDAEASTSTSSENPNHK	light	10569400	1477560	2335720	4152350	6181570	11071500	9781200	2887900	5693130	5400870	6605640	7217820	10759200	7161660	1778360	6178200	2356450	8701800	3508990	3455640	4982420	5923030	6315680	3748310
PF3D7_0206900.1-p1;PF3D7_0206900.2-p1	transcript=PF3D7_0206900.1 gene=PF3D7_0206900 organism=Plasmodium_falciparum_3D7 gene_product=merozoite surface protein 5 transcript_product=merozoite surface protein 5 location=Pf3D7_02_v3:275540-276494(-) protein_length=272 sequence_SO=chromosome SO=protein_coding_gene is_pseudo=false	1	PF3D7_0206900.1-p1	PF3D7_0206900.1-p1	PF3D7_0206900.1-p1;PF3D7_0206900.2-p1	NNENELKEEGSLPTK	light	158399			19232.8	153309	101153	344847	36286				84423.4	378570	102610		87707.5		175399				201858		93002.4
PF3D7_0207400.1-p1	transcript=PF3D7_0207400.1 gene=PF3D7_0207400 organism=Plasmodium_falciparum_3D7 gene_product=serine repeat antigen 7 transcript_product=serine repeat antigen 7 location=Pf3D7_02_v3:294273-297616(-) protein_length=946 sequence_SO=chromosome SO=protein_coding_gene is_pseudo=false	14	PF3D7_0207400.1-p1	PF3D7_0207400.1-p1	PF3D7_0207400.1-p1	AHPGESTYVLNEK	light	2028841	637554	861821	950577	579735	1072120	715073	400205	616176	667782	1177786	1771564	671920	809324	316724	1092928	551640	942675	444614	600523	684046	977983	2123637	1032477
PF3D7_0207400.1-p1	transcript=PF3D7_0207400.1 gene=PF3D7_0207400 organism=Plasmodium_falciparum_3D7 gene_product=serine repeat antigen 7 transcript_product=serine repeat antigen 7 location=Pf3D7_02_v3:294273-297616(-) protein_length=946 sequence_SO=chromosome SO=protein_coding_gene is_pseudo=false	14	PF3D7_0207400.1-p1	PF3D7_0207400.1-p1	PF3D7_0207400.1-p1	DRYISAQDEPPTDNVESQAENNK	light	245231	52528.3				149114	115324		111793	74278.4	150668		25064.2			54488.8	45941.9					38052	110207	37998.7
PF3D7_0207400.1-p1	transcript=PF3D7_0207400.1 gene=PF3D7_0207400 organism=Plasmodium_falciparum_3D7 gene_product=serine repeat antigen 7 transcript_product=serine repeat antigen 7 location=Pf3D7_02_v3:294273-297616(-) protein_length=946 sequence_SO=chromosome SO=protein_coding_gene is_pseudo=false	14	PF3D7_0207400.1-p1	PF3D7_0207400.1-p1	PF3D7_0207400.1-p1	GLLLSNEK	light	1705740	637765	736903	497656	643299	1084970	405078	645634	457048	562726	863808	1752460		732989	416996	1037170	317342	880059	651277	482070	682915	874565	1294240	849899
PF3D7_0207400.1-p1	transcript=PF3D7_0207400.1 gene=PF3D7_0207400 organism=Plasmodium_falciparum_3D7 gene_product=serine repeat antigen 7 transcript_product=serine repeat antigen 7 location=Pf3D7_02_v3:294273-297616(-) protein_length=946 sequence_SO=chromosome SO=protein_coding_gene is_pseudo=false	14	PF3D7_0207400.1-p1	PF3D7_0207400.1-p1	PF3D7_0207400.1-p1	IQNLSTTNYNVTDLEESEYDYER	light	521128	180206	294152	349631	243385	393108	255803	148079	159879	379077	397618	438107	234034		99482.2	282123	132932	396235		375305	249615	346633	289376	431858
PF3D7_0207400.1-p1	transcript=PF3D7_0207400.1 gene=PF3D7_0207400 organism=Plasmodium_falciparum_3D7 gene_product=serine repeat antigen 7 transcript_product=serine repeat antigen 7 location=Pf3D7_02_v3:294273-297616(-) protein_length=946 sequence_SO=chromosome SO=protein_coding_gene is_pseudo=false	14	PF3D7_0207400.1-p1	PF3D7_0207400.1-p1	PF3D7_0207400.1-p1	LDRPFTSIQVYTVNTEHGLIESK	light	848185	507542	426485	523045	270749	592511	363030	266757	349400	493626	451097	391124	452237	275852	183239	482815	398912	488315	396361	409692	241435	490163	1320970	489402
PF3D7_0207400.1-p1	transcript=PF3D7_0207400.1 gene=PF3D7_0207400 organism=Plasmodium_falciparum_3D7 gene_product=serine repeat antigen 7 transcript_product=serine repeat antigen 7 location=Pf3D7_02_v3:294273-297616(-) protein_length=946 sequence_SO=chromosome SO=protein_coding_gene is_pseudo=false	14	PF3D7_0207400.1-p1	PF3D7_0207400.1-p1	PF3D7_0207400.1-p1	LTLEDSESSK	light	1655240	578564	677290	682637	626351	1272840	985231	423820	660176	690501	869821	1480780	897539	840022	273557	988267	305792	1191620	648305	535472	688835	905778	942412	632798
PF3D7_0207400.1-p1	transcript=PF3D7_0207400.1 gene=PF3D7_0207400 organism=Plasmodium_falciparum_3D7 gene_product=serine repeat antigen 7 transcript_product=serine repeat antigen 7 location=Pf3D7_02_v3:294273-297616(-) protein_length=946 sequence_SO=chromosome SO=protein_coding_gene is_pseudo=false	14	PF3D7_0207400.1-p1	PF3D7_0207400.1-p1	PF3D7_0207400.1-p1	NIEEWLVNKK	light	1545700	873086	905575	1001298	850089	1478793	784235	477207	733192	901279	1207626	1329698	945158	997953	508509	1013794	572781	1420456	651762	716158	812277	1076708	2016493	1044286
PF3D7_0207400.1-p1	transcript=PF3D7_0207400.1 gene=PF3D7_0207400 organism=Plasmodium_falciparum_3D7 gene_product=serine repeat antigen 7 transcript_product=serine repeat antigen 7 location=Pf3D7_02_v3:294273-297616(-) protein_length=946 sequence_SO=chromosome SO=protein_coding_gene is_pseudo=false	14	PF3D7_0207400.1-p1	PF3D7_0207400.1-p1	PF3D7_0207400.1-p1	SGMLDHHEIGNEIDIFNNLIR	light	464460	83895.2	170422	266399		333469	329272			136770	114531	321913	350118		141501	250192		351234	277466	177884	168141			261789
PF3D7_0207400.1-p1	transcript=PF3D7_0207400.1 gene=PF3D7_0207400 organism=Plasmodium_falciparum_3D7 gene_product=serine repeat antigen 7 transcript_product=serine repeat antigen 7 location=Pf3D7_02_v3:294273-297616(-) protein_length=946 sequence_SO=chromosome SO=protein_coding_gene is_pseudo=false	14	PF3D7_0207400.1-p1	PF3D7_0207400.1-p1	PF3D7_0207400.1-p1	SVIDIEVK	light	723455	242254	430141	196947	292810	399987	281839	204329	143605	321165	471662	940614	389851	393088	95603.5	286777	259979	374147	421465	346368	384545	382616		248630
PF3D7_0207400.1-p1	transcript=PF3D7_0207400.1 gene=PF3D7_0207400 organism=Plasmodium_falciparum_3D7 gene_product=serine repeat antigen 7 transcript_product=serine repeat antigen 7 location=Pf3D7_02_v3:294273-297616(-) protein_length=946 sequence_SO=chromosome SO=protein_coding_gene is_pseudo=false	14	PF3D7_0207400.1-p1	PF3D7_0207400.1-p1	PF3D7_0207400.1-p1	TEIYHILK	light	322769	56598.2	205678	163994	57447.3	276729	214644		144872	131253	263285	257116	172666	96675.5		34855.2		302352	124707	130891	233835	280433	362411	147957
PF3D7_0207400.1-p1	transcript=PF3D7_0207400.1 gene=PF3D7_0207400 organism=Plasmodium_falciparum_3D7 gene_product=serine repeat antigen 7 transcript_product=serine repeat antigen 7 location=Pf3D7_02_v3:294273-297616(-) protein_length=946 sequence_SO=chromosome SO=protein_coding_gene is_pseudo=false	14	PF3D7_0207400.1-p1	PF3D7_0207400.1-p1	PF3D7_0207400.1-p1	TENVIDFDFNGK	light			96763.8			179860		72842.4	99675.1		77247.8	167273	126579	57962.6	93099.5	71784.4			88123.7			105498
PF3D7_0207400.1-p1	transcript=PF3D7_0207400.1 gene=PF3D7_0207400 organism=Plasmodium_falciparum_3D7 gene_product=serine repeat antigen 7 transcript_product=serine repeat antigen 7 location=Pf3D7_02_v3:294273-297616(-) protein_length=946 sequence_SO=chromosome SO=protein_coding_gene is_pseudo=false	14	PF3D7_0207400.1-p1	PF3D7_0207400.1-p1	PF3D7_0207400.1-p1	VNNPASGEQGTTNSPTEQPDQTR	light	302458		61037	100556	60600.7	127919	151865	28456.7	62884.5	120381	135473	199093	86710.4	58354				214539	56966.4	52272.3	106164	50250.7	186622	54234.8
PF3D7_0207400.1-p1	transcript=PF3D7_0207400.1 gene=PF3D7_0207400 organism=Plasmodium_falciparum_3D7 gene_product=serine repeat antigen 7 transcript_product=serine repeat antigen 7 location=Pf3D7_02_v3:294273-297616(-) protein_length=946 sequence_SO=chromosome SO=protein_coding_gene is_pseudo=false	14	PF3D7_0207400.1-p1	PF3D7_0207400.1-p1	PF3D7_0207400.1-p1	VNNPASGEQGTTNSPTEQPDQTRDR	light	2046240	521962	1028400	1287620	926425	1753660	982880	521434	940816	1474990	1770600	2018030	443794	346020	244844	554060	215221	2086280	431117	1213160	1430750	950396	1998190	1221230
PF3D7_0207400.1-p1	transcript=PF3D7_0207400.1 gene=PF3D7_0207400 organism=Plasmodium_falciparum_3D7 gene_product=serine repeat antigen 7 transcript_product=serine repeat antigen 7 location=Pf3D7_02_v3:294273-297616(-) protein_length=946 sequence_SO=chromosome SO=protein_coding_gene is_pseudo=false	14	PF3D7_0207400.1-p1	PF3D7_0207400.1-p1	PF3D7_0207400.1-p1	YISAQDEPPTDNVESQAENNKK	light	880000		218022			582448	457618		455792	519908	645306	429912	370202					460251	343514	241569			429259
PF3D7_0207500.1-p1	transcript=PF3D7_0207500.1 gene=PF3D7_0207500 organism=Plasmodium_falciparum_3D7 gene_product=serine repeat antigen 6 transcript_product=serine repeat antigen 6 location=Pf3D7_02_v3:298897-302564(-) protein_length=1031 sequence_SO=chromosome SO=protein_coding_gene is_pseudo=false	23	PF3D7_0207500.1-p1	PF3D7_0207500.1-p1	PF3D7_0207500.1-p1	AQDDFNPNEYK	light	521022	155245	115934	173756	250112	401703	354085		294319	208677	216538	147888	526678	163550	52846.7	263274	66688.3	318266	152558	124737	121288	314254		81903.9
PF3D7_0207500.1-p1	transcript=PF3D7_0207500.1 gene=PF3D7_0207500 organism=Plasmodium_falciparum_3D7 gene_product=serine repeat antigen 6 transcript_product=serine repeat antigen 6 location=Pf3D7_02_v3:298897-302564(-) protein_length=1031 sequence_SO=chromosome SO=protein_coding_gene is_pseudo=false	23	PF3D7_0207500.1-p1	PF3D7_0207500.1-p1	PF3D7_0207500.1-p1	GFISHETSYFK	light	77319.8				55511.8		126781				52315.4	99537.4	126102	101726		114151						99758.1
PF3D7_0207500.1-p1	transcript=PF3D7_0207500.1 gene=PF3D7_0207500 organism=Plasmodium_falciparum_3D7 gene_product=serine repeat antigen 6 transcript_product=serine repeat antigen 6 location=Pf3D7_02_v3:298897-302564(-) protein_length=1031 sequence_SO=chromosome SO=protein_coding_gene is_pseudo=false	23	PF3D7_0207500.1-p1	PF3D7_0207500.1-p1	PF3D7_0207500.1-p1	GLTLPSESPSESSSK	light	13202500	4880110	5155260	6175860	5052250	9139440	7675810	3336570	5936410	6806630	8804670	8639300	6510800	5284780	2834560	5499610	3305660	8812700	4137930	4960960	6201040	6256620	10792300	6337740
PF3D7_0207500.1-p1	transcript=PF3D7_0207500.1 gene=PF3D7_0207500 organism=Plasmodium_falciparum_3D7 gene_product=serine repeat antigen 6 transcript_product=serine repeat antigen 6 location=Pf3D7_02_v3:298897-302564(-) protein_length=1031 sequence_SO=chromosome SO=protein_coding_gene is_pseudo=false	23	PF3D7_0207500.1-p1	PF3D7_0207500.1-p1	PF3D7_0207500.1-p1	IDVEHKGELQNK	light	1851302	164951	45008.4	668220	938078	1718279	1093287	441556	805887	806734	1049145	815358	1071134	964336	400509	977075	517594	1163417	506109	231083	850309	966910	1255096	410816
PF3D7_0207500.1-p1	transcript=PF3D7_0207500.1 gene=PF3D7_0207500 organism=Plasmodium_falciparum_3D7 gene_product=serine repeat antigen 6 transcript_product=serine repeat antigen 6 location=Pf3D7_02_v3:298897-302564(-) protein_length=1031 sequence_SO=chromosome SO=protein_coding_gene is_pseudo=false	23	PF3D7_0207500.1-p1	PF3D7_0207500.1-p1	PF3D7_0207500.1-p1	IQILHILK	light		270382	293704	384720		186262		143184	192459	246814	459615			372958	145506	381501	185896			186124	136737	351506	599259	386000
PF3D7_0207500.1-p1	transcript=PF3D7_0207500.1 gene=PF3D7_0207500 organism=Plasmodium_falciparum_3D7 gene_product=serine repeat antigen 6 transcript_product=serine repeat antigen 6 location=Pf3D7_02_v3:298897-302564(-) protein_length=1031 sequence_SO=chromosome SO=protein_coding_gene is_pseudo=false	23	PF3D7_0207500.1-p1	PF3D7_0207500.1-p1	PF3D7_0207500.1-p1	KFLPLESNYPYSYTSAGNSCPK	light	265284	154519	169184	222339							111039	124517	103028					94344.7	81923.8					175966
PF3D7_0207500.1-p1	transcript=PF3D7_0207500.1 gene=PF3D7_0207500 organism=Plasmodium_falciparum_3D7 gene_product=serine repeat antigen 6 transcript_product=serine repeat antigen 6 location=Pf3D7_02_v3:298897-302564(-) protein_length=1031 sequence_SO=chromosome SO=protein_coding_gene is_pseudo=false	23	PF3D7_0207500.1-p1	PF3D7_0207500.1-p1	PF3D7_0207500.1-p1	KIQILHILK	light	185933		59396.9	97600.7						57441.8	122858												335648	67115.6
PF3D7_0207500.1-p1	transcript=PF3D7_0207500.1 gene=PF3D7_0207500 organism=Plasmodium_falciparum_3D7 gene_product=serine repeat antigen 6 transcript_product=serine repeat antigen 6 location=Pf3D7_02_v3:298897-302564(-) protein_length=1031 sequence_SO=chromosome SO=protein_coding_gene is_pseudo=false	23	PF3D7_0207500.1-p1	PF3D7_0207500.1-p1	PF3D7_0207500.1-p1	KVGSDDLNTTTISFTVPDNLENEVK	light	726446	241227	409025	530254		517054	486213			805077	1006270	1075540					116779	1190190	689514	802488	750760	448611	845181	584258
PF3D7_0207500.1-p1	transcript=PF3D7_0207500.1 gene=PF3D7_0207500 organism=Plasmodium_falciparum_3D7 gene_product=serine repeat antigen 6 transcript_product=serine repeat antigen 6 location=Pf3D7_02_v3:298897-302564(-) protein_length=1031 sequence_SO=chromosome SO=protein_coding_gene is_pseudo=false	23	PF3D7_0207500.1-p1	PF3D7_0207500.1-p1	PF3D7_0207500.1-p1	LERPFTSIQVYTANSK	light	1368808	157123	322563	495747	806492	1263742	627176	388357	643591	534282	591541	912637	800069	645107	202129	618764	123450	925618	476926	277144	690157	665693	579076	456380
PF3D7_0207500.1-p1	transcript=PF3D7_0207500.1 gene=PF3D7_0207500 organism=Plasmodium_falciparum_3D7 gene_product=serine repeat antigen 6 transcript_product=serine repeat antigen 6 location=Pf3D7_02_v3:298897-302564(-) protein_length=1031 sequence_SO=chromosome SO=protein_coding_gene is_pseudo=false	23	PF3D7_0207500.1-p1	PF3D7_0207500.1-p1	PF3D7_0207500.1-p1	LHFETIR	light	2142390	1047720	1308280	1096240	954012	724526	971655	768367	1018660	964454	1353860	1305460	1414660	917293	551577	1278700	833642	577319	1176490	782739	941537	1368390	695562	1086680
PF3D7_0207500.1-p1	transcript=PF3D7_0207500.1 gene=PF3D7_0207500 organism=Plasmodium_falciparum_3D7 gene_product=serine repeat antigen 6 transcript_product=serine repeat antigen 6 location=Pf3D7_02_v3:298897-302564(-) protein_length=1031 sequence_SO=chromosome SO=protein_coding_gene is_pseudo=false	23	PF3D7_0207500.1-p1	PF3D7_0207500.1-p1	PF3D7_0207500.1-p1	LLKSHSDENIVTLQGK	light						173099					49972.7
PF3D7_0207500.1-p1	transcript=PF3D7_0207500.1 gene=PF3D7_0207500 organism=Plasmodium_falciparum_3D7 gene_product=serine repeat antigen 6 transcript_product=serine repeat antigen 6 location=Pf3D7_02_v3:298897-302564(-) protein_length=1031 sequence_SO=chromosome SO=protein_coding_gene is_pseudo=false	23	PF3D7_0207500.1-p1	PF3D7_0207500.1-p1	PF3D7_0207500.1-p1	LPNSWTNLWGDTK	light	527916	828318	241457	331987	977125	1187480	416812	558371	748548		363493	805720	1039390	815820	498702	885294	501722	556490	858948	328856	670034	1009830		355832
PF3D7_0207500.1-p1	transcript=PF3D7_0207500.1 gene=PF3D7_0207500 organism=Plasmodium_falciparum_3D7 gene_product=serine repeat antigen 6 transcript_product=serine repeat antigen 6 location=Pf3D7_02_v3:298897-302564(-) protein_length=1031 sequence_SO=chromosome SO=protein_coding_gene is_pseudo=false	23	PF3D7_0207500.1-p1	PF3D7_0207500.1-p1	PF3D7_0207500.1-p1	NGVIDLEK	light	1217460	478020	525843	647066	423789	782731	612781	370924	310970	558343	814140	1214810	492506	623777	320894	823815	375026	638663	534307	368092	541210	490015	1073690	617141
PF3D7_0207500.1-p1	transcript=PF3D7_0207500.1 gene=PF3D7_0207500 organism=Plasmodium_falciparum_3D7 gene_product=serine repeat antigen 6 transcript_product=serine repeat antigen 6 location=Pf3D7_02_v3:298897-302564(-) protein_length=1031 sequence_SO=chromosome SO=protein_coding_gene is_pseudo=false	23	PF3D7_0207500.1-p1	PF3D7_0207500.1-p1	PF3D7_0207500.1-p1	NGVIDLEKYGNQIK	light	883617	359698	465508	581630	361910	1228337	460465	216866	254526	466766	779708	595483		267151	211542	463728	358585	556874	206007	315352	418037	478050	867680	586837
PF3D7_0207500.1-p1	transcript=PF3D7_0207500.1 gene=PF3D7_0207500 organism=Plasmodium_falciparum_3D7 gene_product=serine repeat antigen 6 transcript_product=serine repeat antigen 6 location=Pf3D7_02_v3:298897-302564(-) protein_length=1031 sequence_SO=chromosome SO=protein_coding_gene is_pseudo=false	23	PF3D7_0207500.1-p1	PF3D7_0207500.1-p1	PF3D7_0207500.1-p1	NGVISQENVFDTSESLNLPSNKK	light	358350		197701	288249	46788.2		124257	73553.4	102068	379704	521906	546131	91632.7		31596.9	67138.4		542811	111334	328774	246770	106222		230023
PF3D7_0207500.1-p1	transcript=PF3D7_0207500.1 gene=PF3D7_0207500 organism=Plasmodium_falciparum_3D7 gene_product=serine repeat antigen 6 transcript_product=serine repeat antigen 6 location=Pf3D7_02_v3:298897-302564(-) protein_length=1031 sequence_SO=chromosome SO=protein_coding_gene is_pseudo=false	23	PF3D7_0207500.1-p1	PF3D7_0207500.1-p1	PF3D7_0207500.1-p1	NNMDLFIDMVKR	light	506639	428699	283889	417063	531325	997917	598467	331036	500134	391916	510134	523627	635598	450044	185251	551641	183273	561425	480586	270035	380219	505283	532744	423344
PF3D7_0207500.1-p1	transcript=PF3D7_0207500.1 gene=PF3D7_0207500 organism=Plasmodium_falciparum_3D7 gene_product=serine repeat antigen 6 transcript_product=serine repeat antigen 6 location=Pf3D7_02_v3:298897-302564(-) protein_length=1031 sequence_SO=chromosome SO=protein_coding_gene is_pseudo=false	23	PF3D7_0207500.1-p1	PF3D7_0207500.1-p1	PF3D7_0207500.1-p1	NVDEWILNKR	light	4947694	1899844	1778226	2493972	1686957	4402766	2206659	1236306	1885181	2111958	2800909	2887074	2691945	2306148	1276334	2456850	1650079	3458570	2229575	1484690	2099848	2259469	5552512	2325658
PF3D7_0207500.1-p1	transcript=PF3D7_0207500.1 gene=PF3D7_0207500 organism=Plasmodium_falciparum_3D7 gene_product=serine repeat antigen 6 transcript_product=serine repeat antigen 6 location=Pf3D7_02_v3:298897-302564(-) protein_length=1031 sequence_SO=chromosome SO=protein_coding_gene is_pseudo=false	23	PF3D7_0207500.1-p1	PF3D7_0207500.1-p1	PF3D7_0207500.1-p1	SHSDENIVTLQGK	light	1305670	666654	443125	831568	598036	1335450	815301	312494	669447	753928	1019580	1536619	926173	926880	328927	1132728	597858	1492797	613413	430677	728647	923030	1.18944e+06	835435
PF3D7_0207500.1-p1	transcript=PF3D7_0207500.1 gene=PF3D7_0207500 organism=Plasmodium_falciparum_3D7 gene_product=serine repeat antigen 6 transcript_product=serine repeat antigen 6 location=Pf3D7_02_v3:298897-302564(-) protein_length=1031 sequence_SO=chromosome SO=protein_coding_gene is_pseudo=false	23	PF3D7_0207500.1-p1	PF3D7_0207500.1-p1	PF3D7_0207500.1-p1	SSALYVANCSK	light	584874	216770	224509	295810					264923	310765	812679	397417	217878	146522	113455	302847	110431	439886		148829	361265	222454	439677	317830
PF3D7_0207500.1-p1	transcript=PF3D7_0207500.1 gene=PF3D7_0207500 organism=Plasmodium_falciparum_3D7 gene_product=serine repeat antigen 6 transcript_product=serine repeat antigen 6 location=Pf3D7_02_v3:298897-302564(-) protein_length=1031 sequence_SO=chromosome SO=protein_coding_gene is_pseudo=false	23	PF3D7_0207500.1-p1	PF3D7_0207500.1-p1	PF3D7_0207500.1-p1	TQDVIGYDFNGK	light	1308690	524588	329012	384046	752302	1217770	1124920	283247	642147	588785	621835	961123	976824	625936	338059	690503	333407	916336	867412	318671	567518	741842	790867	444028
PF3D7_0207500.1-p1	transcript=PF3D7_0207500.1 gene=PF3D7_0207500 organism=Plasmodium_falciparum_3D7 gene_product=serine repeat antigen 6 transcript_product=serine repeat antigen 6 location=Pf3D7_02_v3:298897-302564(-) protein_length=1031 sequence_SO=chromosome SO=protein_coding_gene is_pseudo=false	23	PF3D7_0207500.1-p1	PF3D7_0207500.1-p1	PF3D7_0207500.1-p1	VGSDDLNTTTISFTVPDNLENEVK	light	918141		562031							1300280	1577990	1072010			1551280			724745		1786660	926245			1288110
PF3D7_0207500.1-p1	transcript=PF3D7_0207500.1 gene=PF3D7_0207500 organism=Plasmodium_falciparum_3D7 gene_product=serine repeat antigen 6 transcript_product=serine repeat antigen 6 location=Pf3D7_02_v3:298897-302564(-) protein_length=1031 sequence_SO=chromosome SO=protein_coding_gene is_pseudo=false	23	PF3D7_0207500.1-p1	PF3D7_0207500.1-p1	PF3D7_0207500.1-p1	VVSSSESGKGATVSHTK	light												29367.9
PF3D7_0207500.1-p1	transcript=PF3D7_0207500.1 gene=PF3D7_0207500 organism=Plasmodium_falciparum_3D7 gene_product=serine repeat antigen 6 transcript_product=serine repeat antigen 6 location=Pf3D7_02_v3:298897-302564(-) protein_length=1031 sequence_SO=chromosome SO=protein_coding_gene is_pseudo=false	23	PF3D7_0207500.1-p1	PF3D7_0207500.1-p1	PF3D7_0207500.1-p1	YDNINETKDEHTCSR	light	189422			46880.5		27761.4			57171.5				77550.2					26093.4	63835		37699.6	42060.6	164054
PF3D7_0207600.1-p1	transcript=PF3D7_0207600.1 gene=PF3D7_0207600 organism=Plasmodium_falciparum_3D7 gene_product=serine repeat antigen 5 transcript_product=serine repeat antigen 5 location=Pf3D7_02_v3:303593-307027(-) protein_length=997 sequence_SO=chromosome SO=protein_coding_gene is_pseudo=false	59	PF3D7_0207600.1-p1	PF3D7_0207600.1-p1	PF3D7_0207600.1-p1	AENVMGYEFSGK	light	37705510	13953309	14323790	16265003	14090920	22129330	14564488	7988166	11122335	12703692	19656807	26072737	14537069	14329353	6901442	15733295	9312118	24285166	18895632	13626548	15772361	20712437	34188785	18453261
PF3D7_0207600.1-p1	transcript=PF3D7_0207600.1 gene=PF3D7_0207600 organism=Plasmodium_falciparum_3D7 gene_product=serine repeat antigen 5 transcript_product=serine repeat antigen 5 location=Pf3D7_02_v3:303593-307027(-) protein_length=997 sequence_SO=chromosome SO=protein_coding_gene is_pseudo=false	59	PF3D7_0207600.1-p1	PF3D7_0207600.1-p1	PF3D7_0207600.1-p1	AENVMGYEFSGKK	light	40677087	1.05605e+07	13441790	13628720	12040521	23662129	13394969	6.50146e+06	9863119	1.13529e+07	1.85288e+07	24544833	9.71652e+06	1.08872e+07	5445870	14316682	7.78798e+06	21210223	8.94054e+06	1.1158e+07	1.30412e+07	17481952	36885311	16311360
PF3D7_0207600.1-p1	transcript=PF3D7_0207600.1 gene=PF3D7_0207600 organism=Plasmodium_falciparum_3D7 gene_product=serine repeat antigen 5 transcript_product=serine repeat antigen 5 location=Pf3D7_02_v3:303593-307027(-) protein_length=997 sequence_SO=chromosome SO=protein_coding_gene is_pseudo=false	59	PF3D7_0207600.1-p1	PF3D7_0207600.1-p1	PF3D7_0207600.1-p1	AETEDDDEDDYTEYK	light	436075	83424.6		99403.8		91683.5	110199	11417.7	125936		66621	83034.6	442111	61346.2		80281.8	18379.2	301766	190600	29709.5	33094	140812	121459	51386.1
PF3D7_0207600.1-p1	transcript=PF3D7_0207600.1 gene=PF3D7_0207600 organism=Plasmodium_falciparum_3D7 gene_product=serine repeat antigen 5 transcript_product=serine repeat antigen 5 location=Pf3D7_02_v3:303593-307027(-) protein_length=997 sequence_SO=chromosome SO=protein_coding_gene is_pseudo=false	59	PF3D7_0207600.1-p1	PF3D7_0207600.1-p1	PF3D7_0207600.1-p1	AETEDDDEDDYTEYKLTESIDNILVK	light	424735											159459	301807					218780	313361			304300	641094
PF3D7_0207600.1-p1	transcript=PF3D7_0207600.1 gene=PF3D7_0207600 organism=Plasmodium_falciparum_3D7 gene_product=serine repeat antigen 5 transcript_product=serine repeat antigen 5 location=Pf3D7_02_v3:303593-307027(-) protein_length=997 sequence_SO=chromosome SO=protein_coding_gene is_pseudo=false	59	PF3D7_0207600.1-p1	PF3D7_0207600.1-p1	PF3D7_0207600.1-p1	ASPEFYHNLYFK	light	1922990	1009210	2.28712e+06	3.73179e+06	340923			382063	692359	145026	768893	318651	687162	111128	58936.8	276362	271799	61943.9	91790.5	524990	87751.5	615986	5.97303e+06	2217610
PF3D7_0207600.1-p1	transcript=PF3D7_0207600.1 gene=PF3D7_0207600 organism=Plasmodium_falciparum_3D7 gene_product=serine repeat antigen 5 transcript_product=serine repeat antigen 5 location=Pf3D7_02_v3:303593-307027(-) protein_length=997 sequence_SO=chromosome SO=protein_coding_gene is_pseudo=false	59	PF3D7_0207600.1-p1	PF3D7_0207600.1-p1	PF3D7_0207600.1-p1	DTTENNKVDVR	light	856755	68447.4	117260	45874.5	356933	521199	271798	53684.8	81393.1	70092.7	126117	725809	286803	194157	55652.7	243808	97829.8	305515	207387	5796.79	110690	284404	227526
PF3D7_0207600.1-p1	transcript=PF3D7_0207600.1 gene=PF3D7_0207600 organism=Plasmodium_falciparum_3D7 gene_product=serine repeat antigen 5 transcript_product=serine repeat antigen 5 location=Pf3D7_02_v3:303593-307027(-) protein_length=997 sequence_SO=chromosome SO=protein_coding_gene is_pseudo=false	59	PF3D7_0207600.1-p1	PF3D7_0207600.1-p1	PF3D7_0207600.1-p1	DVDTTGTLDNYGMGNEMDIFNNLKR	light	1852630	1954540	1180890	1138450	952920	663016	973629		1423660	1277250	1062840	1542600	1205700	1165760		1092790		1298030	1153390	1189520	1280850	906224		1686070
PF3D7_0207600.1-p1	transcript=PF3D7_0207600.1 gene=PF3D7_0207600 organism=Plasmodium_falciparum_3D7 gene_product=serine repeat antigen 5 transcript_product=serine repeat antigen 5 location=Pf3D7_02_v3:303593-307027(-) protein_length=997 sequence_SO=chromosome SO=protein_coding_gene is_pseudo=false	59	PF3D7_0207600.1-p1	PF3D7_0207600.1-p1	PF3D7_0207600.1-p1	EHNGTNLIESK	light	3462510	988104	976631	1141646	1325664	1581890	2335733	734185	1162510	1088103	2018809	4221330	2084009	1695544	612842	2103242	577542	2384728	1178951	882051	1648364	1744637	1664090	878890
PF3D7_0207600.1-p1	transcript=PF3D7_0207600.1 gene=PF3D7_0207600 organism=Plasmodium_falciparum_3D7 gene_product=serine repeat antigen 5 transcript_product=serine repeat antigen 5 location=Pf3D7_02_v3:303593-307027(-) protein_length=997 sequence_SO=chromosome SO=protein_coding_gene is_pseudo=false	59	PF3D7_0207600.1-p1	PF3D7_0207600.1-p1	PF3D7_0207600.1-p1	ENTLILK	light	1470030	865819		391196		998235	845994	418428	510460	603010	768771		1026160			1183590	518321	1336270		604242	983294	1199710	586908
PF3D7_0207600.1-p1	transcript=PF3D7_0207600.1 gene=PF3D7_0207600 organism=Plasmodium_falciparum_3D7 gene_product=serine repeat antigen 5 transcript_product=serine repeat antigen 5 location=Pf3D7_02_v3:303593-307027(-) protein_length=997 sequence_SO=chromosome SO=protein_coding_gene is_pseudo=false	59	PF3D7_0207600.1-p1	PF3D7_0207600.1-p1	PF3D7_0207600.1-p1	ESNTALESAGTSNEVSER	light	34508770	10219984	12177141	12725615	9782854	15919557	15090622	5503746	12960730	11638635	15137960	20616840	15668268	9197524	4165025	9403255	5237067	23855540	9713181	13020364	13942715	15563608	27203569	13992000
PF3D7_0207600.1-p1	transcript=PF3D7_0207600.1 gene=PF3D7_0207600 organism=Plasmodium_falciparum_3D7 gene_product=serine repeat antigen 5 transcript_product=serine repeat antigen 5 location=Pf3D7_02_v3:303593-307027(-) protein_length=997 sequence_SO=chromosome SO=protein_coding_gene is_pseudo=false	59	PF3D7_0207600.1-p1	PF3D7_0207600.1-p1	PF3D7_0207600.1-p1	ETPFTNILIHAYK	light	5449670	1915779	1553426	1172056	1168601	1667617	2054496	1082725	1874501	1742057	1900720	3705670	5684910	2305792	694361	1908704	839473	3359580	3723120	1804921	1623256	2540100	4623490	1776342
PF3D7_0207600.1-p1	transcript=PF3D7_0207600.1 gene=PF3D7_0207600 organism=Plasmodium_falciparum_3D7 gene_product=serine repeat antigen 5 transcript_product=serine repeat antigen 5 location=Pf3D7_02_v3:303593-307027(-) protein_length=997 sequence_SO=chromosome SO=protein_coding_gene is_pseudo=false	59	PF3D7_0207600.1-p1	PF3D7_0207600.1-p1	PF3D7_0207600.1-p1	ETPFTNILIHAYKEHNGTNLIESK	light	2046530	561543	711166	943030	718972	1160830	686065	322398	478441	628294	699765	1006100	523739	530675	226586	583035	316320	1038100	534328	551464	472644	876629	2368540	765502
PF3D7_0207600.1-p1	transcript=PF3D7_0207600.1 gene=PF3D7_0207600 organism=Plasmodium_falciparum_3D7 gene_product=serine repeat antigen 5 transcript_product=serine repeat antigen 5 location=Pf3D7_02_v3:303593-307027(-) protein_length=997 sequence_SO=chromosome SO=protein_coding_gene is_pseudo=false	59	PF3D7_0207600.1-p1	PF3D7_0207600.1-p1	PF3D7_0207600.1-p1	FHDNMDAFVK	light	26234360	7713011	8025805	8093955	7084144	11077117	10473505	4510225	7884419	7929039	10598610	16891910	11853585	8447920	3677510	8305700	4661807	15629833	9025689	7649366	10062752	10463990	18075450	8777421
PF3D7_0207600.1-p1	transcript=PF3D7_0207600.1 gene=PF3D7_0207600 organism=Plasmodium_falciparum_3D7 gene_product=serine repeat antigen 5 transcript_product=serine repeat antigen 5 location=Pf3D7_02_v3:303593-307027(-) protein_length=997 sequence_SO=chromosome SO=protein_coding_gene is_pseudo=false	59	PF3D7_0207600.1-p1	PF3D7_0207600.1-p1	PF3D7_0207600.1-p1	GSVIAYIK	light	14877800	3705250	5839260	6147740	4596840	4376380	4470110	3650190	2837050	3744430	7440320	13922400	4459440	4734880	2251870	7179310	3200720	4569440	9388430	4147340	4700870	5914660	16565200	7896200
PF3D7_0207600.1-p1	transcript=PF3D7_0207600.1 gene=PF3D7_0207600 organism=Plasmodium_falciparum_3D7 gene_product=serine repeat antigen 5 transcript_product=serine repeat antigen 5 location=Pf3D7_02_v3:303593-307027(-) protein_length=997 sequence_SO=chromosome SO=protein_coding_gene is_pseudo=false	59	PF3D7_0207600.1-p1	PF3D7_0207600.1-p1	PF3D7_0207600.1-p1	GVVHVDTTLEKEDTLSYDNSDNMFCNK	light	768449	220668	534334	559451	157491	286383	64033.2	108027	198100	392787	451146	596104	364647	207926	94198.9	191185	103239	643388	124462	342149	368751	277379	1330620	587824
PF3D7_0207600.1-p1	transcript=PF3D7_0207600.1 gene=PF3D7_0207600 organism=Plasmodium_falciparum_3D7 gene_product=serine repeat antigen 5 transcript_product=serine repeat antigen 5 location=Pf3D7_02_v3:303593-307027(-) protein_length=997 sequence_SO=chromosome SO=protein_coding_gene is_pseudo=false	59	PF3D7_0207600.1-p1	PF3D7_0207600.1-p1	PF3D7_0207600.1-p1	GYTAYESER	light	12682200	3641840	3683690	3269780	2627670	2863920	4772360	1865830	2878970	2553820	4389420	9983070	6516310	4173740	1752320	5072840	1626360	5167570	5287940	2803240	3874170	4128540	4973210	3986560
PF3D7_0207600.1-p1	transcript=PF3D7_0207600.1 gene=PF3D7_0207600 organism=Plasmodium_falciparum_3D7 gene_product=serine repeat antigen 5 transcript_product=serine repeat antigen 5 location=Pf3D7_02_v3:303593-307027(-) protein_length=997 sequence_SO=chromosome SO=protein_coding_gene is_pseudo=false	59	PF3D7_0207600.1-p1	PF3D7_0207600.1-p1	PF3D7_0207600.1-p1	GYTAYESERFHDNMDAFVK	light	7713090	2906230	3260480	3526890	3041860	4991770	2709030	1778230	2766810	2626170	4150260	4161600	1858520	2631700	1529420	2785170	2157490	4891100	2962080	2754960	2859650	4176220	7583510	3769170
PF3D7_0207600.1-p1	transcript=PF3D7_0207600.1 gene=PF3D7_0207600 organism=Plasmodium_falciparum_3D7 gene_product=serine repeat antigen 5 transcript_product=serine repeat antigen 5 location=Pf3D7_02_v3:303593-307027(-) protein_length=997 sequence_SO=chromosome SO=protein_coding_gene is_pseudo=false	59	PF3D7_0207600.1-p1	PF3D7_0207600.1-p1	PF3D7_0207600.1-p1	IIKTEVMNK	light	14006998	4455121	5924762	6723900	4493030	9036181	4571500	2504696	3561429	3818014	7625178	8502930	2131970	3628982	2.06142e+06	5737144	3127131	6441874	1938970	3783320	4916088	6724212	13055219	6705765
PF3D7_0207600.1-p1	transcript=PF3D7_0207600.1 gene=PF3D7_0207600 organism=Plasmodium_falciparum_3D7 gene_product=serine repeat antigen 5 transcript_product=serine repeat antigen 5 location=Pf3D7_02_v3:303593-307027(-) protein_length=997 sequence_SO=chromosome SO=protein_coding_gene is_pseudo=false	59	PF3D7_0207600.1-p1	PF3D7_0207600.1-p1	PF3D7_0207600.1-p1	ILHNKNEPNSLDGK	light	22158370	6622649	7848679	8260662	7076601	11638000	10023300	3487911	7171358	7083825	9836650	9444490	7700772	7605181	3498205	7426306	4452734	14081370	5765556	6130352	9127211	10788350	16842400	8145588
PF3D7_0207600.1-p1	transcript=PF3D7_0207600.1 gene=PF3D7_0207600 organism=Plasmodium_falciparum_3D7 gene_product=serine repeat antigen 5 transcript_product=serine repeat antigen 5 location=Pf3D7_02_v3:303593-307027(-) protein_length=997 sequence_SO=chromosome SO=protein_coding_gene is_pseudo=false	59	PF3D7_0207600.1-p1	PF3D7_0207600.1-p1	PF3D7_0207600.1-p1	ISALYVANCYKGEHK	light	354073	416114	404178	367317					199226	343760	533393	1015670	502153	379302	270420	453584	166990	670544	554322	418556	734004	544610	825917	501827
PF3D7_0207600.1-p1	transcript=PF3D7_0207600.1 gene=PF3D7_0207600 organism=Plasmodium_falciparum_3D7 gene_product=serine repeat antigen 5 transcript_product=serine repeat antigen 5 location=Pf3D7_02_v3:303593-307027(-) protein_length=997 sequence_SO=chromosome SO=protein_coding_gene is_pseudo=false	59	PF3D7_0207600.1-p1	PF3D7_0207600.1-p1	PF3D7_0207600.1-p1	IYDYYLK	light	65323400	23834600	24819800	32387100	23632700	42512700	23297200	15142100	20184600	25056100	41042100	57212800	23284100	23709000	12447600	31850400	17173800	39399100	33433200	26567100	30438400	34774400	66414500	38933400
PF3D7_0207600.1-p1	transcript=PF3D7_0207600.1 gene=PF3D7_0207600 organism=Plasmodium_falciparum_3D7 gene_product=serine repeat antigen 5 transcript_product=serine repeat antigen 5 location=Pf3D7_02_v3:303593-307027(-) protein_length=997 sequence_SO=chromosome SO=protein_coding_gene is_pseudo=false	59	PF3D7_0207600.1-p1	PF3D7_0207600.1-p1	PF3D7_0207600.1-p1	KLGNNYIIFGQDTAGSGQSGK	light	1415300	514770	531579	549129	622262	841807	396367	244149	522566	503106	716244	1114440	593421	409761	285527	476566	286408	966236	701430	616004	634150	631055	1169130	533811
PF3D7_0207600.1-p1	transcript=PF3D7_0207600.1 gene=PF3D7_0207600 organism=Plasmodium_falciparum_3D7 gene_product=serine repeat antigen 5 transcript_product=serine repeat antigen 5 location=Pf3D7_02_v3:303593-307027(-) protein_length=997 sequence_SO=chromosome SO=protein_coding_gene is_pseudo=false	59	PF3D7_0207600.1-p1	PF3D7_0207600.1-p1	PF3D7_0207600.1-p1	KSYWIVR	light			524271	726541							388176												823163
PF3D7_0207600.1-p1	transcript=PF3D7_0207600.1 gene=PF3D7_0207600 organism=Plasmodium_falciparum_3D7 gene_product=serine repeat antigen 5 transcript_product=serine repeat antigen 5 location=Pf3D7_02_v3:303593-307027(-) protein_length=997 sequence_SO=chromosome SO=protein_coding_gene is_pseudo=false	59	PF3D7_0207600.1-p1	PF3D7_0207600.1-p1	PF3D7_0207600.1-p1	KTNNAISFESNSGSLEK	light	16348360	3712210	5896460	7064750	5065950	10003790	5965540	2951050	4421290	5219640	8356050	11706390	3546620	3256110	1615390	4560780	2283820	9621330	3567930	5257010	6152920	5813710	13715850	7453840
PF3D7_0207600.1-p1	transcript=PF3D7_0207600.1 gene=PF3D7_0207600 organism=Plasmodium_falciparum_3D7 gene_product=serine repeat antigen 5 transcript_product=serine repeat antigen 5 location=Pf3D7_02_v3:303593-307027(-) protein_length=997 sequence_SO=chromosome SO=protein_coding_gene is_pseudo=false	59	PF3D7_0207600.1-p1	PF3D7_0207600.1-p1	PF3D7_0207600.1-p1	KYIDTQDVNK	light	1230180	418409	539960	633463	346521	598695	439219	193524	428807	462569	660619	754960	517505	418822	208274	519253	268780	620287	394242	461694	478048	626852	1163730	614460
PF3D7_0207600.1-p1	transcript=PF3D7_0207600.1 gene=PF3D7_0207600 organism=Plasmodium_falciparum_3D7 gene_product=serine repeat antigen 5 transcript_product=serine repeat antigen 5 location=Pf3D7_02_v3:303593-307027(-) protein_length=997 sequence_SO=chromosome SO=protein_coding_gene is_pseudo=false	59	PF3D7_0207600.1-p1	PF3D7_0207600.1-p1	PF3D7_0207600.1-p1	KYLINEK	light	841028	218465	275620	294509	384217	225776		134374	247340	122708	363901	657030	279409	274819	124001	293725	200306	224954	344784	98282.4		397221	435185	209222
PF3D7_0207600.1-p1	transcript=PF3D7_0207600.1 gene=PF3D7_0207600 organism=Plasmodium_falciparum_3D7 gene_product=serine repeat antigen 5 transcript_product=serine repeat antigen 5 location=Pf3D7_02_v3:303593-307027(-) protein_length=997 sequence_SO=chromosome SO=protein_coding_gene is_pseudo=false	59	PF3D7_0207600.1-p1	PF3D7_0207600.1-p1	PF3D7_0207600.1-p1	LGNNYIIFGQDTAGSGQSGK	light	35864650	10198653	11998390	11735610	8168300	12414000	10676756	5549206	10057638	11156041	16014590	22496470	13190519	7267339	3414190	8266898	4244980	20542394	11046262	12330214	11487647	14288667	28217010	12216170
PF3D7_0207600.1-p1	transcript=PF3D7_0207600.1 gene=PF3D7_0207600 organism=Plasmodium_falciparum_3D7 gene_product=serine repeat antigen 5 transcript_product=serine repeat antigen 5 location=Pf3D7_02_v3:303593-307027(-) protein_length=997 sequence_SO=chromosome SO=protein_coding_gene is_pseudo=false	59	PF3D7_0207600.1-p1	PF3D7_0207600.1-p1	PF3D7_0207600.1-p1	LLIYHSEENINTLK	light	51818300	18949760	19612060	25478400	15555070	23636070	18359220	9392980	16731580	15669150	27002400	31038200	20208610	17703560	8040850	19948780	12346850	28354700	21312110	17391940	18703960	25743400	48010700	27555100
PF3D7_0207600.1-p1	transcript=PF3D7_0207600.1 gene=PF3D7_0207600 organism=Plasmodium_falciparum_3D7 gene_product=serine repeat antigen 5 transcript_product=serine repeat antigen 5 location=Pf3D7_02_v3:303593-307027(-) protein_length=997 sequence_SO=chromosome SO=protein_coding_gene is_pseudo=false	59	PF3D7_0207600.1-p1	PF3D7_0207600.1-p1	PF3D7_0207600.1-p1	LLIYHSEENINTLKNK	light	444463	138948	189953	257456	165666	414540	194322	84509.4	91096	116429	265053	334216		117234	84071.8	140871	116047	196497	108918	191693	152598	223225	492462	252480
PF3D7_0207600.1-p1	transcript=PF3D7_0207600.1 gene=PF3D7_0207600 organism=Plasmodium_falciparum_3D7 gene_product=serine repeat antigen 5 transcript_product=serine repeat antigen 5 location=Pf3D7_02_v3:303593-307027(-) protein_length=997 sequence_SO=chromosome SO=protein_coding_gene is_pseudo=false	59	PF3D7_0207600.1-p1	PF3D7_0207600.1-p1	PF3D7_0207600.1-p1	LPSNGTTGEQGSSTGTVR	light	12153400	4267530	4349340	3904130	3261490	4966090	4911640	1776890	4682740	4.17611e+06	4521150	7325562	5778020	2882520	1785750	4227090	2170650	7766737	3950290	4159790	4844500	5546090	9833730	4120470
PF3D7_0207600.1-p1	transcript=PF3D7_0207600.1 gene=PF3D7_0207600 organism=Plasmodium_falciparum_3D7 gene_product=serine repeat antigen 5 transcript_product=serine repeat antigen 5 location=Pf3D7_02_v3:303593-307027(-) protein_length=997 sequence_SO=chromosome SO=protein_coding_gene is_pseudo=false	59	PF3D7_0207600.1-p1	PF3D7_0207600.1-p1	PF3D7_0207600.1-p1	LTESIDNILVK	light	2309230	609158	659705	731031	706914	1341280	1025810	309554	701746	624301	844117	1967810	1741660	894828	237126	961827	392388	1906970	1147060	747062	826832	1234840	983759	825247
PF3D7_0207600.1-p1	transcript=PF3D7_0207600.1 gene=PF3D7_0207600 organism=Plasmodium_falciparum_3D7 gene_product=serine repeat antigen 5 transcript_product=serine repeat antigen 5 location=Pf3D7_02_v3:303593-307027(-) protein_length=997 sequence_SO=chromosome SO=protein_coding_gene is_pseudo=false	59	PF3D7_0207600.1-p1	PF3D7_0207600.1-p1	PF3D7_0207600.1-p1	LVVYIKENTLILK	light	708501	536730	790798	606664	363043	505070	186876	416628	81271.3	189311	692697	708128	93784.1	297024	339383	534089	303440	251499	429105	269879	255407	665561	2477220	844780
PF3D7_0207600.1-p1	transcript=PF3D7_0207600.1 gene=PF3D7_0207600 organism=Plasmodium_falciparum_3D7 gene_product=serine repeat antigen 5 transcript_product=serine repeat antigen 5 location=Pf3D7_02_v3:303593-307027(-) protein_length=997 sequence_SO=chromosome SO=protein_coding_gene is_pseudo=false	59	PF3D7_0207600.1-p1	PF3D7_0207600.1-p1	PF3D7_0207600.1-p1	NEPNSLDGK	light	368989						85457.2					466056	64614.9	174245		247356		126100	106903			174805		40459
PF3D7_0207600.1-p1	transcript=PF3D7_0207600.1 gene=PF3D7_0207600 organism=Plasmodium_falciparum_3D7 gene_product=serine repeat antigen 5 transcript_product=serine repeat antigen 5 location=Pf3D7_02_v3:303593-307027(-) protein_length=997 sequence_SO=chromosome SO=protein_coding_gene is_pseudo=false	59	PF3D7_0207600.1-p1	PF3D7_0207600.1-p1	PF3D7_0207600.1-p1	NEPNSLDGKGYTAYESER	light	4447450	1305208	1430525	1437800	1249521	1809065	1904144	703865	1315840	1390910	1584035	2112234	1376999	1455507	652243	1334029	757689	2442007	1139840	1283671	1536193	1871503	3318500	1407280
PF3D7_0207600.1-p1	transcript=PF3D7_0207600.1 gene=PF3D7_0207600 organism=Plasmodium_falciparum_3D7 gene_product=serine repeat antigen 5 transcript_product=serine repeat antigen 5 location=Pf3D7_02_v3:303593-307027(-) protein_length=997 sequence_SO=chromosome SO=protein_coding_gene is_pseudo=false	59	PF3D7_0207600.1-p1	PF3D7_0207600.1-p1	PF3D7_0207600.1-p1	NLFSEKEDNENNK	light	3878330	1015126	1359960	1474134	1276561	2549626	1597389	609512	1155115	1048235	1755496	2325800	1042285	963421	399933	1285604	628754	2167520	913546	1042262	1338833	1647717	2895785	1567882
PF3D7_0207600.1-p1	transcript=PF3D7_0207600.1 gene=PF3D7_0207600 organism=Plasmodium_falciparum_3D7 gene_product=serine repeat antigen 5 transcript_product=serine repeat antigen 5 location=Pf3D7_02_v3:303593-307027(-) protein_length=997 sequence_SO=chromosome SO=protein_coding_gene is_pseudo=false	59	PF3D7_0207600.1-p1	PF3D7_0207600.1-p1	PF3D7_0207600.1-p1	NSWGPYWGDEGYFK	light	5339790	2695640	1872090	1457600	4259030	5464730	4307120	2050840	3392620	2116050	2763460	4218030	5393390	3249420	1167390	2760720	1554240	4628570	3502410	2527270	3161430	4769630	3367000	2153030
PF3D7_0207600.1-p1	transcript=PF3D7_0207600.1 gene=PF3D7_0207600 organism=Plasmodium_falciparum_3D7 gene_product=serine repeat antigen 5 transcript_product=serine repeat antigen 5 location=Pf3D7_02_v3:303593-307027(-) protein_length=997 sequence_SO=chromosome SO=protein_coding_gene is_pseudo=false	59	PF3D7_0207600.1-p1	PF3D7_0207600.1-p1	PF3D7_0207600.1-p1	NVDDWIVNK	light	1208530	280223	317279	454961	265897	510703	308614	169124	199285	299574	464375	1036290	435302	352525	111823	460517	205275	724660	686510	281876	274416	430196	1077190	495832
PF3D7_0207600.1-p1	transcript=PF3D7_0207600.1 gene=PF3D7_0207600 organism=Plasmodium_falciparum_3D7 gene_product=serine repeat antigen 5 transcript_product=serine repeat antigen 5 location=Pf3D7_02_v3:303593-307027(-) protein_length=997 sequence_SO=chromosome SO=protein_coding_gene is_pseudo=false	59	PF3D7_0207600.1-p1	PF3D7_0207600.1-p1	PF3D7_0207600.1-p1	NVDDWIVNKR	light	80714700	30932700	37105000	39538500	25166500	48825400	31067700	16227940	22906990	27143300	42771600	55184000	29990000	30950800	15024890	35144600	21162990	53377600	24631300	28403700	33067300	40185900	76021400	41414400
PF3D7_0207600.1-p1	transcript=PF3D7_0207600.1 gene=PF3D7_0207600 organism=Plasmodium_falciparum_3D7 gene_product=serine repeat antigen 5 transcript_product=serine repeat antigen 5 location=Pf3D7_02_v3:303593-307027(-) protein_length=997 sequence_SO=chromosome SO=protein_coding_gene is_pseudo=false	59	PF3D7_0207600.1-p1	PF3D7_0207600.1-p1	PF3D7_0207600.1-p1	NYAIGSDIPEK	light	3137860	1170910	1178820	1423840	1017280	1492920	925308	453867	883994	1196650	1316590	2834080	1288860	1467610	619922	1478940	573942	2643230	1413830	1143570	1408510	1837750	3093440	1530380
PF3D7_0207600.1-p1	transcript=PF3D7_0207600.1 gene=PF3D7_0207600 organism=Plasmodium_falciparum_3D7 gene_product=serine repeat antigen 5 transcript_product=serine repeat antigen 5 location=Pf3D7_02_v3:303593-307027(-) protein_length=997 sequence_SO=chromosome SO=protein_coding_gene is_pseudo=false	59	PF3D7_0207600.1-p1	PF3D7_0207600.1-p1	PF3D7_0207600.1-p1	QDTIQVK	light	122574		29185.4		41609.4	62473.7						116822		28556		64123.4		68240.2	40728.2					40978.1
PF3D7_0207600.1-p1	transcript=PF3D7_0207600.1 gene=PF3D7_0207600 organism=Plasmodium_falciparum_3D7 gene_product=serine repeat antigen 5 transcript_product=serine repeat antigen 5 location=Pf3D7_02_v3:303593-307027(-) protein_length=997 sequence_SO=chromosome SO=protein_coding_gene is_pseudo=false	59	PF3D7_0207600.1-p1	PF3D7_0207600.1-p1	PF3D7_0207600.1-p1	RLLIYHSEENINTLK	light	2366427	700333	839227	1.02795e+06	631196	1323400	848359	374631	710730	660487	926049	1.12824e+06	706086	692591	368024	659336	495826	1432629	595984	652788	824158	955673	2599039	1033190
PF3D7_0207600.1-p1	transcript=PF3D7_0207600.1 gene=PF3D7_0207600 organism=Plasmodium_falciparum_3D7 gene_product=serine repeat antigen 5 transcript_product=serine repeat antigen 5 location=Pf3D7_02_v3:303593-307027(-) protein_length=997 sequence_SO=chromosome SO=protein_coding_gene is_pseudo=false	59	PF3D7_0207600.1-p1	PF3D7_0207600.1-p1	PF3D7_0207600.1-p1	SALLKDYMGLK	light	2000610	1120570	2446020	3619190	358529	208636	170390	420145	592900	449584	957062	476458	548273	390994	236943	581101	458851	172660	382868	627869	331878	867446	4799000	2745320
PF3D7_0207600.1-p1	transcript=PF3D7_0207600.1 gene=PF3D7_0207600 organism=Plasmodium_falciparum_3D7 gene_product=serine repeat antigen 5 transcript_product=serine repeat antigen 5 location=Pf3D7_02_v3:303593-307027(-) protein_length=997 sequence_SO=chromosome SO=protein_coding_gene is_pseudo=false	59	PF3D7_0207600.1-p1	PF3D7_0207600.1-p1	PF3D7_0207600.1-p1	SYAFNPENYEK	light	66415400	28247600	30772300	35899200	23154900	27051300	19055600	12644200	21352500	25706100	36791500	51566100	29631500	28199300	14429400	32406500	19071500	47211700	32611600	29216300	30916900	39352300	70345800	46337400
PF3D7_0207600.1-p1	transcript=PF3D7_0207600.1 gene=PF3D7_0207600 organism=Plasmodium_falciparum_3D7 gene_product=serine repeat antigen 5 transcript_product=serine repeat antigen 5 location=Pf3D7_02_v3:303593-307027(-) protein_length=997 sequence_SO=chromosome SO=protein_coding_gene is_pseudo=false	59	PF3D7_0207600.1-p1	PF3D7_0207600.1-p1	PF3D7_0207600.1-p1	TEVMNKGSVIAYIK	light																							157330
PF3D7_0207600.1-p1	transcript=PF3D7_0207600.1 gene=PF3D7_0207600 organism=Plasmodium_falciparum_3D7 gene_product=serine repeat antigen 5 transcript_product=serine repeat antigen 5 location=Pf3D7_02_v3:303593-307027(-) protein_length=997 sequence_SO=chromosome SO=protein_coding_gene is_pseudo=false	59	PF3D7_0207600.1-p1	PF3D7_0207600.1-p1	PF3D7_0207600.1-p1	TNENNDKSELIK	light	539287	50896.7	86914.7	114015	138793	284923	148822		126539		117233	222794	156959	134692		133490	69752.5	255522	52588.9		95747.3	143141	233208	53798.7
PF3D7_0207600.1-p1	transcript=PF3D7_0207600.1 gene=PF3D7_0207600 organism=Plasmodium_falciparum_3D7 gene_product=serine repeat antigen 5 transcript_product=serine repeat antigen 5 location=Pf3D7_02_v3:303593-307027(-) protein_length=997 sequence_SO=chromosome SO=protein_coding_gene is_pseudo=false	59	PF3D7_0207600.1-p1	PF3D7_0207600.1-p1	PF3D7_0207600.1-p1	TNNAISFESNSGSLEK	light	62844700	17552700	25525500	30999500	21751900	43073000	26176400	11698500	21163900	23467100	35416600	39294900	17624900	15656600	7798370	17101500	10419700	43281600	15664600	25313400	27948200	29557900	57401400	34007100
PF3D7_0207600.1-p1	transcript=PF3D7_0207600.1 gene=PF3D7_0207600 organism=Plasmodium_falciparum_3D7 gene_product=serine repeat antigen 5 transcript_product=serine repeat antigen 5 location=Pf3D7_02_v3:303593-307027(-) protein_length=997 sequence_SO=chromosome SO=protein_coding_gene is_pseudo=false	59	PF3D7_0207600.1-p1	PF3D7_0207600.1-p1	PF3D7_0207600.1-p1	TNNAISFESNSGSLEKK	light	19620330	4111140	7710700	9393260	6112840	13664880	6980530	3273210	5544290	7323340	11239790	13503570	3037430	2936220	1613873	3526370	2388560	13901440	3538740	7922460	8817900	6744710	19805660	9700140
PF3D7_0207600.1-p1	transcript=PF3D7_0207600.1 gene=PF3D7_0207600 organism=Plasmodium_falciparum_3D7 gene_product=serine repeat antigen 5 transcript_product=serine repeat antigen 5 location=Pf3D7_02_v3:303593-307027(-) protein_length=997 sequence_SO=chromosome SO=protein_coding_gene is_pseudo=false	59	PF3D7_0207600.1-p1	PF3D7_0207600.1-p1	PF3D7_0207600.1-p1	TSPGLCLSK	light	1068410	510126	691398	880091	131074	131034	117253	134173	87216.5	361422	696955	2304580	269592	287344	187970	1008100	155721	731479	893346	248667	766533	466867	758405	1147530
PF3D7_0207600.1-p1	transcript=PF3D7_0207600.1 gene=PF3D7_0207600 organism=Plasmodium_falciparum_3D7 gene_product=serine repeat antigen 5 transcript_product=serine repeat antigen 5 location=Pf3D7_02_v3:303593-307027(-) protein_length=997 sequence_SO=chromosome SO=protein_coding_gene is_pseudo=false	59	PF3D7_0207600.1-p1	PF3D7_0207600.1-p1	PF3D7_0207600.1-p1	VEDHWMNLWDNGK	light	19703400	7797580	6823830	7851320	6114960	9966990	6944100	4736470	5919280	6686570	8970320	12875420	8062190	6264710	3735430	6993120	4456190	10520650	8603340	6756560	6254220	9198370	18069820	8906660
PF3D7_0207600.1-p1	transcript=PF3D7_0207600.1 gene=PF3D7_0207600 organism=Plasmodium_falciparum_3D7 gene_product=serine repeat antigen 5 transcript_product=serine repeat antigen 5 location=Pf3D7_02_v3:303593-307027(-) protein_length=997 sequence_SO=chromosome SO=protein_coding_gene is_pseudo=false	59	PF3D7_0207600.1-p1	PF3D7_0207600.1-p1	PF3D7_0207600.1-p1	VGEQCPKVEDHWMNLWDNGK	light	3464270	1318040	2542180	3548700	693535	2075590	508970	484167	667512	1415070	2517800	1317570	536800	546797	785298	1071970	896742	1487630	751314	1301700	1218120	1174690	6151980	3064300
PF3D7_0207600.1-p1	transcript=PF3D7_0207600.1 gene=PF3D7_0207600 organism=Plasmodium_falciparum_3D7 gene_product=serine repeat antigen 5 transcript_product=serine repeat antigen 5 location=Pf3D7_02_v3:303593-307027(-) protein_length=997 sequence_SO=chromosome SO=protein_coding_gene is_pseudo=false	59	PF3D7_0207600.1-p1	PF3D7_0207600.1-p1	PF3D7_0207600.1-p1	VHVYHILK	light	5096040	1780520	3560280	4723360	1541410	1243390	1813020	1143580	1649370	1350420	3644690	3089850	2021690	1435220	567528	2453730	1060340	1123610	1136930	1322910	1334360	2655710	7424830	4522050
PF3D7_0207600.1-p1	transcript=PF3D7_0207600.1 gene=PF3D7_0207600 organism=Plasmodium_falciparum_3D7 gene_product=serine repeat antigen 5 transcript_product=serine repeat antigen 5 location=Pf3D7_02_v3:303593-307027(-) protein_length=997 sequence_SO=chromosome SO=protein_coding_gene is_pseudo=false	59	PF3D7_0207600.1-p1	PF3D7_0207600.1-p1	PF3D7_0207600.1-p1	VQNLCGDDTADHAVNIVGYGNYVNSEGEK	light	3384860	1183760	1554090	1441420	714837	1436440	547882	348977	857105	1007980	1130160	1543810	1359640	690411	613321	1031630	574578	1278020	975570	834884	1133730	1356520	4036310	1488970
PF3D7_0207600.1-p1	transcript=PF3D7_0207600.1 gene=PF3D7_0207600 organism=Plasmodium_falciparum_3D7 gene_product=serine repeat antigen 5 transcript_product=serine repeat antigen 5 location=Pf3D7_02_v3:303593-307027(-) protein_length=997 sequence_SO=chromosome SO=protein_coding_gene is_pseudo=false	59	PF3D7_0207600.1-p1	PF3D7_0207600.1-p1	PF3D7_0207600.1-p1	WKVYGETK	light	5504030	1280230	2477910	2398700	3594540	5483750	3292720	1668900	2654360	1634900	3557100	1680740	2656060	3609590	1561790	3147620	2221000	3114480	1199540	1848280	2857150	3142550	1245360	2796810
PF3D7_0207600.1-p1	transcript=PF3D7_0207600.1 gene=PF3D7_0207600 organism=Plasmodium_falciparum_3D7 gene_product=serine repeat antigen 5 transcript_product=serine repeat antigen 5 location=Pf3D7_02_v3:303593-307027(-) protein_length=997 sequence_SO=chromosome SO=protein_coding_gene is_pseudo=false	59	PF3D7_0207600.1-p1	PF3D7_0207600.1-p1	PF3D7_0207600.1-p1	YHLETIR	light	38029600	18190700	17668500	30188800	14498400	21306900	18918700	11952300	16355100	14529800	34917200	36808600	18260000	19017200	8732480	22515900	10232600	24926100	23543800	13278000	15842000	33048400	39781200	27952300
PF3D7_0207600.1-p1	transcript=PF3D7_0207600.1 gene=PF3D7_0207600 organism=Plasmodium_falciparum_3D7 gene_product=serine repeat antigen 5 transcript_product=serine repeat antigen 5 location=Pf3D7_02_v3:303593-307027(-) protein_length=997 sequence_SO=chromosome SO=protein_coding_gene is_pseudo=false	59	PF3D7_0207600.1-p1	PF3D7_0207600.1-p1	PF3D7_0207600.1-p1	YIDTQDVNK	light	3058060	990671	1193940	1390560	1480850	3482760	1836240	695335	1081110	1209240	1792350	3090330	1126100	1269210	523195	1278250	686587	2910610	1198910	1208420	1550690	1350070	1871560	1528010
PF3D7_0207600.1-p1	transcript=PF3D7_0207600.1 gene=PF3D7_0207600 organism=Plasmodium_falciparum_3D7 gene_product=serine repeat antigen 5 transcript_product=serine repeat antigen 5 location=Pf3D7_02_v3:303593-307027(-) protein_length=997 sequence_SO=chromosome SO=protein_coding_gene is_pseudo=false	59	PF3D7_0207600.1-p1	PF3D7_0207600.1-p1	PF3D7_0207600.1-p1	YIDTQDVNKK	light	35703400	366459	13161910	17650920	11276910	27512500	12861520	5845570	9223720	11914220	18874700	27086200	10555590	11493000	269659	15370050	8881890	28345800	8518750	10381210	15034010	17797470	29552380	16129520
PF3D7_0207600.1-p1	transcript=PF3D7_0207600.1 gene=PF3D7_0207600 organism=Plasmodium_falciparum_3D7 gene_product=serine repeat antigen 5 transcript_product=serine repeat antigen 5 location=Pf3D7_02_v3:303593-307027(-) protein_length=997 sequence_SO=chromosome SO=protein_coding_gene is_pseudo=false	59	PF3D7_0207600.1-p1	PF3D7_0207600.1-p1	PF3D7_0207600.1-p1	YLINEKETPFTNILIHAYK	light	1418930	752684	988462	1242750	805073	1850350	566815	735884	703335	813520	1403370	1374100	479457	749296	381050	1145590	743337	1623530	730141	1364600	872984	1213410	2365810	1504210
PF3D7_0207600.1-p1	transcript=PF3D7_0207600.1 gene=PF3D7_0207600 organism=Plasmodium_falciparum_3D7 gene_product=serine repeat antigen 5 transcript_product=serine repeat antigen 5 location=Pf3D7_02_v3:303593-307027(-) protein_length=997 sequence_SO=chromosome SO=protein_coding_gene is_pseudo=false	59	PF3D7_0207600.1-p1	PF3D7_0207600.1-p1	PF3D7_0207600.1-p1	YLSEDIVSK	light	48446500	17653500	19702300	24259000	19304400	40202200	26154100	11703500	13942200	19056000	34502200	57306500	20577900	20996800	8686900	29098200	11914800	46667900	21071800	18258400	24270400	28779300	35750900	30356600
PF3D7_0207600.1-p1	transcript=PF3D7_0207600.1 gene=PF3D7_0207600 organism=Plasmodium_falciparum_3D7 gene_product=serine repeat antigen 5 transcript_product=serine repeat antigen 5 location=Pf3D7_02_v3:303593-307027(-) protein_length=997 sequence_SO=chromosome SO=protein_coding_gene is_pseudo=false	59	PF3D7_0207600.1-p1	PF3D7_0207600.1-p1	PF3D7_0207600.1-p1	YVKLPSNGTTGEQGSSTGTVR	light	5418100	1029030	2318800	3068610	1288380	2965100	1714470	726858	1271900	2233930	3142890	4202000	660548	528582	429157	781526	473283	4339260	957789	2279220	2557660	1433920	4817140	2875830
PF3D7_0207700.1-p1	transcript=PF3D7_0207700.1 gene=PF3D7_0207700 organism=Plasmodium_falciparum_3D7 gene_product=serine repeat antigen 4 transcript_product=serine repeat antigen 4 location=Pf3D7_02_v3:308847-312155(-) protein_length=962 sequence_SO=chromosome SO=protein_coding_gene is_pseudo=false	45	PF3D7_0207700.1-p1	PF3D7_0207700.1-p1	PF3D7_0207700.1-p1	AENVLGYELNGK	light	4460740	1141770	1182420	1256610	2534890	3270390	2026420	997633	1398810	1433930	3062970	2756050	2162750	2170360	854583	2480170	963029	2575510	1420050	1087770	1390180	2269760	3592010	1932500
PF3D7_0207700.1-p1	transcript=PF3D7_0207700.1 gene=PF3D7_0207700 organism=Plasmodium_falciparum_3D7 gene_product=serine repeat antigen 4 transcript_product=serine repeat antigen 4 location=Pf3D7_02_v3:308847-312155(-) protein_length=962 sequence_SO=chromosome SO=protein_coding_gene is_pseudo=false	45	PF3D7_0207700.1-p1	PF3D7_0207700.1-p1	PF3D7_0207700.1-p1	AENVLGYELNGKK	light	2026342	452483	614984	624648	1118128	1691646	1134717	426495	748977	677389	1525298	1479194	750333	1109663	515250	1188413	440031	1300872	380329	546282	608933	1030971	1905324	846002
PF3D7_0207700.1-p1	transcript=PF3D7_0207700.1 gene=PF3D7_0207700 organism=Plasmodium_falciparum_3D7 gene_product=serine repeat antigen 4 transcript_product=serine repeat antigen 4 location=Pf3D7_02_v3:308847-312155(-) protein_length=962 sequence_SO=chromosome SO=protein_coding_gene is_pseudo=false	45	PF3D7_0207700.1-p1	PF3D7_0207700.1-p1	PF3D7_0207700.1-p1	DHQLGNVQDVFNNLTK	light	1528292	479517	495626	487428	562342	1154709	720359	479070	463800	706467	886624	876457	984119	919851	263231	956785	516093	900410	604324	423144	403963	779584	1665664	546775
PF3D7_0207700.1-p1	transcript=PF3D7_0207700.1 gene=PF3D7_0207700 organism=Plasmodium_falciparum_3D7 gene_product=serine repeat antigen 4 transcript_product=serine repeat antigen 4 location=Pf3D7_02_v3:308847-312155(-) protein_length=962 sequence_SO=chromosome SO=protein_coding_gene is_pseudo=false	45	PF3D7_0207700.1-p1	PF3D7_0207700.1-p1	PF3D7_0207700.1-p1	DMHSFVK	light	3153810	940311	1036620	1023670	1629670	2333150	2016560	724138	1264000	1107890	2589210	1946590	2321860	1975630	718026	2214630	766498	2044500	952691	688196	959647	1786070	3080600	1621140
PF3D7_0207700.1-p1	transcript=PF3D7_0207700.1 gene=PF3D7_0207700 organism=Plasmodium_falciparum_3D7 gene_product=serine repeat antigen 4 transcript_product=serine repeat antigen 4 location=Pf3D7_02_v3:308847-312155(-) protein_length=962 sequence_SO=chromosome SO=protein_coding_gene is_pseudo=false	45	PF3D7_0207700.1-p1	PF3D7_0207700.1-p1	PF3D7_0207700.1-p1	EHDIYNYYLK	light	2911750	625719	373340	381952	1701047	2188917	1619683	588373	756031	512855	1402208	2705382	1724605	1460501	422122	1662097	326035	1762850	1534363	423874	634009	1233409	1640737	785098
PF3D7_0207700.1-p1	transcript=PF3D7_0207700.1 gene=PF3D7_0207700 organism=Plasmodium_falciparum_3D7 gene_product=serine repeat antigen 4 transcript_product=serine repeat antigen 4 location=Pf3D7_02_v3:308847-312155(-) protein_length=962 sequence_SO=chromosome SO=protein_coding_gene is_pseudo=false	45	PF3D7_0207700.1-p1	PF3D7_0207700.1-p1	PF3D7_0207700.1-p1	ELLHFENVNSALK	light	2490810	765583	547958	599937	1420501	1043479	1042620	566907	464178	850881	1643011	2309901	2105332	1953958	553483	1582614	501896	1787925	855289	575398	482274	1279314	2323798	959126
PF3D7_0207700.1-p1	transcript=PF3D7_0207700.1 gene=PF3D7_0207700 organism=Plasmodium_falciparum_3D7 gene_product=serine repeat antigen 4 transcript_product=serine repeat antigen 4 location=Pf3D7_02_v3:308847-312155(-) protein_length=962 sequence_SO=chromosome SO=protein_coding_gene is_pseudo=false	45	PF3D7_0207700.1-p1	PF3D7_0207700.1-p1	PF3D7_0207700.1-p1	EQEASPAEGLSGVLNPTK	light	418815			61114.9		97923.8	96614.9				288052	317667						284994			91477.3		245828
PF3D7_0207700.1-p1	transcript=PF3D7_0207700.1 gene=PF3D7_0207700 organism=Plasmodium_falciparum_3D7 gene_product=serine repeat antigen 4 transcript_product=serine repeat antigen 4 location=Pf3D7_02_v3:308847-312155(-) protein_length=962 sequence_SO=chromosome SO=protein_coding_gene is_pseudo=false	45	PF3D7_0207700.1-p1	PF3D7_0207700.1-p1	PF3D7_0207700.1-p1	ESYILESK	light	1068430	246334			521383	556201	607537	329493	196258	188123	804867	670465	343234	572031		434492		574857	473982	226135	183132	550822		293634
PF3D7_0207700.1-p1	transcript=PF3D7_0207700.1 gene=PF3D7_0207700 organism=Plasmodium_falciparum_3D7 gene_product=serine repeat antigen 4 transcript_product=serine repeat antigen 4 location=Pf3D7_02_v3:308847-312155(-) protein_length=962 sequence_SO=chromosome SO=protein_coding_gene is_pseudo=false	45	PF3D7_0207700.1-p1	PF3D7_0207700.1-p1	PF3D7_0207700.1-p1	ESYILESKDYVLGEGMPEK	light	99145.9				127631	80513.9						45453	81234.8			44086.5		105385				101700		62887
PF3D7_0207700.1-p1	transcript=PF3D7_0207700.1 gene=PF3D7_0207700 organism=Plasmodium_falciparum_3D7 gene_product=serine repeat antigen 4 transcript_product=serine repeat antigen 4 location=Pf3D7_02_v3:308847-312155(-) protein_length=962 sequence_SO=chromosome SO=protein_coding_gene is_pseudo=false	45	PF3D7_0207700.1-p1	PF3D7_0207700.1-p1	PF3D7_0207700.1-p1	EVNMNGVLKDHQLGNVQDVFNNLTK	light	1218890	1479630	1931120	2404140	431094	928097	799738	1472567	1042810	557151	1957131	2026610	1014300	1010170	199059	1217550	2037392	1185100	2488080	1907577	1091250	2230608	3248790	1896969
PF3D7_0207700.1-p1	transcript=PF3D7_0207700.1 gene=PF3D7_0207700 organism=Plasmodium_falciparum_3D7 gene_product=serine repeat antigen 4 transcript_product=serine repeat antigen 4 location=Pf3D7_02_v3:308847-312155(-) protein_length=962 sequence_SO=chromosome SO=protein_coding_gene is_pseudo=false	45	PF3D7_0207700.1-p1	PF3D7_0207700.1-p1	PF3D7_0207700.1-p1	EVTSEEKIQIIHLLK	light	1078780	277885	241466	326127	619143	921836	596269	211787	342241	327492	810834	609958	348341	604140	210363	658312	219261	565837	250050	223089	234527	545025	1140570	566085
PF3D7_0207700.1-p1	transcript=PF3D7_0207700.1 gene=PF3D7_0207700 organism=Plasmodium_falciparum_3D7 gene_product=serine repeat antigen 4 transcript_product=serine repeat antigen 4 location=Pf3D7_02_v3:308847-312155(-) protein_length=962 sequence_SO=chromosome SO=protein_coding_gene is_pseudo=false	45	PF3D7_0207700.1-p1	PF3D7_0207700.1-p1	PF3D7_0207700.1-p1	GFLPTESNYPYDQSK	light	18739300	4976140	4103160	4921860	9617360	10883300	8364740	4069500	6757180	5644740	10882200	9995240	10625700	10125200	3445620	9376320	2563610	10755800	5298540	4251520	5186540	9447690	15339500	7123900
PF3D7_0207700.1-p1	transcript=PF3D7_0207700.1 gene=PF3D7_0207700 organism=Plasmodium_falciparum_3D7 gene_product=serine repeat antigen 4 transcript_product=serine repeat antigen 4 location=Pf3D7_02_v3:308847-312155(-) protein_length=962 sequence_SO=chromosome SO=protein_coding_gene is_pseudo=false	45	PF3D7_0207700.1-p1	PF3D7_0207700.1-p1	PF3D7_0207700.1-p1	GKEQEASPAEGLSGVLNPTK	light	1518970	22217.1	215406	424727	296967	829609	1532324	61077.3	234408	2236038	1039720	1075960	135397	80681.6		57053.5		1337710	1570777	392802	542340	159851	4926290	618788
PF3D7_0207700.1-p1	transcript=PF3D7_0207700.1 gene=PF3D7_0207700 organism=Plasmodium_falciparum_3D7 gene_product=serine repeat antigen 4 transcript_product=serine repeat antigen 4 location=Pf3D7_02_v3:308847-312155(-) protein_length=962 sequence_SO=chromosome SO=protein_coding_gene is_pseudo=false	45	PF3D7_0207700.1-p1	PF3D7_0207700.1-p1	PF3D7_0207700.1-p1	GLVKYNHEFEVGDNSCSR	light	75804.1		47341.6	123896		146688					83899.6	42779				26235.4							378503	147477
PF3D7_0207700.1-p1	transcript=PF3D7_0207700.1 gene=PF3D7_0207700 organism=Plasmodium_falciparum_3D7 gene_product=serine repeat antigen 4 transcript_product=serine repeat antigen 4 location=Pf3D7_02_v3:308847-312155(-) protein_length=962 sequence_SO=chromosome SO=protein_coding_gene is_pseudo=false	45	PF3D7_0207700.1-p1	PF3D7_0207700.1-p1	PF3D7_0207700.1-p1	GSVIAYVK	light	1564960	527718	641174	663422	889046	1032050	1005460	600946	438059	564118	1439100	2467120	1075970	1069290	436262	1501650	474890	747147	866472	384736	418798	798141		968078
PF3D7_0207700.1-p1	transcript=PF3D7_0207700.1 gene=PF3D7_0207700 organism=Plasmodium_falciparum_3D7 gene_product=serine repeat antigen 4 transcript_product=serine repeat antigen 4 location=Pf3D7_02_v3:308847-312155(-) protein_length=962 sequence_SO=chromosome SO=protein_coding_gene is_pseudo=false	45	PF3D7_0207700.1-p1	PF3D7_0207700.1-p1	PF3D7_0207700.1-p1	GYIAYESEAFQK	light	7666330	2150220	2013890	2195720	4144480	4637700	4755350	1739530	2758270	2663750	5604370	5075840	4696810	4560870	1433210	4500160	1728460	4332170	2785040	1999670	2209470	3831300	6787970	3827250
PF3D7_0207700.1-p1	transcript=PF3D7_0207700.1 gene=PF3D7_0207700 organism=Plasmodium_falciparum_3D7 gene_product=serine repeat antigen 4 transcript_product=serine repeat antigen 4 location=Pf3D7_02_v3:308847-312155(-) protein_length=962 sequence_SO=chromosome SO=protein_coding_gene is_pseudo=false	45	PF3D7_0207700.1-p1	PF3D7_0207700.1-p1	PF3D7_0207700.1-p1	GYIAYESEAFQKDMHSFVK	light	1701510	446980	623462	1185720	983452	1717160	781128	388509	223752	961896	1601360	579162		670694		949039	431404	1107610		387027	288132	1141750	1989370	1489280
PF3D7_0207700.1-p1	transcript=PF3D7_0207700.1 gene=PF3D7_0207700 organism=Plasmodium_falciparum_3D7 gene_product=serine repeat antigen 4 transcript_product=serine repeat antigen 4 location=Pf3D7_02_v3:308847-312155(-) protein_length=962 sequence_SO=chromosome SO=protein_coding_gene is_pseudo=false	45	PF3D7_0207700.1-p1	PF3D7_0207700.1-p1	PF3D7_0207700.1-p1	IEIPPLVKPENHK	light	4528870	893590	764926	920399	2179104	2664129	2496726	844247	1057830	1162159	2630363	3066487	2246015	2460323	565472	2511783	725749	2650590	1337120	850261	1155477	1860788	3472850	1471425
PF3D7_0207700.1-p1	transcript=PF3D7_0207700.1 gene=PF3D7_0207700 organism=Plasmodium_falciparum_3D7 gene_product=serine repeat antigen 4 transcript_product=serine repeat antigen 4 location=Pf3D7_02_v3:308847-312155(-) protein_length=962 sequence_SO=chromosome SO=protein_coding_gene is_pseudo=false	45	PF3D7_0207700.1-p1	PF3D7_0207700.1-p1	PF3D7_0207700.1-p1	INVEDQK	light	277395	10697.2		29860.5	233363	329937	173300		11542.7	30418.8	270272	511568		113635		300790	47078.9	189264	66920.7		49982.8	128968	59675.5
PF3D7_0207700.1-p1	transcript=PF3D7_0207700.1 gene=PF3D7_0207700 organism=Plasmodium_falciparum_3D7 gene_product=serine repeat antigen 4 transcript_product=serine repeat antigen 4 location=Pf3D7_02_v3:308847-312155(-) protein_length=962 sequence_SO=chromosome SO=protein_coding_gene is_pseudo=false	45	PF3D7_0207700.1-p1	PF3D7_0207700.1-p1	PF3D7_0207700.1-p1	IQIIHLLK	light	701134	234385	180320	310938	288430	102557	195704	146727	192736		506564	351545	712255	431912	88532.9	318677	104045	151093	119255	127392		332799	692272	406165
PF3D7_0207700.1-p1	transcript=PF3D7_0207700.1 gene=PF3D7_0207700 organism=Plasmodium_falciparum_3D7 gene_product=serine repeat antigen 4 transcript_product=serine repeat antigen 4 location=Pf3D7_02_v3:308847-312155(-) protein_length=962 sequence_SO=chromosome SO=protein_coding_gene is_pseudo=false	45	PF3D7_0207700.1-p1	PF3D7_0207700.1-p1	PF3D7_0207700.1-p1	ITAQDDEESSEYHLSESIK	light	5830170	1803000	1597970	1749810	2545160	3320150	3222250	1338600	2351430	2265580	3914110	3786480	3616460	3285340	1354040	3424600	1590980	3581160	1513700	1650480	1881270	2980140	3670560	2474270
PF3D7_0207700.1-p1	transcript=PF3D7_0207700.1 gene=PF3D7_0207700 organism=Plasmodium_falciparum_3D7 gene_product=serine repeat antigen 4 transcript_product=serine repeat antigen 4 location=Pf3D7_02_v3:308847-312155(-) protein_length=962 sequence_SO=chromosome SO=protein_coding_gene is_pseudo=false	45	PF3D7_0207700.1-p1	PF3D7_0207700.1-p1	PF3D7_0207700.1-p1	ITAQDDEESSEYHLSESIKNLLK	light	227541	47784.2	92703.8	154918	217345	519650	108060	68625.7	43164.1	156329	379392	188956		94903.7	67612	249561	126163	169082		122595	46166.4	171960	398935	307122
PF3D7_0207700.1-p1	transcript=PF3D7_0207700.1 gene=PF3D7_0207700 organism=Plasmodium_falciparum_3D7 gene_product=serine repeat antigen 4 transcript_product=serine repeat antigen 4 location=Pf3D7_02_v3:308847-312155(-) protein_length=962 sequence_SO=chromosome SO=protein_coding_gene is_pseudo=false	45	PF3D7_0207700.1-p1	PF3D7_0207700.1-p1	PF3D7_0207700.1-p1	LLEEHKEENDNVLYHK	light	3313278	602153	711163	956252	1529439	2814280	1829972	467412	977349	914623	2287002	1256532	1290678	1416866	493022	1576498	602240	1821461	412903	576704	839284	1211285	3583665	1254218
PF3D7_0207700.1-p1	transcript=PF3D7_0207700.1 gene=PF3D7_0207700 organism=Plasmodium_falciparum_3D7 gene_product=serine repeat antigen 4 transcript_product=serine repeat antigen 4 location=Pf3D7_02_v3:308847-312155(-) protein_length=962 sequence_SO=chromosome SO=protein_coding_gene is_pseudo=false	45	PF3D7_0207700.1-p1	PF3D7_0207700.1-p1	PF3D7_0207700.1-p1	LVKDEIMNK	light	5979760	1518770	1662780	1799420	3157740	5067100	3411620	1136300	1721270	1892650	4315940	3405510	2462760	2912950	1101480	3427910	1327440	3215470	1051640	1265820	1654980	2689800	5300130	2757180
PF3D7_0207700.1-p1	transcript=PF3D7_0207700.1 gene=PF3D7_0207700 organism=Plasmodium_falciparum_3D7 gene_product=serine repeat antigen 4 transcript_product=serine repeat antigen 4 location=Pf3D7_02_v3:308847-312155(-) protein_length=962 sequence_SO=chromosome SO=protein_coding_gene is_pseudo=false	45	PF3D7_0207700.1-p1	PF3D7_0207700.1-p1	PF3D7_0207700.1-p1	NCALSWAFASK	light	614474	608035	474520	584988	1281400	752698	689865	1026160	1000160	514914	668885	1339950	511472	466863	385750	527487	1331180	1100910	1433980	692758	444777	680976		746911
PF3D7_0207700.1-p1	transcript=PF3D7_0207700.1 gene=PF3D7_0207700 organism=Plasmodium_falciparum_3D7 gene_product=serine repeat antigen 4 transcript_product=serine repeat antigen 4 location=Pf3D7_02_v3:308847-312155(-) protein_length=962 sequence_SO=chromosome SO=protein_coding_gene is_pseudo=false	45	PF3D7_0207700.1-p1	PF3D7_0207700.1-p1	PF3D7_0207700.1-p1	NINDSCFK	light	953629	280001	488623	606855	397977	722721	282469	127914	130546	279145	695401	731764	210488	469498	264061	804988	222195	541400	193441	163359	368558	410317	1143060	831974
PF3D7_0207700.1-p1	transcript=PF3D7_0207700.1 gene=PF3D7_0207700 organism=Plasmodium_falciparum_3D7 gene_product=serine repeat antigen 4 transcript_product=serine repeat antigen 4 location=Pf3D7_02_v3:308847-312155(-) protein_length=962 sequence_SO=chromosome SO=protein_coding_gene is_pseudo=false	45	PF3D7_0207700.1-p1	PF3D7_0207700.1-p1	PF3D7_0207700.1-p1	NKTGLLLPQLSYDLTYK	light	1978807	488731	514738	442955	653686	1920974	997926	370292	357683	619243	1343980	1314497	284521	817010	410569	968136	376328	1580130	414218	568570	960141	1044370	2203210	696534
PF3D7_0207700.1-p1	transcript=PF3D7_0207700.1 gene=PF3D7_0207700 organism=Plasmodium_falciparum_3D7 gene_product=serine repeat antigen 4 transcript_product=serine repeat antigen 4 location=Pf3D7_02_v3:308847-312155(-) protein_length=962 sequence_SO=chromosome SO=protein_coding_gene is_pseudo=false	45	PF3D7_0207700.1-p1	PF3D7_0207700.1-p1	PF3D7_0207700.1-p1	NNNFTEFTQNK	light	5926020	1512340	1638680	1598890	2885970	4221160	3371930	1153730	1976940	1972830	3863970	4069350	2859970	2964660	1018120	3133580	1192670	3751420	1265520	1612910	1962220	2828370	5101570	2596410
PF3D7_0207700.1-p1	transcript=PF3D7_0207700.1 gene=PF3D7_0207700 organism=Plasmodium_falciparum_3D7 gene_product=serine repeat antigen 4 transcript_product=serine repeat antigen 4 location=Pf3D7_02_v3:308847-312155(-) protein_length=962 sequence_SO=chromosome SO=protein_coding_gene is_pseudo=false	45	PF3D7_0207700.1-p1	PF3D7_0207700.1-p1	PF3D7_0207700.1-p1	NSYVYGQDTTPVENEAPR	light	12928930	2385306	2534524	3923034	4258232	11084840	5947486	2184073	4150216	5226092	12218210	10644500	2704820	1744854	1060272	2657321	1068970	11901060	2235355	4375203	5518308	3733145	9326920	5933808
PF3D7_0207700.1-p1	transcript=PF3D7_0207700.1 gene=PF3D7_0207700 organism=Plasmodium_falciparum_3D7 gene_product=serine repeat antigen 4 transcript_product=serine repeat antigen 4 location=Pf3D7_02_v3:308847-312155(-) protein_length=962 sequence_SO=chromosome SO=protein_coding_gene is_pseudo=false	45	PF3D7_0207700.1-p1	PF3D7_0207700.1-p1	PF3D7_0207700.1-p1	NVNDWMK	light	1539680		162252	625484	659240	1283530	879155	279019		385476	1372080	1577650	562184	683203		1305600	189490	864974	383007	224163	410048	625537	1321260	913410
PF3D7_0207700.1-p1	transcript=PF3D7_0207700.1 gene=PF3D7_0207700 organism=Plasmodium_falciparum_3D7 gene_product=serine repeat antigen 4 transcript_product=serine repeat antigen 4 location=Pf3D7_02_v3:308847-312155(-) protein_length=962 sequence_SO=chromosome SO=protein_coding_gene is_pseudo=false	45	PF3D7_0207700.1-p1	PF3D7_0207700.1-p1	PF3D7_0207700.1-p1	QPITSIQVHSWTGTK	light	1314063	304685	162806	111446	610323	840066	561441	188004	505575	219368	575897	714669	1345957	805899	227586	558322	240177	496971	644698	234844	364180	456978	792604	194058
PF3D7_0207700.1-p1	transcript=PF3D7_0207700.1 gene=PF3D7_0207700 organism=Plasmodium_falciparum_3D7 gene_product=serine repeat antigen 4 transcript_product=serine repeat antigen 4 location=Pf3D7_02_v3:308847-312155(-) protein_length=962 sequence_SO=chromosome SO=protein_coding_gene is_pseudo=false	45	PF3D7_0207700.1-p1	PF3D7_0207700.1-p1	PF3D7_0207700.1-p1	SEDTEIELSSELAPPEMQTK	light	1608150	509724	1194960	1013760	1031400	1340760	652694	279813	335662	1048710	1261080	1415230	297681	976067	495478	1257440	395390	854114	699713	494484	450154	943385	2529220	1404050
PF3D7_0207700.1-p1	transcript=PF3D7_0207700.1 gene=PF3D7_0207700 organism=Plasmodium_falciparum_3D7 gene_product=serine repeat antigen 4 transcript_product=serine repeat antigen 4 location=Pf3D7_02_v3:308847-312155(-) protein_length=962 sequence_SO=chromosome SO=protein_coding_gene is_pseudo=false	45	PF3D7_0207700.1-p1	PF3D7_0207700.1-p1	PF3D7_0207700.1-p1	SEDTEIELSSELAPPEMQTKFDK	light	849082	258870	303420	371938	482850	653006	396925	233076	189179	319372	736060	475441	100992	409750	169527	489649	235760	490540	218307	385727	224205	528718	1227150	434529
PF3D7_0207700.1-p1	transcript=PF3D7_0207700.1 gene=PF3D7_0207700 organism=Plasmodium_falciparum_3D7 gene_product=serine repeat antigen 4 transcript_product=serine repeat antigen 4 location=Pf3D7_02_v3:308847-312155(-) protein_length=962 sequence_SO=chromosome SO=protein_coding_gene is_pseudo=false	45	PF3D7_0207700.1-p1	PF3D7_0207700.1-p1	PF3D7_0207700.1-p1	SMNKNSYVYGQDTTPVENEAPR	light	2053350	503082	817184	1609360	1276620	4158610	869574	527682	708406	1161500	3595400	1811650	61706.2			549123	375164	1909220	268314	923934	1093310	145206	2588480	226621
PF3D7_0207700.1-p1	transcript=PF3D7_0207700.1 gene=PF3D7_0207700 organism=Plasmodium_falciparum_3D7 gene_product=serine repeat antigen 4 transcript_product=serine repeat antigen 4 location=Pf3D7_02_v3:308847-312155(-) protein_length=962 sequence_SO=chromosome SO=protein_coding_gene is_pseudo=false	45	PF3D7_0207700.1-p1	PF3D7_0207700.1-p1	PF3D7_0207700.1-p1	SYTSQNIVDK	light	1148830	352362	264310	254533	608507	853765	910780	273608	345867	320297	909324	1145090	982070	800677	255586	884307	208268	846738	319422	276708	434416	373300	714716	587315
PF3D7_0207700.1-p1	transcript=PF3D7_0207700.1 gene=PF3D7_0207700 organism=Plasmodium_falciparum_3D7 gene_product=serine repeat antigen 4 transcript_product=serine repeat antigen 4 location=Pf3D7_02_v3:308847-312155(-) protein_length=962 sequence_SO=chromosome SO=protein_coding_gene is_pseudo=false	45	PF3D7_0207700.1-p1	PF3D7_0207700.1-p1	PF3D7_0207700.1-p1	TGLLLPQLSYDLTYK	light	2033170	656351	821719	1294950	955676	1299780	1374670	602107	1113800	821387	1241520	1441050	1354660	1191510	760210	1185940	727975	1442930	813012	1130950	1202270	997504	1593390	1125150
PF3D7_0207700.1-p1	transcript=PF3D7_0207700.1 gene=PF3D7_0207700 organism=Plasmodium_falciparum_3D7 gene_product=serine repeat antigen 4 transcript_product=serine repeat antigen 4 location=Pf3D7_02_v3:308847-312155(-) protein_length=962 sequence_SO=chromosome SO=protein_coding_gene is_pseudo=false	45	PF3D7_0207700.1-p1	PF3D7_0207700.1-p1	PF3D7_0207700.1-p1	TIVSAMLK	light	5484120	1884910	2682820	2343380	4160370	7575600	2643130	2049100	2441150	2751970	7365120	6056910	3831550	4910920	1444230	6304920	1875370	5463280	2045310	2157460	2669760	4943180	6090470	4847440
PF3D7_0207700.1-p1	transcript=PF3D7_0207700.1 gene=PF3D7_0207700 organism=Plasmodium_falciparum_3D7 gene_product=serine repeat antigen 4 transcript_product=serine repeat antigen 4 location=Pf3D7_02_v3:308847-312155(-) protein_length=962 sequence_SO=chromosome SO=protein_coding_gene is_pseudo=false	45	PF3D7_0207700.1-p1	PF3D7_0207700.1-p1	PF3D7_0207700.1-p1	TSPEFYHNLYYK	light	7149070	1758717	1046238	1761351	4308890	6773080	3248460	1652059	2714353	1398582	4559220	4912360	2284417	3067160	1245440	3580650	1447090	4400100	2236331	1653180	2033090	3894050	4473690	2684310
PF3D7_0207700.1-p1	transcript=PF3D7_0207700.1 gene=PF3D7_0207700 organism=Plasmodium_falciparum_3D7 gene_product=serine repeat antigen 4 transcript_product=serine repeat antigen 4 location=Pf3D7_02_v3:308847-312155(-) protein_length=962 sequence_SO=chromosome SO=protein_coding_gene is_pseudo=false	45	PF3D7_0207700.1-p1	PF3D7_0207700.1-p1	PF3D7_0207700.1-p1	VLDYNNGPFSVGTK	light	9331190	2291000	2224710	2950080	5975520	8560160	4590140	2397650	3112460	3082090	6445430	5514000	4795880	4664200	1767810	5109650	1981020	5134470	2034210	2322140	2505030	4809780	8862850	4366580
PF3D7_0207700.1-p1	transcript=PF3D7_0207700.1 gene=PF3D7_0207700 organism=Plasmodium_falciparum_3D7 gene_product=serine repeat antigen 4 transcript_product=serine repeat antigen 4 location=Pf3D7_02_v3:308847-312155(-) protein_length=962 sequence_SO=chromosome SO=protein_coding_gene is_pseudo=false	45	PF3D7_0207700.1-p1	PF3D7_0207700.1-p1	PF3D7_0207700.1-p1	VYEEGLSK	light	149373					153078			43827			242188	164344	89416.6		157569		191540		40632.6
PF3D7_0207700.1-p1	transcript=PF3D7_0207700.1 gene=PF3D7_0207700 organism=Plasmodium_falciparum_3D7 gene_product=serine repeat antigen 4 transcript_product=serine repeat antigen 4 location=Pf3D7_02_v3:308847-312155(-) protein_length=962 sequence_SO=chromosome SO=protein_coding_gene is_pseudo=false	45	PF3D7_0207700.1-p1	PF3D7_0207700.1-p1	PF3D7_0207700.1-p1	VYEEGLSKEQDVDEMK	light	566167	151771	80481.8	21688.2	587535	707304	408778	62489.2	183430	203879	736457	518341	724004	534818	80943.8	434637	103226	634310	61286.3	140536	134051	494141	525219	182678
PF3D7_0207700.1-p1	transcript=PF3D7_0207700.1 gene=PF3D7_0207700 organism=Plasmodium_falciparum_3D7 gene_product=serine repeat antigen 4 transcript_product=serine repeat antigen 4 location=Pf3D7_02_v3:308847-312155(-) protein_length=962 sequence_SO=chromosome SO=protein_coding_gene is_pseudo=false	45	PF3D7_0207700.1-p1	PF3D7_0207700.1-p1	PF3D7_0207700.1-p1	YHLETIK	light	5416210	2418960	3003700	3098640	4407440	5601660	3958060	2213770	2869970	2682270	5861960	5453360	4179800	4212040	1866170	5137150	2212270	3484350	2123230	2421600	2822150	3979160	7212290	4980790
PF3D7_0207700.1-p1	transcript=PF3D7_0207700.1 gene=PF3D7_0207700 organism=Plasmodium_falciparum_3D7 gene_product=serine repeat antigen 4 transcript_product=serine repeat antigen 4 location=Pf3D7_02_v3:308847-312155(-) protein_length=962 sequence_SO=chromosome SO=protein_coding_gene is_pseudo=false	45	PF3D7_0207700.1-p1	PF3D7_0207700.1-p1	PF3D7_0207700.1-p1	YLLPNLK	light	771985	248141	187238	124052	347552	299226	397079	154601	264992	270370	519943	638354	1367240	694271	167952	488904	112950	506322	259298	189823	221306	505913	611542	306097
PF3D7_0207700.1-p1	transcript=PF3D7_0207700.1 gene=PF3D7_0207700 organism=Plasmodium_falciparum_3D7 gene_product=serine repeat antigen 4 transcript_product=serine repeat antigen 4 location=Pf3D7_02_v3:308847-312155(-) protein_length=962 sequence_SO=chromosome SO=protein_coding_gene is_pseudo=false	45	PF3D7_0207700.1-p1	PF3D7_0207700.1-p1	PF3D7_0207700.1-p1	YLLPNLKQPITSIQVHSWTGTK	light	617058				540062	546608	358081				424209		372325			583127		367865	897800			368854	1097320
PF3D7_0207700.1-p1	transcript=PF3D7_0207700.1 gene=PF3D7_0207700 organism=Plasmodium_falciparum_3D7 gene_product=serine repeat antigen 4 transcript_product=serine repeat antigen 4 location=Pf3D7_02_v3:308847-312155(-) protein_length=962 sequence_SO=chromosome SO=protein_coding_gene is_pseudo=false	45	PF3D7_0207700.1-p1	PF3D7_0207700.1-p1	PF3D7_0207700.1-p1	YNHEFEVGDNSCSR	light	3091800	798907	1291232	1894947	1486468	2341249	1163372	387378	773008	1142559	2174302	1662539	1365981	1317548	681767	1949664	583786	1634115	584952	509816	1054535	1037617	3699540	2424818
PF3D7_0207800.1-p1	transcript=PF3D7_0207800.1 gene=PF3D7_0207800 organism=Plasmodium_falciparum_3D7 gene_product=serine repeat antigen 3 transcript_product=serine repeat antigen 3 location=Pf3D7_02_v3:313449-316741(-) protein_length=930 sequence_SO=chromosome SO=protein_coding_gene is_pseudo=false	26	PF3D7_0207800.1-p1	PF3D7_0207800.1-p1	PF3D7_0207800.1-p1	AASVDHSNDKEYELSQSINNILNK	light				234621	166815	497928	166594		196277	153993	573745	259909				114752		443683	103693			115569		130747
PF3D7_0207800.1-p1	transcript=PF3D7_0207800.1 gene=PF3D7_0207800 organism=Plasmodium_falciparum_3D7 gene_product=serine repeat antigen 3 transcript_product=serine repeat antigen 3 location=Pf3D7_02_v3:313449-316741(-) protein_length=930 sequence_SO=chromosome SO=protein_coding_gene is_pseudo=false	26	PF3D7_0207800.1-p1	PF3D7_0207800.1-p1	PF3D7_0207800.1-p1	ADKIMAYEFNGK	light	307538		60443				60044.4					123306	54241.7	52146.7		96039.3							191834	28375.2
PF3D7_0207800.1-p1	transcript=PF3D7_0207800.1 gene=PF3D7_0207800 organism=Plasmodium_falciparum_3D7 gene_product=serine repeat antigen 3 transcript_product=serine repeat antigen 3 location=Pf3D7_02_v3:313449-316741(-) protein_length=930 sequence_SO=chromosome SO=protein_coding_gene is_pseudo=false	26	PF3D7_0207800.1-p1	PF3D7_0207800.1-p1	PF3D7_0207800.1-p1	ANEHGIVDLTKFPIDTNYSSYK	light	1159330	411468	622034	690484	735936	720837	1078020	418103	590923	716909	887090	1169410	1508120	768027	476621	634693	475041	919160	521370	670731	375114	848621	1204600	845681
PF3D7_0207800.1-p1	transcript=PF3D7_0207800.1 gene=PF3D7_0207800 organism=Plasmodium_falciparum_3D7 gene_product=serine repeat antigen 3 transcript_product=serine repeat antigen 3 location=Pf3D7_02_v3:313449-316741(-) protein_length=930 sequence_SO=chromosome SO=protein_coding_gene is_pseudo=false	26	PF3D7_0207800.1-p1	PF3D7_0207800.1-p1	PF3D7_0207800.1-p1	EHMLESHHVVFEK	light	225897			7579.38			75668		78629.1	30691.8	66985	41640.1	131746	93495.5		25784.6		113023				23072.9	232101	41183.1
PF3D7_0207800.1-p1	transcript=PF3D7_0207800.1 gene=PF3D7_0207800 organism=Plasmodium_falciparum_3D7 gene_product=serine repeat antigen 3 transcript_product=serine repeat antigen 3 location=Pf3D7_02_v3:313449-316741(-) protein_length=930 sequence_SO=chromosome SO=protein_coding_gene is_pseudo=false	26	PF3D7_0207800.1-p1	PF3D7_0207800.1-p1	PF3D7_0207800.1-p1	ELIKLEDADDSLQK	light	234384	43860.3				103419			73397.2	66351	54847.7	115635	189429	67230			17632.8	134836	65457.5		40915.1	25243.3	157349	37000.7
PF3D7_0207800.1-p1	transcript=PF3D7_0207800.1 gene=PF3D7_0207800 organism=Plasmodium_falciparum_3D7 gene_product=serine repeat antigen 3 transcript_product=serine repeat antigen 3 location=Pf3D7_02_v3:313449-316741(-) protein_length=930 sequence_SO=chromosome SO=protein_coding_gene is_pseudo=false	26	PF3D7_0207800.1-p1	PF3D7_0207800.1-p1	PF3D7_0207800.1-p1	ENNIQLDVK	light	45181.2								17493.9			123212	35889.3	24320.6		31335.9			11660.7			38536.5
PF3D7_0207800.1-p1	transcript=PF3D7_0207800.1 gene=PF3D7_0207800 organism=Plasmodium_falciparum_3D7 gene_product=serine repeat antigen 3 transcript_product=serine repeat antigen 3 location=Pf3D7_02_v3:313449-316741(-) protein_length=930 sequence_SO=chromosome SO=protein_coding_gene is_pseudo=false	26	PF3D7_0207800.1-p1	PF3D7_0207800.1-p1	PF3D7_0207800.1-p1	GFLPTEGDYSYEQSK	light	3261580	979733	990556	1335510	1528780	2308500	1295030	772481	1472200	1346360	2220940	2322540	1676090	1529820	633964	1495380	856450	2002400	1260590	1166560	1229700	1770340	3081700	1515460
PF3D7_0207800.1-p1	transcript=PF3D7_0207800.1 gene=PF3D7_0207800 organism=Plasmodium_falciparum_3D7 gene_product=serine repeat antigen 3 transcript_product=serine repeat antigen 3 location=Pf3D7_02_v3:313449-316741(-) protein_length=930 sequence_SO=chromosome SO=protein_coding_gene is_pseudo=false	26	PF3D7_0207800.1-p1	PF3D7_0207800.1-p1	PF3D7_0207800.1-p1	GSSSESPGSSVEK	light						35462.3					33685.8	96794.6
PF3D7_0207800.1-p1	transcript=PF3D7_0207800.1 gene=PF3D7_0207800 organism=Plasmodium_falciparum_3D7 gene_product=serine repeat antigen 3 transcript_product=serine repeat antigen 3 location=Pf3D7_02_v3:313449-316741(-) protein_length=930 sequence_SO=chromosome SO=protein_coding_gene is_pseudo=false	26	PF3D7_0207800.1-p1	PF3D7_0207800.1-p1	PF3D7_0207800.1-p1	GYEHIPISSLYIANCSK	light	364038	232761	306202	113636		244734				291173	333250	406197	251802		92763.8	253009	90299.1	264110		170925	124824	241990	1129060	334799
PF3D7_0207800.1-p1	transcript=PF3D7_0207800.1 gene=PF3D7_0207800 organism=Plasmodium_falciparum_3D7 gene_product=serine repeat antigen 3 transcript_product=serine repeat antigen 3 location=Pf3D7_02_v3:313449-316741(-) protein_length=930 sequence_SO=chromosome SO=protein_coding_gene is_pseudo=false	26	PF3D7_0207800.1-p1	PF3D7_0207800.1-p1	PF3D7_0207800.1-p1	GYTAYESEAFQK	light	1528520	603633	616628	684659	623961	806132	693366	352254	671687	709147	1027460	1303120	979688	966483	395711	918595	467961	896293	615451	624595	678690	824691	1571240	759231
PF3D7_0207800.1-p1	transcript=PF3D7_0207800.1 gene=PF3D7_0207800 organism=Plasmodium_falciparum_3D7 gene_product=serine repeat antigen 3 transcript_product=serine repeat antigen 3 location=Pf3D7_02_v3:313449-316741(-) protein_length=930 sequence_SO=chromosome SO=protein_coding_gene is_pseudo=false	26	PF3D7_0207800.1-p1	PF3D7_0207800.1-p1	PF3D7_0207800.1-p1	GYTAYESEAFQKDMHSFVK	light	346808	61387.6	151098	259788	188615	475696	53375.9	35728.9	77561.6	172340	374874	224194		91801.2		191536	180990	152041	61981.6	139615	57547.9	221210	586792	257126
PF3D7_0207800.1-p1	transcript=PF3D7_0207800.1 gene=PF3D7_0207800 organism=Plasmodium_falciparum_3D7 gene_product=serine repeat antigen 3 transcript_product=serine repeat antigen 3 location=Pf3D7_02_v3:313449-316741(-) protein_length=930 sequence_SO=chromosome SO=protein_coding_gene is_pseudo=false	26	PF3D7_0207800.1-p1	PF3D7_0207800.1-p1	PF3D7_0207800.1-p1	IYNYYLK	light	931918	288701	398757	437236	351255	388863	353703	368749	279936	247324	670336	652745	441969	344080		440474	185223	97141.1	316100		351879	465896	542168	606010
PF3D7_0207800.1-p1	transcript=PF3D7_0207800.1 gene=PF3D7_0207800 organism=Plasmodium_falciparum_3D7 gene_product=serine repeat antigen 3 transcript_product=serine repeat antigen 3 location=Pf3D7_02_v3:313449-316741(-) protein_length=930 sequence_SO=chromosome SO=protein_coding_gene is_pseudo=false	26	PF3D7_0207800.1-p1	PF3D7_0207800.1-p1	PF3D7_0207800.1-p1	KDVCTEGSNPLK	light	89330.5		38895.9	16953.7							1383.74		42550.5			17797.6		25141.3				7252.71	141506	43548.8
PF3D7_0207800.1-p1	transcript=PF3D7_0207800.1 gene=PF3D7_0207800 organism=Plasmodium_falciparum_3D7 gene_product=serine repeat antigen 3 transcript_product=serine repeat antigen 3 location=Pf3D7_02_v3:313449-316741(-) protein_length=930 sequence_SO=chromosome SO=protein_coding_gene is_pseudo=false	26	PF3D7_0207800.1-p1	PF3D7_0207800.1-p1	PF3D7_0207800.1-p1	KSYLYGQEESTSEQLPSSLSSPQNNK	light	280619	53218.1	92036	139894	130129	269004	124563	44926.2	113794	150626	254871	261958	42713	32494.6		63668.3	21133.2	234738	76732	121076	94443.9	55940.8	311748	173812
PF3D7_0207800.1-p1	transcript=PF3D7_0207800.1 gene=PF3D7_0207800 organism=Plasmodium_falciparum_3D7 gene_product=serine repeat antigen 3 transcript_product=serine repeat antigen 3 location=Pf3D7_02_v3:313449-316741(-) protein_length=930 sequence_SO=chromosome SO=protein_coding_gene is_pseudo=false	26	PF3D7_0207800.1-p1	PF3D7_0207800.1-p1	PF3D7_0207800.1-p1	LAVSGSEVK	light	1674460	374413	780555	1081730	674681	1080880	838941	480527	387577	606632	1536580	2581670	423729	440610	262249	822413	228310	1009170	584682	576915	783400	498930	935286	1193550
PF3D7_0207800.1-p1	transcript=PF3D7_0207800.1 gene=PF3D7_0207800 organism=Plasmodium_falciparum_3D7 gene_product=serine repeat antigen 3 transcript_product=serine repeat antigen 3 location=Pf3D7_02_v3:313449-316741(-) protein_length=930 sequence_SO=chromosome SO=protein_coding_gene is_pseudo=false	26	PF3D7_0207800.1-p1	PF3D7_0207800.1-p1	PF3D7_0207800.1-p1	LAVSGSEVKEVK	light	353769		299907	697375	243892	982454	147091	59743.1		259936	821894	706406				120019	29411.6	385992		234656	236719	46223.2	1042606	580316
PF3D7_0207800.1-p1	transcript=PF3D7_0207800.1 gene=PF3D7_0207800 organism=Plasmodium_falciparum_3D7 gene_product=serine repeat antigen 3 transcript_product=serine repeat antigen 3 location=Pf3D7_02_v3:313449-316741(-) protein_length=930 sequence_SO=chromosome SO=protein_coding_gene is_pseudo=false	26	PF3D7_0207800.1-p1	PF3D7_0207800.1-p1	PF3D7_0207800.1-p1	LIKDEIMNK	light	405318	245909		235272	269835	521013	442256	185294	246695	255439	413146	582069	301287	326270		401206		322705	305570		223109	301117	339152	230342
PF3D7_0207800.1-p1	transcript=PF3D7_0207800.1 gene=PF3D7_0207800 organism=Plasmodium_falciparum_3D7 gene_product=serine repeat antigen 3 transcript_product=serine repeat antigen 3 location=Pf3D7_02_v3:313449-316741(-) protein_length=930 sequence_SO=chromosome SO=protein_coding_gene is_pseudo=false	26	PF3D7_0207800.1-p1	PF3D7_0207800.1-p1	PF3D7_0207800.1-p1	LLEQNNDEHNSLSTK	light	2677055	811549	1004943	1148202	1219070	2267315	1283449	610901	1027372	1128171	1857554	1716261	1121781	1038158	569894	1345734	737113	1568641	574154	993846	1085195	1176399	2390931	1416387
PF3D7_0207800.1-p1	transcript=PF3D7_0207800.1 gene=PF3D7_0207800 organism=Plasmodium_falciparum_3D7 gene_product=serine repeat antigen 3 transcript_product=serine repeat antigen 3 location=Pf3D7_02_v3:313449-316741(-) protein_length=930 sequence_SO=chromosome SO=protein_coding_gene is_pseudo=false	26	PF3D7_0207800.1-p1	PF3D7_0207800.1-p1	PF3D7_0207800.1-p1	MGIVKYDHSDALGEDNVCSR	light	168800	28525.8	75467.1	181226		83312.3				46525.5	128526	79197.1		33041.1		69393.8		75129.2	19045.2	69978.6	45429.7	56609.7	219756	186357
PF3D7_0207800.1-p1	transcript=PF3D7_0207800.1 gene=PF3D7_0207800 organism=Plasmodium_falciparum_3D7 gene_product=serine repeat antigen 3 transcript_product=serine repeat antigen 3 location=Pf3D7_02_v3:313449-316741(-) protein_length=930 sequence_SO=chromosome SO=protein_coding_gene is_pseudo=false	26	PF3D7_0207800.1-p1	PF3D7_0207800.1-p1	PF3D7_0207800.1-p1	NIDDWLK	light	844064	304140		431681	347267	502209	356234	286951	187595	373614	658170	1016830	254150	396380	207078	463172	290880	442016	401504	336487	285643	406738	924299	598564
PF3D7_0207800.1-p1	transcript=PF3D7_0207800.1 gene=PF3D7_0207800 organism=Plasmodium_falciparum_3D7 gene_product=serine repeat antigen 3 transcript_product=serine repeat antigen 3 location=Pf3D7_02_v3:313449-316741(-) protein_length=930 sequence_SO=chromosome SO=protein_coding_gene is_pseudo=false	26	PF3D7_0207800.1-p1	PF3D7_0207800.1-p1	PF3D7_0207800.1-p1	SATPQKSEENTVDIK	light	553467	110453	107666	77904.2	323827	448452	296425	64085.4	245547	112076	266013	399614	253929	259532	61847.3	232472	65341.1	336640	35826.7	133373	68280.4	184098	330220	64895.8
PF3D7_0207800.1-p1	transcript=PF3D7_0207800.1 gene=PF3D7_0207800 organism=Plasmodium_falciparum_3D7 gene_product=serine repeat antigen 3 transcript_product=serine repeat antigen 3 location=Pf3D7_02_v3:313449-316741(-) protein_length=930 sequence_SO=chromosome SO=protein_coding_gene is_pseudo=false	26	PF3D7_0207800.1-p1	PF3D7_0207800.1-p1	PF3D7_0207800.1-p1	SEENTVDIK	light	186379	26683.4	36145.4		77865.6	111900	116872	19641.5	49707.2		78407	156460	140399	134381		149850		92327.6	88924.3		43996.8	57721.6	89331.2	46679.3
PF3D7_0207800.1-p1	transcript=PF3D7_0207800.1 gene=PF3D7_0207800 organism=Plasmodium_falciparum_3D7 gene_product=serine repeat antigen 3 transcript_product=serine repeat antigen 3 location=Pf3D7_02_v3:313449-316741(-) protein_length=930 sequence_SO=chromosome SO=protein_coding_gene is_pseudo=false	26	PF3D7_0207800.1-p1	PF3D7_0207800.1-p1	PF3D7_0207800.1-p1	SYLYGQEESTSEQLPSSLSSPQNNK	light		389882	403534	849012	861954	1764400	852618	548681	889689	1039910	1872820	1625700	436584	522156	232740	602591	263535	1742680	404406	897530	1009360	837940		1055180
PF3D7_0207800.1-p1	transcript=PF3D7_0207800.1 gene=PF3D7_0207800 organism=Plasmodium_falciparum_3D7 gene_product=serine repeat antigen 3 transcript_product=serine repeat antigen 3 location=Pf3D7_02_v3:313449-316741(-) protein_length=930 sequence_SO=chromosome SO=protein_coding_gene is_pseudo=false	26	PF3D7_0207800.1-p1	PF3D7_0207800.1-p1	PF3D7_0207800.1-p1	VDIFHVLK	light	921132	259702	353671	383528	233529	547933	369807	200359	327435	430305	632505	782000	547027	426688	133535	469178	222726	547448	283257	355475	359376	492292	1067380	454159
PF3D7_0207800.1-p1	transcript=PF3D7_0207800.1 gene=PF3D7_0207800 organism=Plasmodium_falciparum_3D7 gene_product=serine repeat antigen 3 transcript_product=serine repeat antigen 3 location=Pf3D7_02_v3:313449-316741(-) protein_length=930 sequence_SO=chromosome SO=protein_coding_gene is_pseudo=false	26	PF3D7_0207800.1-p1	PF3D7_0207800.1-p1	PF3D7_0207800.1-p1	VLQMIVEK	light	1812740	472824	629830	703694	818026	1345180	787899	456190	567661	609797	1173280	1334660	878282	862056	369584	1037680	443401	1032500	799538	566724	646781	820391	1878110	955735
PF3D7_0207800.1-p1	transcript=PF3D7_0207800.1 gene=PF3D7_0207800 organism=Plasmodium_falciparum_3D7 gene_product=serine repeat antigen 3 transcript_product=serine repeat antigen 3 location=Pf3D7_02_v3:313449-316741(-) protein_length=930 sequence_SO=chromosome SO=protein_coding_gene is_pseudo=false	26	PF3D7_0207800.1-p1	PF3D7_0207800.1-p1	PF3D7_0207800.1-p1	YDHSDALGEDNVCSR	light	425268		125165	185049		47136.7			34268.1	79248.4	170571	138570	177232	24298.1		122847		202058	60532.7		100113	45775.2	545653	213277
PF3D7_0207900.1-p1	transcript=PF3D7_0207900.1 gene=PF3D7_0207900 organism=Plasmodium_falciparum_3D7 gene_product=serine repeat antigen 2 transcript_product=serine repeat antigen 2 location=Pf3D7_02_v3:317596-321310(-) protein_length=1105 sequence_SO=chromosome SO=protein_coding_gene is_pseudo=false	6	PF3D7_0207900.1-p1	PF3D7_0207900.1-p1	PF3D7_0207900.1-p1	ATSLQPPSVQIPNHEGTSAPGNSR	light	566296	215307	51160.7	516424	296987	662258	242243		190319	292377	412590	490201	138927	152837	50605	126372	22670	512135	152052	351366	339973	168949	697972	539474
PF3D7_0207900.1-p1	transcript=PF3D7_0207900.1 gene=PF3D7_0207900 organism=Plasmodium_falciparum_3D7 gene_product=serine repeat antigen 2 transcript_product=serine repeat antigen 2 location=Pf3D7_02_v3:317596-321310(-) protein_length=1105 sequence_SO=chromosome SO=protein_coding_gene is_pseudo=false	6	PF3D7_0207900.1-p1	PF3D7_0207900.1-p1	PF3D7_0207900.1-p1	EENNYVLYHK	light					93340.5		165421	14149.4	56274.9		112738	127933		159632				100833	56225.8	26941.6		139468
PF3D7_0207900.1-p1	transcript=PF3D7_0207900.1 gene=PF3D7_0207900 organism=Plasmodium_falciparum_3D7 gene_product=serine repeat antigen 2 transcript_product=serine repeat antigen 2 location=Pf3D7_02_v3:317596-321310(-) protein_length=1105 sequence_SO=chromosome SO=protein_coding_gene is_pseudo=false	6	PF3D7_0207900.1-p1	PF3D7_0207900.1-p1	PF3D7_0207900.1-p1	LPQLPQSFEQSR	light	1990660					1441810	167997	549865			309344	519228						1546300		1162290	1415380	925379	1440290	1499390
PF3D7_0207900.1-p1	transcript=PF3D7_0207900.1 gene=PF3D7_0207900 organism=Plasmodium_falciparum_3D7 gene_product=serine repeat antigen 2 transcript_product=serine repeat antigen 2 location=Pf3D7_02_v3:317596-321310(-) protein_length=1105 sequence_SO=chromosome SO=protein_coding_gene is_pseudo=false	6	PF3D7_0207900.1-p1	PF3D7_0207900.1-p1	PF3D7_0207900.1-p1	SPESVLPPAQSFTNLNK	light	695112	247237	208694	386322	251342	819421	344781	124547	368280		449473	409146	337279	119020	121229	162183		562979	135885	221053	421567	388110	755508	490397
PF3D7_0207900.1-p1	transcript=PF3D7_0207900.1 gene=PF3D7_0207900 organism=Plasmodium_falciparum_3D7 gene_product=serine repeat antigen 2 transcript_product=serine repeat antigen 2 location=Pf3D7_02_v3:317596-321310(-) protein_length=1105 sequence_SO=chromosome SO=protein_coding_gene is_pseudo=false	6	PF3D7_0207900.1-p1	PF3D7_0207900.1-p1	PF3D7_0207900.1-p1	VAGPQLPR	light				52567.7		79112.1					74045.8	114631						86997.9			58842.7	27590.3		56411.7
PF3D7_0207900.1-p1	transcript=PF3D7_0207900.1 gene=PF3D7_0207900 organism=Plasmodium_falciparum_3D7 gene_product=serine repeat antigen 2 transcript_product=serine repeat antigen 2 location=Pf3D7_02_v3:317596-321310(-) protein_length=1105 sequence_SO=chromosome SO=protein_coding_gene is_pseudo=false	6	PF3D7_0207900.1-p1	PF3D7_0207900.1-p1	PF3D7_0207900.1-p1	VESARPGAEVSQSDVER	light											609133	487984									326929		942071
PF3D7_0208000.1-p1	transcript=PF3D7_0208000.1 gene=PF3D7_0208000 organism=Plasmodium_falciparum_3D7 gene_product=serine repeat antigen 1 transcript_product=serine repeat antigen 1 location=Pf3D7_02_v3:322338-325723(-) protein_length=994 sequence_SO=chromosome SO=protein_coding_gene is_pseudo=false	1	PF3D7_0208000.1-p1	PF3D7_0208000.1-p1	PF3D7_0208000.1-p1	ILNSEVTTSLLSQEISQR	light	776793	314188	529145						247085	314390	395936	437142	277848	389903		388594	465456	537777	494055	527131	457334	265356	988778	407680
PF3D7_0208100.1-p1	transcript=PF3D7_0208100.1 gene=PF3D7_0208100 organism=Plasmodium_falciparum_3D7 gene_product=conserved Plasmodium protein, unknown function transcript_product=conserved Plasmodium protein, unknown function location=Pf3D7_02_v3:327932-335203(+) protein_length=1789 sequence_SO=chromosome SO=protein_coding_gene is_pseudo=false	1	PF3D7_0208100.1-p1	PF3D7_0208100.1-p1	PF3D7_0208100.1-p1	HSLQNDLPESNDKIVK	light	155707		75122.4	154372		144300						104495						144416		91923.8	69141.6	37550.2	191720	123177
PF3D7_0208800.1-p1	transcript=PF3D7_0208800.1 gene=PF3D7_0208800 organism=Plasmodium_falciparum_3D7 gene_product=protein P22, putative transcript_product=protein P22, putative location=Pf3D7_02_v3:359142-359849(+) protein_length=235 sequence_SO=chromosome SO=protein_coding_gene is_pseudo=false	4	PF3D7_0208800.1-p1	PF3D7_0208800.1-p1	PF3D7_0208800.1-p1	FPTVSTPININNITTEDIHMKPK	light		36909.6				225661	121874		120161	123293						48781		108075			75278.5	135326
PF3D7_0208800.1-p1	transcript=PF3D7_0208800.1 gene=PF3D7_0208800 organism=Plasmodium_falciparum_3D7 gene_product=protein P22, putative transcript_product=protein P22, putative location=Pf3D7_02_v3:359142-359849(+) protein_length=235 sequence_SO=chromosome SO=protein_coding_gene is_pseudo=false	4	PF3D7_0208800.1-p1	PF3D7_0208800.1-p1	PF3D7_0208800.1-p1	HLTENEPQPPDNTS	light	31892.7				24567.6	86676.6							166728	32536.7
PF3D7_0208800.1-p1	transcript=PF3D7_0208800.1 gene=PF3D7_0208800 organism=Plasmodium_falciparum_3D7 gene_product=protein P22, putative transcript_product=protein P22, putative location=Pf3D7_02_v3:359142-359849(+) protein_length=235 sequence_SO=chromosome SO=protein_coding_gene is_pseudo=false	4	PF3D7_0208800.1-p1	PF3D7_0208800.1-p1	PF3D7_0208800.1-p1	IYDISNTYVEEK	light	842544	320381	286173	202381	581809	802264	704135	305291	523290	361776	471407	528225	532884	519169	219697	597531	299915	610635	525766	259196	368229	574916	557626	294965
PF3D7_0208800.1-p1	transcript=PF3D7_0208800.1 gene=PF3D7_0208800 organism=Plasmodium_falciparum_3D7 gene_product=protein P22, putative transcript_product=protein P22, putative location=Pf3D7_02_v3:359142-359849(+) protein_length=235 sequence_SO=chromosome SO=protein_coding_gene is_pseudo=false	4	PF3D7_0208800.1-p1	PF3D7_0208800.1-p1	PF3D7_0208800.1-p1	LSYQINSFNSDAK	light	597826	288915	214234	164526	430564	474367	487031	237928	433790	249332	349584	322743	523256	446939	187168	434301	266220	416234	384354	200466	310544	405032	522261	258204
PF3D7_0209100.1-p1	transcript=PF3D7_0209100.1 gene=PF3D7_0209100 organism=Plasmodium_falciparum_3D7 gene_product=patatin-like phospholipase 1 transcript_product=patatin-like phospholipase 1 location=Pf3D7_02_v3:381130-383445(-) protein_length=679 sequence_SO=chromosome SO=protein_coding_gene is_pseudo=false	1	PF3D7_0209100.1-p1	PF3D7_0209100.1-p1	PF3D7_0209100.1-p1	YNLDQTDILLDDSNSER	light						156286				71767.5	153705	81369.4						94265.3		56113.8	34513.8			48627.7
PF3D7_0209200.1-p1	transcript=PF3D7_0209200.1 gene=PF3D7_0209200 organism=Plasmodium_falciparum_3D7 gene_product=exosome complex component MTR3, putative transcript_product=exosome complex component MTR3, putative location=Pf3D7_02_v3:384865-386580(-) protein_length=275 sequence_SO=chromosome SO=protein_coding_gene is_pseudo=false	1	PF3D7_0209200.1-p1	PF3D7_0209200.1-p1	PF3D7_0209200.1-p1	RIDSIYQK	light	192627	55364.2		129909	17725.5	128763	93236.4			174122	168068	160394	120234	147165	80968	170121		195892		114251	190162	93423.7	222934
PF3D7_0209400.1-p1	transcript=PF3D7_0209400.1 gene=PF3D7_0209400 organism=Plasmodium_falciparum_3D7 gene_product=ARMT1-like domain-containing protein, putative transcript_product=ARMT1-like domain-containing protein, putative location=Pf3D7_02_v3:388424-390611(-) protein_length=450 sequence_SO=chromosome SO=protein_coding_gene is_pseudo=false	5	PF3D7_0209400.1-p1	PF3D7_0209400.1-p1	PF3D7_0209400.1-p1	MEDQNAEYTK	light	236123	93143.2	82119.3	136943	125181	200023	174302	56051.2	138413	144477	159829	107442	140835	146452	65685.5	148276	111377	218515	86795.3	62555.9	144006	147561	156403	90957.6
PF3D7_0209400.1-p1	transcript=PF3D7_0209400.1 gene=PF3D7_0209400 organism=Plasmodium_falciparum_3D7 gene_product=ARMT1-like domain-containing protein, putative transcript_product=ARMT1-like domain-containing protein, putative location=Pf3D7_02_v3:388424-390611(-) protein_length=450 sequence_SO=chromosome SO=protein_coding_gene is_pseudo=false	5	PF3D7_0209400.1-p1	PF3D7_0209400.1-p1	PF3D7_0209400.1-p1	NLLEELKK	light	634436	187600	231642	128207	542213	851300	745812	326222	456813	313461	498089	467000	548312	479215	194119	620241	256547	608769	465335	279428	389658	505633	572000	314552
PF3D7_0209400.1-p1	transcript=PF3D7_0209400.1 gene=PF3D7_0209400 organism=Plasmodium_falciparum_3D7 gene_product=ARMT1-like domain-containing protein, putative transcript_product=ARMT1-like domain-containing protein, putative location=Pf3D7_02_v3:388424-390611(-) protein_length=450 sequence_SO=chromosome SO=protein_coding_gene is_pseudo=false	5	PF3D7_0209400.1-p1	PF3D7_0209400.1-p1	PF3D7_0209400.1-p1	NNISDKLER	light	489003	128679	187731	245165	411501	820810	422097	159948	326010	250913	414694	348274	288986	327095	149656	340942	200221	449700	123444	229320	288985	328984	511070	206063
PF3D7_0209400.1-p1	transcript=PF3D7_0209400.1 gene=PF3D7_0209400 organism=Plasmodium_falciparum_3D7 gene_product=ARMT1-like domain-containing protein, putative transcript_product=ARMT1-like domain-containing protein, putative location=Pf3D7_02_v3:388424-390611(-) protein_length=450 sequence_SO=chromosome SO=protein_coding_gene is_pseudo=false	5	PF3D7_0209400.1-p1	PF3D7_0209400.1-p1	PF3D7_0209400.1-p1	RMEDQNAEYTK	light	78058.2				40036	92210.7	38625				35307.7				13402.4		50855.7		14823.3			41036.5	46389.1
PF3D7_0209400.1-p1	transcript=PF3D7_0209400.1 gene=PF3D7_0209400 organism=Plasmodium_falciparum_3D7 gene_product=ARMT1-like domain-containing protein, putative transcript_product=ARMT1-like domain-containing protein, putative location=Pf3D7_02_v3:388424-390611(-) protein_length=450 sequence_SO=chromosome SO=protein_coding_gene is_pseudo=false	5	PF3D7_0209400.1-p1	PF3D7_0209400.1-p1	PF3D7_0209400.1-p1	TNSMENDTIIR	light	694094	337580	276089	321025	451959	794004	804514	229284	457431	419468	609664	501077	505858	509163	220750	569710	304480	720929	264986	277288	391200	469491	538128	390579
PF3D7_0209800.1-p1	transcript=PF3D7_0209800.1 gene=PF3D7_0209800 organism=Plasmodium_falciparum_3D7 gene_product=ATP-dependent RNA helicase UAP56 transcript_product=ATP-dependent RNA helicase UAP56 location=Pf3D7_02_v3:404281-406355(-) protein_length=457 sequence_SO=chromosome SO=protein_coding_gene is_pseudo=false	16	PF3D7_0209800.1-p1	PF3D7_0209800.1-p1	PF3D7_0209800.1-p1	DFFLKPELLR	light	458588	358803	164083		257390	392455	441027	277313	329200	312367	384578	631439	492796	491466	122598	369312	342610	538502	396650	164766	304446	353627	1017400	207276
PF3D7_0209800.1-p1	transcript=PF3D7_0209800.1 gene=PF3D7_0209800 organism=Plasmodium_falciparum_3D7 gene_product=ATP-dependent RNA helicase UAP56 transcript_product=ATP-dependent RNA helicase UAP56 location=Pf3D7_02_v3:404281-406355(-) protein_length=457 sequence_SO=chromosome SO=protein_coding_gene is_pseudo=false	16	PF3D7_0209800.1-p1	PF3D7_0209800.1-p1	PF3D7_0209800.1-p1	EKYLITDK	light	253538	137545	155105	91557.9	97066	188310	281222	80118.9	153165	105002	178922	369127	407626	309035	108044	320265	118537	314615	174215	115075	237154	243105	248349	98010.2
PF3D7_0209800.1-p1	transcript=PF3D7_0209800.1 gene=PF3D7_0209800 organism=Plasmodium_falciparum_3D7 gene_product=ATP-dependent RNA helicase UAP56 transcript_product=ATP-dependent RNA helicase UAP56 location=Pf3D7_02_v3:404281-406355(-) protein_length=457 sequence_SO=chromosome SO=protein_coding_gene is_pseudo=false	16	PF3D7_0209800.1-p1	PF3D7_0209800.1-p1	PF3D7_0209800.1-p1	ELAYQIKNEFDR	light	623529	317066	248356	246615	410101	559962	296435	184470	351549	355692	369374	393713	193583	419560	156762	375582	335595	529554	290165	238990	353008	502693	990110	274527
PF3D7_0209800.1-p1	transcript=PF3D7_0209800.1 gene=PF3D7_0209800 organism=Plasmodium_falciparum_3D7 gene_product=ATP-dependent RNA helicase UAP56 transcript_product=ATP-dependent RNA helicase UAP56 location=Pf3D7_02_v3:404281-406355(-) protein_length=457 sequence_SO=chromosome SO=protein_coding_gene is_pseudo=false	16	PF3D7_0209800.1-p1	PF3D7_0209800.1-p1	PF3D7_0209800.1-p1	EMNNDNNNNGDNKFVR	light	312151	103758	153581	136592		304520	212029		127477	131432	290363	143765	150263	50598.6		204508	120258	229710	73956.4			177137	234530	141179
PF3D7_0209800.1-p1	transcript=PF3D7_0209800.1 gene=PF3D7_0209800 organism=Plasmodium_falciparum_3D7 gene_product=ATP-dependent RNA helicase UAP56 transcript_product=ATP-dependent RNA helicase UAP56 location=Pf3D7_02_v3:404281-406355(-) protein_length=457 sequence_SO=chromosome SO=protein_coding_gene is_pseudo=false	16	PF3D7_0209800.1-p1	PF3D7_0209800.1-p1	PF3D7_0209800.1-p1	FLQNPVEIFIDDEAKLK	light	1263260	676672		626942	459814	698674	527614			607589		1889080		579412				574617	549158			693114	1179300
PF3D7_0209800.1-p1	transcript=PF3D7_0209800.1 gene=PF3D7_0209800 organism=Plasmodium_falciparum_3D7 gene_product=ATP-dependent RNA helicase UAP56 transcript_product=ATP-dependent RNA helicase UAP56 location=Pf3D7_02_v3:404281-406355(-) protein_length=457 sequence_SO=chromosome SO=protein_coding_gene is_pseudo=false	16	PF3D7_0209800.1-p1	PF3D7_0209800.1-p1	PF3D7_0209800.1-p1	GIDIERVNIVINYDMPENSDSYLHR	light			302072	249805	171804	394923					284867				127507	324769	211746	200066	153685	145984	78989	154172	558614	270132
PF3D7_0209800.1-p1	transcript=PF3D7_0209800.1 gene=PF3D7_0209800 organism=Plasmodium_falciparum_3D7 gene_product=ATP-dependent RNA helicase UAP56 transcript_product=ATP-dependent RNA helicase UAP56 location=Pf3D7_02_v3:404281-406355(-) protein_length=457 sequence_SO=chromosome SO=protein_coding_gene is_pseudo=false	16	PF3D7_0209800.1-p1	PF3D7_0209800.1-p1	PF3D7_0209800.1-p1	GNLGNNILNNNNK	light	822758		435449	695799	202492	1255670	523508	133887	495479	971583	1440480	1591780		138635	25560.1	80401.7		1979690	124307	867955	1170910	230696	905520	750429
PF3D7_0209800.1-p1	transcript=PF3D7_0209800.1 gene=PF3D7_0209800 organism=Plasmodium_falciparum_3D7 gene_product=ATP-dependent RNA helicase UAP56 transcript_product=ATP-dependent RNA helicase UAP56 location=Pf3D7_02_v3:404281-406355(-) protein_length=457 sequence_SO=chromosome SO=protein_coding_gene is_pseudo=false	16	PF3D7_0209800.1-p1	PF3D7_0209800.1-p1	PF3D7_0209800.1-p1	GNLGNNILNNNNKGGAMR	light	25318.8	98571.9		202617		957472		311424		178904	529006	315381	222329	87053		290191	99514.5	338397		180002	287616		133470	433720
PF3D7_0209800.1-p1	transcript=PF3D7_0209800.1 gene=PF3D7_0209800 organism=Plasmodium_falciparum_3D7 gene_product=ATP-dependent RNA helicase UAP56 transcript_product=ATP-dependent RNA helicase UAP56 location=Pf3D7_02_v3:404281-406355(-) protein_length=457 sequence_SO=chromosome SO=protein_coding_gene is_pseudo=false	16	PF3D7_0209800.1-p1	PF3D7_0209800.1-p1	PF3D7_0209800.1-p1	GSYATVHTGGFK	light	659040	427993	407366	450335	301393	454910	560190	227253	552799	467338	683993	713723	697920	478712	173816	513897	259545	637584	277336	346325	460793	593303	878284	424781
PF3D7_0209800.1-p1	transcript=PF3D7_0209800.1 gene=PF3D7_0209800 organism=Plasmodium_falciparum_3D7 gene_product=ATP-dependent RNA helicase UAP56 transcript_product=ATP-dependent RNA helicase UAP56 location=Pf3D7_02_v3:404281-406355(-) protein_length=457 sequence_SO=chromosome SO=protein_coding_gene is_pseudo=false	16	PF3D7_0209800.1-p1	PF3D7_0209800.1-p1	PF3D7_0209800.1-p1	IFISTPLKK	light	3050880	1332000	1311660	1087170	1727610	2931490	2296100	739605	1815840	1305000	1724430	2179250	1758030	1757230	794234	1932860	1175150	2184900	732177	1073240	1412210	2057610	3106810	1170480
PF3D7_0209800.1-p1	transcript=PF3D7_0209800.1 gene=PF3D7_0209800 organism=Plasmodium_falciparum_3D7 gene_product=ATP-dependent RNA helicase UAP56 transcript_product=ATP-dependent RNA helicase UAP56 location=Pf3D7_02_v3:404281-406355(-) protein_length=457 sequence_SO=chromosome SO=protein_coding_gene is_pseudo=false	16	PF3D7_0209800.1-p1	PF3D7_0209800.1-p1	PF3D7_0209800.1-p1	ILVSTDLFGR	light	3188630	2516610	2405590	2509480	2923170	4217780	3810150	1961950	2662700	2829060	4200760	3332230	2231370	2899670	1215490	3650100	2415540	2942430	2173880	2160720	2394580	3827030	3238710	2523790
PF3D7_0209800.1-p1	transcript=PF3D7_0209800.1 gene=PF3D7_0209800 organism=Plasmodium_falciparum_3D7 gene_product=ATP-dependent RNA helicase UAP56 transcript_product=ATP-dependent RNA helicase UAP56 location=Pf3D7_02_v3:404281-406355(-) protein_length=457 sequence_SO=chromosome SO=protein_coding_gene is_pseudo=false	16	PF3D7_0209800.1-p1	PF3D7_0209800.1-p1	PF3D7_0209800.1-p1	LFKEDNIPHIIIGTPGR	light	6325630	3446191	2747119	2692664	3633733	6370069	3171189	1.52527e+06	3453857	3259117	4456947	4637608	4091099	2906394	1386328	4145285	3391727	3715090	1630861	3056763	1767284	5830956	7579620	2696725
PF3D7_0209800.1-p1	transcript=PF3D7_0209800.1 gene=PF3D7_0209800 organism=Plasmodium_falciparum_3D7 gene_product=ATP-dependent RNA helicase UAP56 transcript_product=ATP-dependent RNA helicase UAP56 location=Pf3D7_02_v3:404281-406355(-) protein_length=457 sequence_SO=chromosome SO=protein_coding_gene is_pseudo=false	16	PF3D7_0209800.1-p1	PF3D7_0209800.1-p1	PF3D7_0209800.1-p1	LLTECNFPSIAIHGGLEQQER	light						551077			667286			906355	1150290	708658								839946
PF3D7_0209800.1-p1	transcript=PF3D7_0209800.1 gene=PF3D7_0209800 organism=Plasmodium_falciparum_3D7 gene_product=ATP-dependent RNA helicase UAP56 transcript_product=ATP-dependent RNA helicase UAP56 location=Pf3D7_02_v3:404281-406355(-) protein_length=457 sequence_SO=chromosome SO=protein_coding_gene is_pseudo=false	16	PF3D7_0209800.1-p1	PF3D7_0209800.1-p1	PF3D7_0209800.1-p1	NEFDRFSK	light	1656400	402163	415337	302899	477080	860463	546178	184252	491581	483957	612406	607561	338881	498573	180466	670436	401831	769251	122350	285461	333746	715619	138933	392824
PF3D7_0209800.1-p1	transcript=PF3D7_0209800.1 gene=PF3D7_0209800 organism=Plasmodium_falciparum_3D7 gene_product=ATP-dependent RNA helicase UAP56 transcript_product=ATP-dependent RNA helicase UAP56 location=Pf3D7_02_v3:404281-406355(-) protein_length=457 sequence_SO=chromosome SO=protein_coding_gene is_pseudo=false	16	PF3D7_0209800.1-p1	PF3D7_0209800.1-p1	PF3D7_0209800.1-p1	QVMFFSATMAK	light	736828	881802	800496	302699	910322	871873	620978	499090	701503	463589	617025	869312	798887	743073	397745	1023700	626244	691746	771951	1212480	543965	1704050	1143160	594964
PF3D7_0209800.1-p1	transcript=PF3D7_0209800.1 gene=PF3D7_0209800 organism=Plasmodium_falciparum_3D7 gene_product=ATP-dependent RNA helicase UAP56 transcript_product=ATP-dependent RNA helicase UAP56 location=Pf3D7_02_v3:404281-406355(-) protein_length=457 sequence_SO=chromosome SO=protein_coding_gene is_pseudo=false	16	PF3D7_0209800.1-p1	PF3D7_0209800.1-p1	PF3D7_0209800.1-p1	VNIVINYDMPENSDSYLHR	light	8139950	5019580	4376620	4176230	5550130	10160100	6295560	2938780	6818640	5722060	7091420	6333110	4753580	4649420	2704040	6377050	4762200	7267580	3281160	4511520	4655290	8123960	9768130	4670650
PF3D7_0210100.1-p1	transcript=PF3D7_0210100.1 gene=PF3D7_0210100 organism=Plasmodium_falciparum_3D7 gene_product=60S ribosomal protein L37ae, putative transcript_product=60S ribosomal protein L37ae, putative location=Pf3D7_02_v3:412275-412859(+) protein_length=96 sequence_SO=chromosome SO=protein_coding_gene is_pseudo=false	3	PF3D7_0210100.1-p1	PF3D7_0210100.1-p1	PF3D7_0210100.1-p1	IELMQHAK	light	261117	287452	357905	295644	98896.7	295182	170777		109247	157877	270709	380024	333417	254902		395760	175447	392314	84945.8	191864	196304	364481	759779	270689
PF3D7_0210100.1-p1	transcript=PF3D7_0210100.1 gene=PF3D7_0210100 organism=Plasmodium_falciparum_3D7 gene_product=60S ribosomal protein L37ae, putative transcript_product=60S ribosomal protein L37ae, putative location=Pf3D7_02_v3:412275-412859(+) protein_length=96 sequence_SO=chromosome SO=protein_coding_gene is_pseudo=false	3	PF3D7_0210100.1-p1	PF3D7_0210100.1-p1	PF3D7_0210100.1-p1	KIELMQHAK	light										28591.3								141491					274629
PF3D7_0210100.1-p1	transcript=PF3D7_0210100.1 gene=PF3D7_0210100 organism=Plasmodium_falciparum_3D7 gene_product=60S ribosomal protein L37ae, putative transcript_product=60S ribosomal protein L37ae, putative location=Pf3D7_02_v3:412275-412859(+) protein_length=96 sequence_SO=chromosome SO=protein_coding_gene is_pseudo=false	3	PF3D7_0210100.1-p1	PF3D7_0210100.1-p1	PF3D7_0210100.1-p1	VGLTGKYGTR	light		133551		75557.1	115721		111173	44852	94026.5	83531	82700.5			104798	82471.8	138591	83508.3	131894	60230	72631.8		143109		84727.5
PF3D7_0210900.1-p1	transcript=PF3D7_0210900.1 gene=PF3D7_0210900 organism=Plasmodium_falciparum_3D7 gene_product=conserved Plasmodium protein, unknown function transcript_product=conserved Plasmodium protein, unknown function location=Pf3D7_02_v3:442080-442934(-) protein_length=284 sequence_SO=chromosome SO=protein_coding_gene is_pseudo=false	3	PF3D7_0210900.1-p1	PF3D7_0210900.1-p1	PF3D7_0210900.1-p1	IPSPLKEQK	light	24986.8				19678.3		70598.6						53405.4	65370.2		49808.6			21294.6			69352
PF3D7_0210900.1-p1	transcript=PF3D7_0210900.1 gene=PF3D7_0210900 organism=Plasmodium_falciparum_3D7 gene_product=conserved Plasmodium protein, unknown function transcript_product=conserved Plasmodium protein, unknown function location=Pf3D7_02_v3:442080-442934(-) protein_length=284 sequence_SO=chromosome SO=protein_coding_gene is_pseudo=false	3	PF3D7_0210900.1-p1	PF3D7_0210900.1-p1	PF3D7_0210900.1-p1	NTEVNLPESLNNATTK	light	2633010	1276830	958194	1114010	1249720	1909320	1823770	801539	1555540	1068660	1167160	1243450	1308390	1522700	629378	1369820	1082070	1314380	1291220	700881	791870	2100830	2439780	1139280
PF3D7_0210900.1-p1	transcript=PF3D7_0210900.1 gene=PF3D7_0210900 organism=Plasmodium_falciparum_3D7 gene_product=conserved Plasmodium protein, unknown function transcript_product=conserved Plasmodium protein, unknown function location=Pf3D7_02_v3:442080-442934(-) protein_length=284 sequence_SO=chromosome SO=protein_coding_gene is_pseudo=false	3	PF3D7_0210900.1-p1	PF3D7_0210900.1-p1	PF3D7_0210900.1-p1	TFALNTKR	light	765431	232126	383074	434755	246455	679227	416108	154849	236363	240420	426559	356919	123391	196528	109849	134168	155436	422788	192696	225836	220749	382373	725698	360312
PF3D7_0211200.1-p1	transcript=PF3D7_0211200.1 gene=PF3D7_0211200 organism=Plasmodium_falciparum_3D7 gene_product=ras-related protein Rab-5A transcript_product=ras-related protein Rab-5A location=Pf3D7_02_v3:455579-456286(-) protein_length=235 sequence_SO=chromosome SO=protein_coding_gene is_pseudo=false	1	PF3D7_0211200.1-p1	PF3D7_0211200.1-p1	PF3D7_0211200.1-p1	TVLLGESSVGK	light	388521	92245.6					289675				121058	489688	339682	456798	115057	316283				374801
PF3D7_0211800.1-p1	transcript=PF3D7_0211800.1 gene=PF3D7_0211800 organism=Plasmodium_falciparum_3D7 gene_product=asparagine--tRNA ligase transcript_product=asparagine--tRNA ligase location=Pf3D7_02_v3:475242-477074(+) protein_length=610 sequence_SO=chromosome SO=protein_coding_gene is_pseudo=false	20	PF3D7_0211800.1-p1	PF3D7_0211800.1-p1	PF3D7_0211800.1-p1	AQEFQVENEK	light	130101					109204	93557.5				84054.5	83126.3	83770.5	68911.5				115062			56431	21691.7
PF3D7_0211800.1-p1	transcript=PF3D7_0211800.1 gene=PF3D7_0211800 organism=Plasmodium_falciparum_3D7 gene_product=asparagine--tRNA ligase transcript_product=asparagine--tRNA ligase location=Pf3D7_02_v3:475242-477074(+) protein_length=610 sequence_SO=chromosome SO=protein_coding_gene is_pseudo=false	20	PF3D7_0211800.1-p1	PF3D7_0211800.1-p1	PF3D7_0211800.1-p1	AQEFQVENEKDIK	light	952654	370778	465334	634408	1060687	2364202	1495461	455952	782375	1110562	1866315	1415106	671931	640638	158597	702482	413249	1834137	367344	591517	1081708	784904	1045410	887560
PF3D7_0211800.1-p1	transcript=PF3D7_0211800.1 gene=PF3D7_0211800 organism=Plasmodium_falciparum_3D7 gene_product=asparagine--tRNA ligase transcript_product=asparagine--tRNA ligase location=Pf3D7_02_v3:475242-477074(+) protein_length=610 sequence_SO=chromosome SO=protein_coding_gene is_pseudo=false	20	PF3D7_0211800.1-p1	PF3D7_0211800.1-p1	PF3D7_0211800.1-p1	EDNLERLDK	light	254409	76777.4	56639.4	94412	171228	276966	264114	41965.8	203461	195350	191252	170862	227012	211700	65064	183417	116526	251567	67749.4	104867	141476	186065	197030	95629.5
PF3D7_0211800.1-p1	transcript=PF3D7_0211800.1 gene=PF3D7_0211800 organism=Plasmodium_falciparum_3D7 gene_product=asparagine--tRNA ligase transcript_product=asparagine--tRNA ligase location=Pf3D7_02_v3:475242-477074(+) protein_length=610 sequence_SO=chromosome SO=protein_coding_gene is_pseudo=false	20	PF3D7_0211800.1-p1	PF3D7_0211800.1-p1	PF3D7_0211800.1-p1	FTGELIISPVQNDNNK	light	1104710	391485			353032	720739	322095	122858	231737	457277	486377	415014	481662		207902	257562	430814	512385	131408	371951		588428		244248
PF3D7_0211800.1-p1	transcript=PF3D7_0211800.1 gene=PF3D7_0211800 organism=Plasmodium_falciparum_3D7 gene_product=asparagine--tRNA ligase transcript_product=asparagine--tRNA ligase location=Pf3D7_02_v3:475242-477074(+) protein_length=610 sequence_SO=chromosome SO=protein_coding_gene is_pseudo=false	20	PF3D7_0211800.1-p1	PF3D7_0211800.1-p1	PF3D7_0211800.1-p1	FTGELIISPVQNDNNKK	light	1822610	803418	610437	713604	1521358	2490654	1153280	639611	1.33453e+06	1144330	1530966	1509475	1652270	1606687	707598	1422200	762622	1727270	731371	715780	1.19173e+06	1606455	1445430	755454
PF3D7_0211800.1-p1	transcript=PF3D7_0211800.1 gene=PF3D7_0211800 organism=Plasmodium_falciparum_3D7 gene_product=asparagine--tRNA ligase transcript_product=asparagine--tRNA ligase location=Pf3D7_02_v3:475242-477074(+) protein_length=610 sequence_SO=chromosome SO=protein_coding_gene is_pseudo=false	20	PF3D7_0211800.1-p1	PF3D7_0211800.1-p1	PF3D7_0211800.1-p1	ICNVLNVPR	light	209614	149379	359117	373503	136335	348797	206896	89836.3	143046	149259	534229	372738	253983	182080	150988	314295	108149	313961		108885	181217	286284	567567	351061
PF3D7_0211800.1-p1	transcript=PF3D7_0211800.1 gene=PF3D7_0211800 organism=Plasmodium_falciparum_3D7 gene_product=asparagine--tRNA ligase transcript_product=asparagine--tRNA ligase location=Pf3D7_02_v3:475242-477074(+) protein_length=610 sequence_SO=chromosome SO=protein_coding_gene is_pseudo=false	20	PF3D7_0211800.1-p1	PF3D7_0211800.1-p1	PF3D7_0211800.1-p1	IGEVIGGSQR	light	4708610	1909570	1857230	1871030	2744210	4129420	4009720	1752460	1996480	1968260	3286480	4033250	4079340	3721710	1648510	3150150	1539310	3650250	2304240	1871300	2636670	2456890	3057480	1872780
PF3D7_0211800.1-p1	transcript=PF3D7_0211800.1 gene=PF3D7_0211800 organism=Plasmodium_falciparum_3D7 gene_product=asparagine--tRNA ligase transcript_product=asparagine--tRNA ligase location=Pf3D7_02_v3:475242-477074(+) protein_length=610 sequence_SO=chromosome SO=protein_coding_gene is_pseudo=false	20	PF3D7_0211800.1-p1	PF3D7_0211800.1-p1	PF3D7_0211800.1-p1	IGEVIGGSQREDNLER	light	2988652	1444717	1360915	1740436	2093237	3728874	2972190	1186142	2320198	2141894	3039438	2357812	1528493	2490569	1168634	2500534	1540703	3069511	1.08588e+06	1558017	2026631	2428600	2288117	1788957
PF3D7_0211800.1-p1	transcript=PF3D7_0211800.1 gene=PF3D7_0211800 organism=Plasmodium_falciparum_3D7 gene_product=asparagine--tRNA ligase transcript_product=asparagine--tRNA ligase location=Pf3D7_02_v3:475242-477074(+) protein_length=610 sequence_SO=chromosome SO=protein_coding_gene is_pseudo=false	20	PF3D7_0211800.1-p1	PF3D7_0211800.1-p1	PF3D7_0211800.1-p1	KPVIVYNYPK	light	1139090	539007	259608	264002	778674	993105	897278	608950	728570	495391	592069	799129	950995	829334	382118	622236	431522	669699	682728	377335	495242	569381	478649	306800
PF3D7_0211800.1-p1	transcript=PF3D7_0211800.1 gene=PF3D7_0211800 organism=Plasmodium_falciparum_3D7 gene_product=asparagine--tRNA ligase transcript_product=asparagine--tRNA ligase location=Pf3D7_02_v3:475242-477074(+) protein_length=610 sequence_SO=chromosome SO=protein_coding_gene is_pseudo=false	20	PF3D7_0211800.1-p1	PF3D7_0211800.1-p1	PF3D7_0211800.1-p1	LIMLVTGVDNIKDTIPFPR	light		227817		393808	293129	314869	383169	358880	414878	366739	440676	298712	504377	334419	241757	615564	302880	330006	332506		318030	443801		228668
PF3D7_0211800.1-p1	transcript=PF3D7_0211800.1 gene=PF3D7_0211800 organism=Plasmodium_falciparum_3D7 gene_product=asparagine--tRNA ligase transcript_product=asparagine--tRNA ligase location=Pf3D7_02_v3:475242-477074(+) protein_length=610 sequence_SO=chromosome SO=protein_coding_gene is_pseudo=false	20	PF3D7_0211800.1-p1	PF3D7_0211800.1-p1	PF3D7_0211800.1-p1	LKNILNEDFAK	light	2633894	862235	262364	757221	977669	1147080	1018306	723320	1303099	247123	1357448	1056074	1402242	1516934	670608	1118778	581121	1115637	906694	653537	757658	1207339	2230142	827273
PF3D7_0211800.1-p1	transcript=PF3D7_0211800.1 gene=PF3D7_0211800 organism=Plasmodium_falciparum_3D7 gene_product=asparagine--tRNA ligase transcript_product=asparagine--tRNA ligase location=Pf3D7_02_v3:475242-477074(+) protein_length=610 sequence_SO=chromosome SO=protein_coding_gene is_pseudo=false	20	PF3D7_0211800.1-p1	PF3D7_0211800.1-p1	PF3D7_0211800.1-p1	LNEDNKTVAAMDVLVPK	light	280940	73023.6	101867	172555	240460	925774	190720		167926	324185	421648	349484		24128	17553.4	396738	89347.8	359446	80020	39218.6	98430.9	237354	261099	236772
PF3D7_0211800.1-p1	transcript=PF3D7_0211800.1 gene=PF3D7_0211800 organism=Plasmodium_falciparum_3D7 gene_product=asparagine--tRNA ligase transcript_product=asparagine--tRNA ligase location=Pf3D7_02_v3:475242-477074(+) protein_length=610 sequence_SO=chromosome SO=protein_coding_gene is_pseudo=false	20	PF3D7_0211800.1-p1	PF3D7_0211800.1-p1	PF3D7_0211800.1-p1	NILNEDFAK	light	2098080	772946	751843	619006	1272290	2058850	1619020	710310	1022090	949670	1314710	1665650	1454570	1357580	654569	1416960	727853	1698040	1271900	750004	1073830	1201080	1550470	733796
PF3D7_0211800.1-p1	transcript=PF3D7_0211800.1 gene=PF3D7_0211800 organism=Plasmodium_falciparum_3D7 gene_product=asparagine--tRNA ligase transcript_product=asparagine--tRNA ligase location=Pf3D7_02_v3:475242-477074(+) protein_length=610 sequence_SO=chromosome SO=protein_coding_gene is_pseudo=false	20	PF3D7_0211800.1-p1	PF3D7_0211800.1-p1	PF3D7_0211800.1-p1	PVIVYNYPK	light	683686		123548	335558		381345	634308		158948	402668	1062110	127050	349224					423122	107833		391059			350679
PF3D7_0211800.1-p1	transcript=PF3D7_0211800.1 gene=PF3D7_0211800 organism=Plasmodium_falciparum_3D7 gene_product=asparagine--tRNA ligase transcript_product=asparagine--tRNA ligase location=Pf3D7_02_v3:475242-477074(+) protein_length=610 sequence_SO=chromosome SO=protein_coding_gene is_pseudo=false	20	PF3D7_0211800.1-p1	PF3D7_0211800.1-p1	PF3D7_0211800.1-p1	QYGSHPHAGFGLGFER	light	2400931	1164470	1109474	1125161	1253250	1973015	1074060	675094	1746443	1320576	1436980	1228989	2174376	1971578	1019324	1187130	1131745	1521598	785455	941903	1294537	1803020	2247312	1114068
PF3D7_0211800.1-p1	transcript=PF3D7_0211800.1 gene=PF3D7_0211800 organism=Plasmodium_falciparum_3D7 gene_product=asparagine--tRNA ligase transcript_product=asparagine--tRNA ligase location=Pf3D7_02_v3:475242-477074(+) protein_length=610 sequence_SO=chromosome SO=protein_coding_gene is_pseudo=false	20	PF3D7_0211800.1-p1	PF3D7_0211800.1-p1	PF3D7_0211800.1-p1	REDILNEK	light	1812080	477175	813964	1055700	987699	2162330	1361770	487800	868459	960069	1514710	1484500	714279	832566	427650	920002	524135	1460220	480645	391259	904897	1021950	1345190	543833
PF3D7_0211800.1-p1	transcript=PF3D7_0211800.1 gene=PF3D7_0211800 organism=Plasmodium_falciparum_3D7 gene_product=asparagine--tRNA ligase transcript_product=asparagine--tRNA ligase location=Pf3D7_02_v3:475242-477074(+) protein_length=610 sequence_SO=chromosome SO=protein_coding_gene is_pseudo=false	20	PF3D7_0211800.1-p1	PF3D7_0211800.1-p1	PF3D7_0211800.1-p1	SYFISSVIR	light	1020350		338135	187490	653352	285885	584784	382572	443619	197765	542892	315445	1051740	601118		656975	214510	217211	581147	87921.7	81543.2	438409	146918	316267
PF3D7_0211800.1-p1	transcript=PF3D7_0211800.1 gene=PF3D7_0211800 organism=Plasmodium_falciparum_3D7 gene_product=asparagine--tRNA ligase transcript_product=asparagine--tRNA ligase location=Pf3D7_02_v3:475242-477074(+) protein_length=610 sequence_SO=chromosome SO=protein_coding_gene is_pseudo=false	20	PF3D7_0211800.1-p1	PF3D7_0211800.1-p1	PF3D7_0211800.1-p1	TVAAMDVLVPK	light						296084	227993					223753	146801	113065		173614		163252
PF3D7_0211800.1-p1	transcript=PF3D7_0211800.1 gene=PF3D7_0211800 organism=Plasmodium_falciparum_3D7 gene_product=asparagine--tRNA ligase transcript_product=asparagine--tRNA ligase location=Pf3D7_02_v3:475242-477074(+) protein_length=610 sequence_SO=chromosome SO=protein_coding_gene is_pseudo=false	20	PF3D7_0211800.1-p1	PF3D7_0211800.1-p1	PF3D7_0211800.1-p1	VEWGMDLQSEHER	light	1107707	292332	132034		173491	781880	929493	109581	572302	189881	145543	601292	1490746	711110	190947	523699	214260	753211	726618	203151	460468	473792	581317	147446
PF3D7_0211800.1-p1	transcript=PF3D7_0211800.1 gene=PF3D7_0211800 organism=Plasmodium_falciparum_3D7 gene_product=asparagine--tRNA ligase transcript_product=asparagine--tRNA ligase location=Pf3D7_02_v3:475242-477074(+) protein_length=610 sequence_SO=chromosome SO=protein_coding_gene is_pseudo=false	20	PF3D7_0211800.1-p1	PF3D7_0211800.1-p1	PF3D7_0211800.1-p1	YPGHAEF	light	1133470	349725	511552	716755	895460	1557890	1010710	523567	731277	860240	1242250	1192770	492331	998742	512433	1209080	700972	963113	500153	564941	870552	928676	976671	804164
PF3D7_0212100.1-p1	transcript=PF3D7_0212100.1 gene=PF3D7_0212100 organism=Plasmodium_falciparum_3D7 gene_product=conserved Plasmodium protein, unknown function transcript_product=conserved Plasmodium protein, unknown function location=Pf3D7_02_v3:483436-488970(+) protein_length=1844 sequence_SO=chromosome SO=protein_coding_gene is_pseudo=false	3	PF3D7_0212100.1-p1	PF3D7_0212100.1-p1	PF3D7_0212100.1-p1	DINNNNITVSNK	light		29862.6										111009	25807.5	34362.4			45492.4					58139.5	73498.3	34400
PF3D7_0212100.1-p1	transcript=PF3D7_0212100.1 gene=PF3D7_0212100 organism=Plasmodium_falciparum_3D7 gene_product=conserved Plasmodium protein, unknown function transcript_product=conserved Plasmodium protein, unknown function location=Pf3D7_02_v3:483436-488970(+) protein_length=1844 sequence_SO=chromosome SO=protein_coding_gene is_pseudo=false	3	PF3D7_0212100.1-p1	PF3D7_0212100.1-p1	PF3D7_0212100.1-p1	INNNPGSVNAR	light	45770.7	51256.4	77923.7	81007.2		65292.6					116936	148533		39071	32805.3	94383.5	58045.7	101183			71118.4	66094.5	70139.4
PF3D7_0212100.1-p1	transcript=PF3D7_0212100.1 gene=PF3D7_0212100 organism=Plasmodium_falciparum_3D7 gene_product=conserved Plasmodium protein, unknown function transcript_product=conserved Plasmodium protein, unknown function location=Pf3D7_02_v3:483436-488970(+) protein_length=1844 sequence_SO=chromosome SO=protein_coding_gene is_pseudo=false	3	PF3D7_0212100.1-p1	PF3D7_0212100.1-p1	PF3D7_0212100.1-p1	TGENNTENNKGIVNVNSQVEEK	light			47804.8	38105.7			13029.2			44954.7	77864.2	25022.9		37732.8		24996.6	21769.5	52698.3		28720.6	60014.9		105551	50684.2
PF3D7_0212300.1-p1	transcript=PF3D7_0212300.1 gene=PF3D7_0212300 organism=Plasmodium_falciparum_3D7 gene_product=eukaryotic peptide chain release factor subunit 1, putative transcript_product=eukaryotic peptide chain release factor subunit 1, putative location=Pf3D7_02_v3:492616-494306(+) protein_length=427 sequence_SO=chromosome SO=protein_coding_gene is_pseudo=false	8	PF3D7_0212300.1-p1	PF3D7_0212300.1-p1	PF3D7_0212300.1-p1	FFEEIAQDTGK	light	1514020	696159	355310		471557		719028		485971	505874	664631	792017	829972	677589	381098	591973		992159	653650	576802	815846	858534	1570010	333181
PF3D7_0212300.1-p1	transcript=PF3D7_0212300.1 gene=PF3D7_0212300 organism=Plasmodium_falciparum_3D7 gene_product=eukaryotic peptide chain release factor subunit 1, putative transcript_product=eukaryotic peptide chain release factor subunit 1, putative location=Pf3D7_02_v3:492616-494306(+) protein_length=427 sequence_SO=chromosome SO=protein_coding_gene is_pseudo=false	8	PF3D7_0212300.1-p1	PF3D7_0212300.1-p1	PF3D7_0212300.1-p1	FTVDLPK	light	211858	206851	156312	177769	171204	309588	173258	91490.1	148323	191602	267156	361311	167334	199506	89822.7	270780	152260	320380	120506	192710	215062	241084	299426	179573
PF3D7_0212300.1-p1	transcript=PF3D7_0212300.1 gene=PF3D7_0212300 organism=Plasmodium_falciparum_3D7 gene_product=eukaryotic peptide chain release factor subunit 1, putative transcript_product=eukaryotic peptide chain release factor subunit 1, putative location=Pf3D7_02_v3:492616-494306(+) protein_length=427 sequence_SO=chromosome SO=protein_coding_gene is_pseudo=false	8	PF3D7_0212300.1-p1	PF3D7_0212300.1-p1	PF3D7_0212300.1-p1	GFGGFGGMLR	light	458793	342107	320413	408119	198373	253911	206441	192895	115118	433370	482379	461537	248183	274544	184465	424558	279945	263712	254991	257345	293224	288960	1167830	417192
PF3D7_0212300.1-p1	transcript=PF3D7_0212300.1 gene=PF3D7_0212300 organism=Plasmodium_falciparum_3D7 gene_product=eukaryotic peptide chain release factor subunit 1, putative transcript_product=eukaryotic peptide chain release factor subunit 1, putative location=Pf3D7_02_v3:492616-494306(+) protein_length=427 sequence_SO=chromosome SO=protein_coding_gene is_pseudo=false	8	PF3D7_0212300.1-p1	PF3D7_0212300.1-p1	PF3D7_0212300.1-p1	LSVLSAITSTQQK	light	697965	125116		220285		404450	351491			193846	541820	647682		137203		295978			334153	81007.1	308717	201563		475976
PF3D7_0212300.1-p1	transcript=PF3D7_0212300.1 gene=PF3D7_0212300 organism=Plasmodium_falciparum_3D7 gene_product=eukaryotic peptide chain release factor subunit 1, putative transcript_product=eukaryotic peptide chain release factor subunit 1, putative location=Pf3D7_02_v3:492616-494306(+) protein_length=427 sequence_SO=chromosome SO=protein_coding_gene is_pseudo=false	8	PF3D7_0212300.1-p1	PF3D7_0212300.1-p1	PF3D7_0212300.1-p1	LTTKNPVTNQTK	light	542021	175869	212320	231078	348317	738610	285822	157560	205367	203790	379987	604644	112472	282647	130113	479867	218423	506084	60134	172366	282790	354563	233925	196887
PF3D7_0212300.1-p1	transcript=PF3D7_0212300.1 gene=PF3D7_0212300 organism=Plasmodium_falciparum_3D7 gene_product=eukaryotic peptide chain release factor subunit 1, putative transcript_product=eukaryotic peptide chain release factor subunit 1, putative location=Pf3D7_02_v3:492616-494306(+) protein_length=427 sequence_SO=chromosome SO=protein_coding_gene is_pseudo=false	8	PF3D7_0212300.1-p1	PF3D7_0212300.1-p1	PF3D7_0212300.1-p1	MLADELGTASNIK	light	4939040	3022160	3014320	3159410	3533980	5560130	3852660		4125170	4563100	4888510	5251920	2331200	3202620		3828760	3472770	5983710	3181950	4308230	4880640	5514340	4458890	3561010
PF3D7_0212300.1-p1	transcript=PF3D7_0212300.1 gene=PF3D7_0212300 organism=Plasmodium_falciparum_3D7 gene_product=eukaryotic peptide chain release factor subunit 1, putative transcript_product=eukaryotic peptide chain release factor subunit 1, putative location=Pf3D7_02_v3:492616-494306(+) protein_length=427 sequence_SO=chromosome SO=protein_coding_gene is_pseudo=false	8	PF3D7_0212300.1-p1	PF3D7_0212300.1-p1	PF3D7_0212300.1-p1	VVYGIDDTLK	light	368442	201185	140441	79402.9	137133		325280	107837	214819	181381	214589	436204	399332	334899	159857	323300	158950	369550	305759	158734	234229	283215
PF3D7_0212300.1-p1	transcript=PF3D7_0212300.1 gene=PF3D7_0212300 organism=Plasmodium_falciparum_3D7 gene_product=eukaryotic peptide chain release factor subunit 1, putative transcript_product=eukaryotic peptide chain release factor subunit 1, putative location=Pf3D7_02_v3:492616-494306(+) protein_length=427 sequence_SO=chromosome SO=protein_coding_gene is_pseudo=false	8	PF3D7_0212300.1-p1	PF3D7_0212300.1-p1	PF3D7_0212300.1-p1	YGASLDFVTNK	light	315462	225255	87120.6	207008	327852	550256	340372	169972	365550	291171	461116	369538	259412	316917	101287	399772	234845	553318	261036	200983	265867	443910	315263	219666
PF3D7_0212400.1-p1	transcript=PF3D7_0212400.1 gene=PF3D7_0212400 organism=Plasmodium_falciparum_3D7 gene_product=nucleoporin NUP390, putative transcript_product=nucleoporin NUP390, putative location=Pf3D7_02_v3:495166-507854(-) protein_length=4091 sequence_SO=chromosome SO=protein_coding_gene is_pseudo=false	1	PF3D7_0212400.1-p1	PF3D7_0212400.1-p1	PF3D7_0212400.1-p1	QPAYNFDPIDSINLGSSR	light	210004					286619				279444	212858	430258			121309		203427		277536			126515
PF3D7_0212500.1-p1	transcript=PF3D7_0212500.1 gene=PF3D7_0212500 organism=Plasmodium_falciparum_3D7 gene_product=nucleoporin NUP434, putative transcript_product=nucleoporin NUP434, putative location=Pf3D7_02_v3:509525-521746(+) protein_length=3990 sequence_SO=chromosome SO=protein_coding_gene is_pseudo=false	3	PF3D7_0212500.1-p1	PF3D7_0212500.1-p1	PF3D7_0212500.1-p1	MSMNIAGSSTGQDR	light		40623.3		163616						94019.4	96870.5	153551	145157	74337.6				100819		69420	95834.2	31962.2		174869
PF3D7_0212500.1-p1	transcript=PF3D7_0212500.1 gene=PF3D7_0212500 organism=Plasmodium_falciparum_3D7 gene_product=nucleoporin NUP434, putative transcript_product=nucleoporin NUP434, putative location=Pf3D7_02_v3:509525-521746(+) protein_length=3990 sequence_SO=chromosome SO=protein_coding_gene is_pseudo=false	3	PF3D7_0212500.1-p1	PF3D7_0212500.1-p1	PF3D7_0212500.1-p1	NMDAIHNMDNTNYYNSYGIPR	light				552678			59689			217618	195628	295678						202735		327376	189853			205889
PF3D7_0212500.1-p1	transcript=PF3D7_0212500.1 gene=PF3D7_0212500 organism=Plasmodium_falciparum_3D7 gene_product=nucleoporin NUP434, putative transcript_product=nucleoporin NUP434, putative location=Pf3D7_02_v3:509525-521746(+) protein_length=3990 sequence_SO=chromosome SO=protein_coding_gene is_pseudo=false	3	PF3D7_0212500.1-p1	PF3D7_0212500.1-p1	PF3D7_0212500.1-p1	SVYTYHDYTDNLENEEPIHK	light				46543.5							57389.9	72133									59214.3			58666.8
PF3D7_0212600.1-p1	transcript=PF3D7_0212600.1 gene=PF3D7_0212600 organism=Plasmodium_falciparum_3D7 gene_product=secreted protein with altered thrombospondin repeat domain transcript_product=secreted protein with altered thrombospondin repeat domain location=Pf3D7_02_v3:522931-523999(+) protein_length=250 sequence_SO=chromosome SO=protein_coding_gene is_pseudo=false	1	PF3D7_0212600.1-p1	PF3D7_0212600.1-p1	PF3D7_0212600.1-p1	NPWYVPR	light	292822	147238		293664	278147	304410	266740	83319.4	157459	240410	505863	337499	824667	415798		538858	129895	460719	193836	181892	279255	181569	642649	306094
PF3D7_0212900.1-p1	transcript=PF3D7_0212900.1 gene=PF3D7_0212900 organism=Plasmodium_falciparum_3D7 gene_product=arginyl-tRNA--protein transferase transcript_product=arginyl-tRNA--protein transferase location=Pf3D7_02_v3:533253-534350(+) protein_length=365 sequence_SO=chromosome SO=protein_coding_gene is_pseudo=false	3	PF3D7_0212900.1-p1	PF3D7_0212900.1-p1	PF3D7_0212900.1-p1	GTDPQTLKEQE	light	442938	152466	227682	356132	221407	448966	333684	97549	206244	548931	742179	435766	274918	375952	136028	467888	247638	472778	98813.8	208851	342607	394015	477432	342211
PF3D7_0212900.1-p1	transcript=PF3D7_0212900.1 gene=PF3D7_0212900 organism=Plasmodium_falciparum_3D7 gene_product=arginyl-tRNA--protein transferase transcript_product=arginyl-tRNA--protein transferase location=Pf3D7_02_v3:533253-534350(+) protein_length=365 sequence_SO=chromosome SO=protein_coding_gene is_pseudo=false	3	PF3D7_0212900.1-p1	PF3D7_0212900.1-p1	PF3D7_0212900.1-p1	MSVEEPEVLTK	light	877917	266199	430651	366201	327425	613542	545126	186542	388272	646196	754185	562754	644693	561629	194506	605345	355178	624995	349719	342566	363649	455066	1367130	458321
PF3D7_0212900.1-p1	transcript=PF3D7_0212900.1 gene=PF3D7_0212900 organism=Plasmodium_falciparum_3D7 gene_product=arginyl-tRNA--protein transferase transcript_product=arginyl-tRNA--protein transferase location=Pf3D7_02_v3:533253-534350(+) protein_length=365 sequence_SO=chromosome SO=protein_coding_gene is_pseudo=false	3	PF3D7_0212900.1-p1	PF3D7_0212900.1-p1	PF3D7_0212900.1-p1	NNITLDDDVNINK	light	344749	161058	183415	159869			444497	101192	324437	445989	390874	267800	437106	367648	131279	261627		630545		150508	160427	220133	424480	92649.5
PF3D7_0213100.1-p1	transcript=PF3D7_0213100.1 gene=PF3D7_0213100 organism=Plasmodium_falciparum_3D7 gene_product=protein SIS1 transcript_product=protein SIS1 location=Pf3D7_02_v3:537789-539420(+) protein_length=328 sequence_SO=chromosome SO=protein_coding_gene is_pseudo=false	9	PF3D7_0213100.1-p1	PF3D7_0213100.1-p1	PF3D7_0213100.1-p1	ALTGFQFIVK	light	291980	366592	369815	255009	212889	152597	242681	312010	298577	245735	458567	270493	347340	429832	164812	246504	246080	88335.7	240011	176066	238054	273970	504241	408760
PF3D7_0213100.1-p1	transcript=PF3D7_0213100.1 gene=PF3D7_0213100 organism=Plasmodium_falciparum_3D7 gene_product=protein SIS1 transcript_product=protein SIS1 location=Pf3D7_02_v3:537789-539420(+) protein_length=328 sequence_SO=chromosome SO=protein_coding_gene is_pseudo=false	9	PF3D7_0213100.1-p1	PF3D7_0213100.1-p1	PF3D7_0213100.1-p1	DANHLIYK	light	1488200	1000280	1006580	1066240	1180000	2426100	1615520	718162	1334760	1272590	1743780	1495250	1333910	1368040	901650	1635070	1121390	1737770	769235	874859	1404740	1469170	2145790	990806
PF3D7_0213100.1-p1	transcript=PF3D7_0213100.1 gene=PF3D7_0213100 organism=Plasmodium_falciparum_3D7 gene_product=protein SIS1 transcript_product=protein SIS1 location=Pf3D7_02_v3:537789-539420(+) protein_length=328 sequence_SO=chromosome SO=protein_coding_gene is_pseudo=false	9	PF3D7_0213100.1-p1	PF3D7_0213100.1-p1	PF3D7_0213100.1-p1	DINVRVDDIVTPK	light	396927	301471	229794	215291	420655	754473	457045	220712	437757	338683	475080	376869	228725	431423	205396	472549	342007	497733	159267	305048	368368	431065		287290
PF3D7_0213100.1-p1	transcript=PF3D7_0213100.1 gene=PF3D7_0213100 organism=Plasmodium_falciparum_3D7 gene_product=protein SIS1 transcript_product=protein SIS1 location=Pf3D7_02_v3:537789-539420(+) protein_length=328 sequence_SO=chromosome SO=protein_coding_gene is_pseudo=false	9	PF3D7_0213100.1-p1	PF3D7_0213100.1-p1	PF3D7_0213100.1-p1	EGMPSSKYPSMK	light	394305	245740	112933	254070	219993	637802	325306	100333	229764	212917	466235	467226	103346	397225	130068	583047	234755	542634	81782.3	123153	388327	248605	567161	254926
PF3D7_0213100.1-p1	transcript=PF3D7_0213100.1 gene=PF3D7_0213100 organism=Plasmodium_falciparum_3D7 gene_product=protein SIS1 transcript_product=protein SIS1 location=Pf3D7_02_v3:537789-539420(+) protein_length=328 sequence_SO=chromosome SO=protein_coding_gene is_pseudo=false	9	PF3D7_0213100.1-p1	PF3D7_0213100.1-p1	PF3D7_0213100.1-p1	GKDYYSILGVSR	light	412264					329537	87638.1		91909				165605	122504		34833.8	59804	169416	160828				225079
PF3D7_0213100.1-p1	transcript=PF3D7_0213100.1 gene=PF3D7_0213100 organism=Plasmodium_falciparum_3D7 gene_product=protein SIS1 transcript_product=protein SIS1 location=Pf3D7_02_v3:537789-539420(+) protein_length=328 sequence_SO=chromosome SO=protein_coding_gene is_pseudo=false	9	PF3D7_0213100.1-p1	PF3D7_0213100.1-p1	PF3D7_0213100.1-p1	IYDTYGEEGLK	light	126702				45278.4		121874		34557.7		82004.5		117630			39960.9		151548	33370.9		60148.3	43146.6		36995.3
PF3D7_0213100.1-p1	transcript=PF3D7_0213100.1 gene=PF3D7_0213100 organism=Plasmodium_falciparum_3D7 gene_product=protein SIS1 transcript_product=protein SIS1 location=Pf3D7_02_v3:537789-539420(+) protein_length=328 sequence_SO=chromosome SO=protein_coding_gene is_pseudo=false	9	PF3D7_0213100.1-p1	PF3D7_0213100.1-p1	PF3D7_0213100.1-p1	SLDNRDINVR	light	1968645	807938	886895	781193	1141631	2059124	1640480	656733	1099201	983573	1480592	1490418	1005105	1454477	734691	1951707	892014	1507345	699525	747386	982249	1103909	1330598	910943
PF3D7_0213100.1-p1	transcript=PF3D7_0213100.1 gene=PF3D7_0213100 organism=Plasmodium_falciparum_3D7 gene_product=protein SIS1 transcript_product=protein SIS1 location=Pf3D7_02_v3:537789-539420(+) protein_length=328 sequence_SO=chromosome SO=protein_coding_gene is_pseudo=false	9	PF3D7_0213100.1-p1	PF3D7_0213100.1-p1	PF3D7_0213100.1-p1	SYEDDNYVTIDVK	light	523563	478834	417175	527256	758425	1169810	1003460	429282	636563	555552	824548	601542	504619	694124	314786	792827	527134	863620	466646	351535	313314	656711	606719	449995
PF3D7_0213100.1-p1	transcript=PF3D7_0213100.1 gene=PF3D7_0213100 organism=Plasmodium_falciparum_3D7 gene_product=protein SIS1 transcript_product=protein SIS1 location=Pf3D7_02_v3:537789-539420(+) protein_length=328 sequence_SO=chromosome SO=protein_coding_gene is_pseudo=false	9	PF3D7_0213100.1-p1	PF3D7_0213100.1-p1	PF3D7_0213100.1-p1	VDDIVTPK	light	1046150	513699	403968	443861	696682	1165450	838430	553222	602639	678359	816956	777322	105080	831719	380419	1091220	637202	1039190	535498	520928	586337	675301	376777	500113
PF3D7_0213500.1-p1	transcript=PF3D7_0213500.1 gene=PF3D7_0213500 organism=Plasmodium_falciparum_3D7 gene_product=tetratricopeptide repeat protein, putative transcript_product=tetratricopeptide repeat protein, putative location=Pf3D7_02_v3:543802-545895(-) protein_length=460 sequence_SO=chromosome SO=protein_coding_gene is_pseudo=false	1	PF3D7_0213500.1-p1	PF3D7_0213500.1-p1	PF3D7_0213500.1-p1	SINYVADNSVVYTNR	light		42123.2			149840	136660	63633.7			58556		59459.7	90408	79110.5	46564.4	70280.6	80196.4	23224.3		33621.9		84805.7
PF3D7_0213700.1-p1	transcript=PF3D7_0213700.1 gene=PF3D7_0213700 organism=Plasmodium_falciparum_3D7 gene_product=conserved protein, unknown function transcript_product=conserved protein, unknown function location=Pf3D7_02_v3:557048-557696(+) protein_length=154 sequence_SO=chromosome SO=protein_coding_gene is_pseudo=false	4	PF3D7_0213700.1-p1	PF3D7_0213700.1-p1	PF3D7_0213700.1-p1	IDGMLNNISTESLPFQK	light	789204	426501	269329	441153	429020	852860	739960	438418	650799	524497	639220	484601	752510	577931	370137	605378	424552	867832	458264	443447	625873	611805	686587	468103
PF3D7_0213700.1-p1	transcript=PF3D7_0213700.1 gene=PF3D7_0213700 organism=Plasmodium_falciparum_3D7 gene_product=conserved protein, unknown function transcript_product=conserved protein, unknown function location=Pf3D7_02_v3:557048-557696(+) protein_length=154 sequence_SO=chromosome SO=protein_coding_gene is_pseudo=false	4	PF3D7_0213700.1-p1	PF3D7_0213700.1-p1	PF3D7_0213700.1-p1	SNSNIDGPTIEK	light	81049.5	27802.5			57819.2	111217			58397.7			62756.7	127865	89893.2		47367.6	26054.9	110015	33567.6	28291.4		51085.4	49398.9	16621.5
PF3D7_0213700.1-p1	transcript=PF3D7_0213700.1 gene=PF3D7_0213700 organism=Plasmodium_falciparum_3D7 gene_product=conserved protein, unknown function transcript_product=conserved protein, unknown function location=Pf3D7_02_v3:557048-557696(+) protein_length=154 sequence_SO=chromosome SO=protein_coding_gene is_pseudo=false	4	PF3D7_0213700.1-p1	PF3D7_0213700.1-p1	PF3D7_0213700.1-p1	TFLSSPSTNHMITNLTK	light	960089				274917	559235	81971.4			192553	65374.1	286582	122670			281590		458247			222109	340611	529910	435729
PF3D7_0213700.1-p1	transcript=PF3D7_0213700.1 gene=PF3D7_0213700 organism=Plasmodium_falciparum_3D7 gene_product=conserved protein, unknown function transcript_product=conserved protein, unknown function location=Pf3D7_02_v3:557048-557696(+) protein_length=154 sequence_SO=chromosome SO=protein_coding_gene is_pseudo=false	4	PF3D7_0213700.1-p1	PF3D7_0213700.1-p1	PF3D7_0213700.1-p1	TFLSSPSTNHMITNLTKR	light	130908					319655		27653.7								60845.3					48803	94880.2
PF3D7_0214000.1-p1	transcript=PF3D7_0214000.1 gene=PF3D7_0214000 organism=Plasmodium_falciparum_3D7 gene_product=T-complex protein 1 subunit theta transcript_product=T-complex protein 1 subunit theta location=Pf3D7_02_v3:566121-567894(+) protein_length=542 sequence_SO=chromosome SO=protein_coding_gene is_pseudo=false	13	PF3D7_0214000.1-p1	PF3D7_0214000.1-p1	PF3D7_0214000.1-p1	DKNPDYDEAF	light	1012620	424097	406485	577707	568931	1059520	693265	320024	436548	604573	884789	598906	444220	665244	233860	911543	390391	948337	266257	303202	575611	600844	927602	545624
PF3D7_0214000.1-p1	transcript=PF3D7_0214000.1 gene=PF3D7_0214000 organism=Plasmodium_falciparum_3D7 gene_product=T-complex protein 1 subunit theta transcript_product=T-complex protein 1 subunit theta location=Pf3D7_02_v3:566121-567894(+) protein_length=542 sequence_SO=chromosome SO=protein_coding_gene is_pseudo=false	13	PF3D7_0214000.1-p1	PF3D7_0214000.1-p1	PF3D7_0214000.1-p1	GATFNLLDEVER	light		645825		901571	901068	1153380	1024890	720270	719881	871570	896413	1008210	1153710	1183910	741663	1360300	1138090	1163480	922882	776817	744854	1522790	716776	1281810
PF3D7_0214000.1-p1	transcript=PF3D7_0214000.1 gene=PF3D7_0214000 organism=Plasmodium_falciparum_3D7 gene_product=T-complex protein 1 subunit theta transcript_product=T-complex protein 1 subunit theta location=Pf3D7_02_v3:566121-567894(+) protein_length=542 sequence_SO=chromosome SO=protein_coding_gene is_pseudo=false	13	PF3D7_0214000.1-p1	PF3D7_0214000.1-p1	PF3D7_0214000.1-p1	GTVLLHNAEELINYTK	light	838348	226325	380212	348244	383225	845544	338221	198563	340054	475435	318907	348424	263851	255043	62608.8	187129	154405	583485	263383	343927	259294	243580	623405	316212
PF3D7_0214000.1-p1	transcript=PF3D7_0214000.1 gene=PF3D7_0214000 organism=Plasmodium_falciparum_3D7 gene_product=T-complex protein 1 subunit theta transcript_product=T-complex protein 1 subunit theta location=Pf3D7_02_v3:566121-567894(+) protein_length=542 sequence_SO=chromosome SO=protein_coding_gene is_pseudo=false	13	PF3D7_0214000.1-p1	PF3D7_0214000.1-p1	PF3D7_0214000.1-p1	GTVLLHNAEELINYTKGEELQMK	light	2331150	870960	954318	1404550	964835	1361050	1096560	773363	990114	2193270	1317330	1169370	744394	775096	423680	621212	899717	1672860	834362	1093830	1000290	1070010	1863290	1164240
PF3D7_0214000.1-p1	transcript=PF3D7_0214000.1 gene=PF3D7_0214000 organism=Plasmodium_falciparum_3D7 gene_product=T-complex protein 1 subunit theta transcript_product=T-complex protein 1 subunit theta location=Pf3D7_02_v3:566121-567894(+) protein_length=542 sequence_SO=chromosome SO=protein_coding_gene is_pseudo=false	13	PF3D7_0214000.1-p1	PF3D7_0214000.1-p1	PF3D7_0214000.1-p1	LGVNSILK	light	2460070	1082280	1120430	1558480	1109110	1026780	737243	921193	1304960	986367	2051650	1952940	1220960	706462	338961	675437	390672	1174090	996227	1064650	1116480	1135050	2885860	1611630
PF3D7_0214000.1-p1	transcript=PF3D7_0214000.1 gene=PF3D7_0214000 organism=Plasmodium_falciparum_3D7 gene_product=T-complex protein 1 subunit theta transcript_product=T-complex protein 1 subunit theta location=Pf3D7_02_v3:566121-567894(+) protein_length=542 sequence_SO=chromosome SO=protein_coding_gene is_pseudo=false	13	PF3D7_0214000.1-p1	PF3D7_0214000.1-p1	PF3D7_0214000.1-p1	LLNISSLIK	light	59781.4	83875.3			126290	76846.2	156804	82978.8	125120		114967		228604	141281		115421	34683	86038.6	47569			98479.7
PF3D7_0214000.1-p1	transcript=PF3D7_0214000.1 gene=PF3D7_0214000 organism=Plasmodium_falciparum_3D7 gene_product=T-complex protein 1 subunit theta transcript_product=T-complex protein 1 subunit theta location=Pf3D7_02_v3:566121-567894(+) protein_length=542 sequence_SO=chromosome SO=protein_coding_gene is_pseudo=false	13	PF3D7_0214000.1-p1	PF3D7_0214000.1-p1	PF3D7_0214000.1-p1	LSTPQPEDIGK	light	3506590	1088490	692723		1479620	1589430	2110070	897010	1957560	928425	1659390	1055750	2078180	1503250	682347	1200630	818988	1349930	750983	1408460	1129800	1434520		689480
PF3D7_0214000.1-p1	transcript=PF3D7_0214000.1 gene=PF3D7_0214000 organism=Plasmodium_falciparum_3D7 gene_product=T-complex protein 1 subunit theta transcript_product=T-complex protein 1 subunit theta location=Pf3D7_02_v3:566121-567894(+) protein_length=542 sequence_SO=chromosome SO=protein_coding_gene is_pseudo=false	13	PF3D7_0214000.1-p1	PF3D7_0214000.1-p1	PF3D7_0214000.1-p1	LSTPQPEDIGKVSSIYVSEIASK	light	751714	304582	364985		415944	999159	566885	458864	462075	444797	357097	374043	84743.3	181397		355324		398716	234123	248834	319034	419682	336193	340066
PF3D7_0214000.1-p1	transcript=PF3D7_0214000.1 gene=PF3D7_0214000 organism=Plasmodium_falciparum_3D7 gene_product=T-complex protein 1 subunit theta transcript_product=T-complex protein 1 subunit theta location=Pf3D7_02_v3:566121-567894(+) protein_length=542 sequence_SO=chromosome SO=protein_coding_gene is_pseudo=false	13	PF3D7_0214000.1-p1	PF3D7_0214000.1-p1	PF3D7_0214000.1-p1	NAGYNTTDVLNELINEHNK	light	661890	498045		596223	360638	1068200	455389		359608	589244	764747	411195	671149	821802	444735	484637		468969	306691		203629	482752
PF3D7_0214000.1-p1	transcript=PF3D7_0214000.1 gene=PF3D7_0214000 organism=Plasmodium_falciparum_3D7 gene_product=T-complex protein 1 subunit theta transcript_product=T-complex protein 1 subunit theta location=Pf3D7_02_v3:566121-567894(+) protein_length=542 sequence_SO=chromosome SO=protein_coding_gene is_pseudo=false	13	PF3D7_0214000.1-p1	PF3D7_0214000.1-p1	PF3D7_0214000.1-p1	NNEDTILK	light	310531	211042		155833	289899	259775			157217	129811	362222	413129	273424	337352	165022	350922	176212	273653			288056	289038		164424
PF3D7_0214000.1-p1	transcript=PF3D7_0214000.1 gene=PF3D7_0214000 organism=Plasmodium_falciparum_3D7 gene_product=T-complex protein 1 subunit theta transcript_product=T-complex protein 1 subunit theta location=Pf3D7_02_v3:566121-567894(+) protein_length=542 sequence_SO=chromosome SO=protein_coding_gene is_pseudo=false	13	PF3D7_0214000.1-p1	PF3D7_0214000.1-p1	PF3D7_0214000.1-p1	VPNFYEEKELIK	light	163919				52297.8		45164.2	58337.5	54759.6				141095	66969.2	48648	62287.6			42386			40574.3
PF3D7_0214000.1-p1	transcript=PF3D7_0214000.1 gene=PF3D7_0214000 organism=Plasmodium_falciparum_3D7 gene_product=T-complex protein 1 subunit theta transcript_product=T-complex protein 1 subunit theta location=Pf3D7_02_v3:566121-567894(+) protein_length=542 sequence_SO=chromosome SO=protein_coding_gene is_pseudo=false	13	PF3D7_0214000.1-p1	PF3D7_0214000.1-p1	PF3D7_0214000.1-p1	VSSIYVSEIASK	light	1802980	530780	268435	260021	802002	870245	1271410	458719	1031260	259773	455077	713186	1476050	924334	395210	679460	281644	735255	813242	399537	520982	799410	727844	223505
PF3D7_0214000.1-p1	transcript=PF3D7_0214000.1 gene=PF3D7_0214000 organism=Plasmodium_falciparum_3D7 gene_product=T-complex protein 1 subunit theta transcript_product=T-complex protein 1 subunit theta location=Pf3D7_02_v3:566121-567894(+) protein_length=542 sequence_SO=chromosome SO=protein_coding_gene is_pseudo=false	13	PF3D7_0214000.1-p1	PF3D7_0214000.1-p1	PF3D7_0214000.1-p1	YIDNFKK	light	805600	266567	236604	271510	468718	844087	667936	256818	407138	304107	505225	566820	406644	453908	253160	255174	302977	564045	271786	218413	362372	398395	302677	222696
PF3D7_0214100.1-p1	transcript=PF3D7_0214100.1 gene=PF3D7_0214100 organism=Plasmodium_falciparum_3D7 gene_product=protein transport protein SEC31 transcript_product=protein transport protein SEC31 location=Pf3D7_02_v3:568529-573315(-) protein_length=1471 sequence_SO=chromosome SO=protein_coding_gene is_pseudo=false	18	PF3D7_0214100.1-p1	PF3D7_0214100.1-p1	PF3D7_0214100.1-p1	FHTQIINNTMNSR	light	259954	117685			321375	187750	377074	36899.4	111938		197729	440190	319847	188970	48694.9	118509		851964	85671.7	57909.1	107912	381287		60870.2
PF3D7_0214100.1-p1	transcript=PF3D7_0214100.1 gene=PF3D7_0214100 organism=Plasmodium_falciparum_3D7 gene_product=protein transport protein SEC31 transcript_product=protein transport protein SEC31 location=Pf3D7_02_v3:568529-573315(-) protein_length=1471 sequence_SO=chromosome SO=protein_coding_gene is_pseudo=false	18	PF3D7_0214100.1-p1	PF3D7_0214100.1-p1	PF3D7_0214100.1-p1	IIVDLSR	light	688692	492124	672179	497631	374060		452779	278361	218660	624816	951134	1605520	878436	1013090	409398	1230440	526397	820098	551973	548548	751315	753345	1320920	826441
PF3D7_0214100.1-p1	transcript=PF3D7_0214100.1 gene=PF3D7_0214100 organism=Plasmodium_falciparum_3D7 gene_product=protein transport protein SEC31 transcript_product=protein transport protein SEC31 location=Pf3D7_02_v3:568529-573315(-) protein_length=1471 sequence_SO=chromosome SO=protein_coding_gene is_pseudo=false	18	PF3D7_0214100.1-p1	PF3D7_0214100.1-p1	PF3D7_0214100.1-p1	IKQNEEDISGNDEHLLNSSIK	light			47074.8	68075.6						87014.1	152543	193178						296426		100301	140019		120298	76876.1
PF3D7_0214100.1-p1	transcript=PF3D7_0214100.1 gene=PF3D7_0214100 organism=Plasmodium_falciparum_3D7 gene_product=protein transport protein SEC31 transcript_product=protein transport protein SEC31 location=Pf3D7_02_v3:568529-573315(-) protein_length=1471 sequence_SO=chromosome SO=protein_coding_gene is_pseudo=false	18	PF3D7_0214100.1-p1	PF3D7_0214100.1-p1	PF3D7_0214100.1-p1	ISQYAELLANSGR	light			310190		116842		222528		185326	332617		456649	613788	379895	211401	379331	225361	239629	236233	297205	337885	391909
PF3D7_0214100.1-p1	transcript=PF3D7_0214100.1 gene=PF3D7_0214100 organism=Plasmodium_falciparum_3D7 gene_product=protein transport protein SEC31 transcript_product=protein transport protein SEC31 location=Pf3D7_02_v3:568529-573315(-) protein_length=1471 sequence_SO=chromosome SO=protein_coding_gene is_pseudo=false	18	PF3D7_0214100.1-p1	PF3D7_0214100.1-p1	PF3D7_0214100.1-p1	NLFETNR	light					75802.2		122571				200684	355246		67104.1		244427		121537	84604		50692.7	63661.6
PF3D7_0214100.1-p1	transcript=PF3D7_0214100.1 gene=PF3D7_0214100 organism=Plasmodium_falciparum_3D7 gene_product=protein transport protein SEC31 transcript_product=protein transport protein SEC31 location=Pf3D7_02_v3:568529-573315(-) protein_length=1471 sequence_SO=chromosome SO=protein_coding_gene is_pseudo=false	18	PF3D7_0214100.1-p1	PF3D7_0214100.1-p1	PF3D7_0214100.1-p1	NQSISSTANLNYQHDNQFNKR	light	89334.2	48858.3		23589	39341.9	113313	70573.7	18590.4		37365.8	64520.1	181704	24280	76243.9		34522	12720.9	386097		45912.3	99607.2	131824	101790	50276.6
PF3D7_0214100.1-p1	transcript=PF3D7_0214100.1 gene=PF3D7_0214100 organism=Plasmodium_falciparum_3D7 gene_product=protein transport protein SEC31 transcript_product=protein transport protein SEC31 location=Pf3D7_02_v3:568529-573315(-) protein_length=1471 sequence_SO=chromosome SO=protein_coding_gene is_pseudo=false	18	PF3D7_0214100.1-p1	PF3D7_0214100.1-p1	PF3D7_0214100.1-p1	NSNYPIKEIIGHSK	light	818432	327956	495295	689550	400407	757017	775362	175878	180827	792650	1139739	980596	457723	814042	233682	820200	576409	1024830	255637	549089	696508	872299	1801400	856823
PF3D7_0214100.1-p1	transcript=PF3D7_0214100.1 gene=PF3D7_0214100 organism=Plasmodium_falciparum_3D7 gene_product=protein transport protein SEC31 transcript_product=protein transport protein SEC31 location=Pf3D7_02_v3:568529-573315(-) protein_length=1471 sequence_SO=chromosome SO=protein_coding_gene is_pseudo=false	18	PF3D7_0214100.1-p1	PF3D7_0214100.1-p1	PF3D7_0214100.1-p1	NYDNFILSK	light	323063	213060	230382	238033	295995	344430	332331	77026.2	195511	348758	492858	588852	313804	409945	117548	460907	212649	566879	157119	169005	381106	401412	411909	337807
PF3D7_0214100.1-p1	transcript=PF3D7_0214100.1 gene=PF3D7_0214100 organism=Plasmodium_falciparum_3D7 gene_product=protein transport protein SEC31 transcript_product=protein transport protein SEC31 location=Pf3D7_02_v3:568529-573315(-) protein_length=1471 sequence_SO=chromosome SO=protein_coding_gene is_pseudo=false	18	PF3D7_0214100.1-p1	PF3D7_0214100.1-p1	PF3D7_0214100.1-p1	QLTSPMFSSNSYGNINK	light																		157852				59228.3
PF3D7_0214100.1-p1	transcript=PF3D7_0214100.1 gene=PF3D7_0214100 organism=Plasmodium_falciparum_3D7 gene_product=protein transport protein SEC31 transcript_product=protein transport protein SEC31 location=Pf3D7_02_v3:568529-573315(-) protein_length=1471 sequence_SO=chromosome SO=protein_coding_gene is_pseudo=false	18	PF3D7_0214100.1-p1	PF3D7_0214100.1-p1	PF3D7_0214100.1-p1	SAVSFRDPHSR	light	387941	146550	207998	218508	121815	189246	101523	113837		159767	243429	258352	94419.2	219570	161493	260247	141721	149347	117664	137781	161806	180428	211511	250355
PF3D7_0214100.1-p1	transcript=PF3D7_0214100.1 gene=PF3D7_0214100 organism=Plasmodium_falciparum_3D7 gene_product=protein transport protein SEC31 transcript_product=protein transport protein SEC31 location=Pf3D7_02_v3:568529-573315(-) protein_length=1471 sequence_SO=chromosome SO=protein_coding_gene is_pseudo=false	18	PF3D7_0214100.1-p1	PF3D7_0214100.1-p1	PF3D7_0214100.1-p1	SSFADIQNVVSPPR	light			72568.2				232415			85200.6		1147860			88459.2			2010860	55224.8	204267	101698	773570	723864
PF3D7_0214100.1-p1	transcript=PF3D7_0214100.1 gene=PF3D7_0214100 organism=Plasmodium_falciparum_3D7 gene_product=protein transport protein SEC31 transcript_product=protein transport protein SEC31 location=Pf3D7_02_v3:568529-573315(-) protein_length=1471 sequence_SO=chromosome SO=protein_coding_gene is_pseudo=false	18	PF3D7_0214100.1-p1	PF3D7_0214100.1-p1	PF3D7_0214100.1-p1	TISNLLNIYTSQESVK	light	838504	286082	374388	458689	472325	550261	868121	392367	548431	731229	1136840	706163	898777	696376	325070	730347	457483	991068	572369	502613	607418	894698	1084760	662321
PF3D7_0214100.1-p1	transcript=PF3D7_0214100.1 gene=PF3D7_0214100 organism=Plasmodium_falciparum_3D7 gene_product=protein transport protein SEC31 transcript_product=protein transport protein SEC31 location=Pf3D7_02_v3:568529-573315(-) protein_length=1471 sequence_SO=chromosome SO=protein_coding_gene is_pseudo=false	18	PF3D7_0214100.1-p1	PF3D7_0214100.1-p1	PF3D7_0214100.1-p1	TISNLLNIYTSQESVKK	light	581686	618872	715888	723030	374255	572189	529424		260344	875609	1304942	1418722	697037	840251	278468	1.07899e+06	847087	1318238	399458	899075	724193	1203674	1765182	1121073
PF3D7_0214100.1-p1	transcript=PF3D7_0214100.1 gene=PF3D7_0214100 organism=Plasmodium_falciparum_3D7 gene_product=protein transport protein SEC31 transcript_product=protein transport protein SEC31 location=Pf3D7_02_v3:568529-573315(-) protein_length=1471 sequence_SO=chromosome SO=protein_coding_gene is_pseudo=false	18	PF3D7_0214100.1-p1	PF3D7_0214100.1-p1	PF3D7_0214100.1-p1	TNIHDNGINCLEYNR	light	209175	220041	394757	417904	174691	129292	77408.4	99751.6		398088	498402	393546	238934	326083	204206	478105	160173	458970	143980	131767	372451	319700	1052652	432136
PF3D7_0214100.1-p1	transcript=PF3D7_0214100.1 gene=PF3D7_0214100 organism=Plasmodium_falciparum_3D7 gene_product=protein transport protein SEC31 transcript_product=protein transport protein SEC31 location=Pf3D7_02_v3:568529-573315(-) protein_length=1471 sequence_SO=chromosome SO=protein_coding_gene is_pseudo=false	18	PF3D7_0214100.1-p1	PF3D7_0214100.1-p1	PF3D7_0214100.1-p1	TTNKIIVDLSR	light				175167						162644		161139			68012.3	253364	139142							179020
PF3D7_0214100.1-p1	transcript=PF3D7_0214100.1 gene=PF3D7_0214100 organism=Plasmodium_falciparum_3D7 gene_product=protein transport protein SEC31 transcript_product=protein transport protein SEC31 location=Pf3D7_02_v3:568529-573315(-) protein_length=1471 sequence_SO=chromosome SO=protein_coding_gene is_pseudo=false	18	PF3D7_0214100.1-p1	PF3D7_0214100.1-p1	PF3D7_0214100.1-p1	VSHILATSSNNGNTVIWDLK	light	124096	92516.3	125394	133654	136763	193352	154531		58507.4	165506	181182	255902	84381.9	153573	69371.6	200734	135722	250611	36818.6	80673.8	98142.6	222140	350713	165717
PF3D7_0214100.1-p1	transcript=PF3D7_0214100.1 gene=PF3D7_0214100 organism=Plasmodium_falciparum_3D7 gene_product=protein transport protein SEC31 transcript_product=protein transport protein SEC31 location=Pf3D7_02_v3:568529-573315(-) protein_length=1471 sequence_SO=chromosome SO=protein_coding_gene is_pseudo=false	18	PF3D7_0214100.1-p1	PF3D7_0214100.1-p1	PF3D7_0214100.1-p1	YHIYPTDMELISEADNFEK	light		253351		186533			128628			381726	388559	104811	427057	485630	180156	504388	232924	491042		272087	379934	471953		283519
PF3D7_0214100.1-p1	transcript=PF3D7_0214100.1 gene=PF3D7_0214100 organism=Plasmodium_falciparum_3D7 gene_product=protein transport protein SEC31 transcript_product=protein transport protein SEC31 location=Pf3D7_02_v3:568529-573315(-) protein_length=1471 sequence_SO=chromosome SO=protein_coding_gene is_pseudo=false	18	PF3D7_0214100.1-p1	PF3D7_0214100.1-p1	PF3D7_0214100.1-p1	YLGHDINNIVDK	light													222265	128303		104979	88262.1					106626	300262
PF3D7_0214900.1-p1	transcript=PF3D7_0214900.1 gene=PF3D7_0214900 organism=Plasmodium_falciparum_3D7 gene_product=rhoptry neck protein 6 transcript_product=rhoptry neck protein 6 location=Pf3D7_02_v3:610625-615372(+) protein_length=950 sequence_SO=chromosome SO=protein_coding_gene is_pseudo=false	14	PF3D7_0214900.1-p1	PF3D7_0214900.1-p1	PF3D7_0214900.1-p1	EIENVTNANKENYEK	light	205308				103751	153806	180043		52484.1	108442	181772	185572	96769.3			55841		104302		111740			158445	47835.2
PF3D7_0214900.1-p1	transcript=PF3D7_0214900.1 gene=PF3D7_0214900 organism=Plasmodium_falciparum_3D7 gene_product=rhoptry neck protein 6 transcript_product=rhoptry neck protein 6 location=Pf3D7_02_v3:610625-615372(+) protein_length=950 sequence_SO=chromosome SO=protein_coding_gene is_pseudo=false	14	PF3D7_0214900.1-p1	PF3D7_0214900.1-p1	PF3D7_0214900.1-p1	GPTQCYKLEQIGR	light																							105317
PF3D7_0214900.1-p1	transcript=PF3D7_0214900.1 gene=PF3D7_0214900 organism=Plasmodium_falciparum_3D7 gene_product=rhoptry neck protein 6 transcript_product=rhoptry neck protein 6 location=Pf3D7_02_v3:610625-615372(+) protein_length=950 sequence_SO=chromosome SO=protein_coding_gene is_pseudo=false	14	PF3D7_0214900.1-p1	PF3D7_0214900.1-p1	PF3D7_0214900.1-p1	HYNFPEYNKLEEEK	light	1687003	455116	561096	827969	964178	1891974	1.37639e+06	390863	859822	1.03572e+06	1799913	1.06897e+06	1.05254e+06	997376	391395	1.21501e+06	494027	1.51254e+06	402198	529979	685318	1.34698e+06	2187374	1.12815e+06
PF3D7_0214900.1-p1	transcript=PF3D7_0214900.1 gene=PF3D7_0214900 organism=Plasmodium_falciparum_3D7 gene_product=rhoptry neck protein 6 transcript_product=rhoptry neck protein 6 location=Pf3D7_02_v3:610625-615372(+) protein_length=950 sequence_SO=chromosome SO=protein_coding_gene is_pseudo=false	14	PF3D7_0214900.1-p1	PF3D7_0214900.1-p1	PF3D7_0214900.1-p1	INKNSEITITK	light	25029.5			66069.2		20941.8	44544.4			52223.5	181561	49049.3				20492.8		9966.07				8138.05	69796.2	64474.3
PF3D7_0214900.1-p1	transcript=PF3D7_0214900.1 gene=PF3D7_0214900 organism=Plasmodium_falciparum_3D7 gene_product=rhoptry neck protein 6 transcript_product=rhoptry neck protein 6 location=Pf3D7_02_v3:610625-615372(+) protein_length=950 sequence_SO=chromosome SO=protein_coding_gene is_pseudo=false	14	PF3D7_0214900.1-p1	PF3D7_0214900.1-p1	PF3D7_0214900.1-p1	LKDISENALQK	light	783490	52605.2	106870	108466	493898	865909	839217	213110	420177	435048	800852	402351	185549	135599	34495	215345	47688.8		134404	139125		218278	385072	152429
PF3D7_0214900.1-p1	transcript=PF3D7_0214900.1 gene=PF3D7_0214900 organism=Plasmodium_falciparum_3D7 gene_product=rhoptry neck protein 6 transcript_product=rhoptry neck protein 6 location=Pf3D7_02_v3:610625-615372(+) protein_length=950 sequence_SO=chromosome SO=protein_coding_gene is_pseudo=false	14	PF3D7_0214900.1-p1	PF3D7_0214900.1-p1	PF3D7_0214900.1-p1	NLMESEEILKEPVLSK	light	434606		97617.1	259201	223078	646729	275815		196562	370898	617276	342713	87172.1	189842	15636.4	312950		500472	120474		96990.2	358058	336869	323568
PF3D7_0214900.1-p1	transcript=PF3D7_0214900.1 gene=PF3D7_0214900 organism=Plasmodium_falciparum_3D7 gene_product=rhoptry neck protein 6 transcript_product=rhoptry neck protein 6 location=Pf3D7_02_v3:610625-615372(+) protein_length=950 sequence_SO=chromosome SO=protein_coding_gene is_pseudo=false	14	PF3D7_0214900.1-p1	PF3D7_0214900.1-p1	PF3D7_0214900.1-p1	NNDIDKVNNHIFTNQQK	light	350826	32566.9	56432.6	90858.8	102632	241178	182598		157322	122702	271732	190170	100789	85565.9		84978.6		267328	60318.6	53944.3	103407	134812	182850	146475
PF3D7_0214900.1-p1	transcript=PF3D7_0214900.1 gene=PF3D7_0214900 organism=Plasmodium_falciparum_3D7 gene_product=rhoptry neck protein 6 transcript_product=rhoptry neck protein 6 location=Pf3D7_02_v3:610625-615372(+) protein_length=950 sequence_SO=chromosome SO=protein_coding_gene is_pseudo=false	14	PF3D7_0214900.1-p1	PF3D7_0214900.1-p1	PF3D7_0214900.1-p1	NSEITITK	light	115487		46560.9	109562	28028	145314	118817	18474.9		55159.8	223982	261577	60103.6	62976.5		148695		135897	29556	26937.3	65144.8	60140.3	83302.5	121339
PF3D7_0214900.1-p1	transcript=PF3D7_0214900.1 gene=PF3D7_0214900 organism=Plasmodium_falciparum_3D7 gene_product=rhoptry neck protein 6 transcript_product=rhoptry neck protein 6 location=Pf3D7_02_v3:610625-615372(+) protein_length=950 sequence_SO=chromosome SO=protein_coding_gene is_pseudo=false	14	PF3D7_0214900.1-p1	PF3D7_0214900.1-p1	PF3D7_0214900.1-p1	SNIDIYNNNR	light	752071	147758	200334	250874	368656	1082400	1097250	275783	357652	698187	1214800	657353	323261	355340		235820	83752.8	951833	220697	227677	312374	588139	366263	409594
PF3D7_0214900.1-p1	transcript=PF3D7_0214900.1 gene=PF3D7_0214900 organism=Plasmodium_falciparum_3D7 gene_product=rhoptry neck protein 6 transcript_product=rhoptry neck protein 6 location=Pf3D7_02_v3:610625-615372(+) protein_length=950 sequence_SO=chromosome SO=protein_coding_gene is_pseudo=false	14	PF3D7_0214900.1-p1	PF3D7_0214900.1-p1	PF3D7_0214900.1-p1	SSSEPPFIPIK	light	1013230		157733	504743	399508	1159490	482497	150094	364692	799083	1327870	1096600	283038	120265		280796		778957	236439	183071	229714	485201		855925
PF3D7_0214900.1-p1	transcript=PF3D7_0214900.1 gene=PF3D7_0214900 organism=Plasmodium_falciparum_3D7 gene_product=rhoptry neck protein 6 transcript_product=rhoptry neck protein 6 location=Pf3D7_02_v3:610625-615372(+) protein_length=950 sequence_SO=chromosome SO=protein_coding_gene is_pseudo=false	14	PF3D7_0214900.1-p1	PF3D7_0214900.1-p1	PF3D7_0214900.1-p1	SVEILTLR	light	793028	112824	155426	224358	403956	504406	362517	224834	170250	272543	516260	780535	168915	312274		540492	148593	372766	349442	119367	173151	388800	704026	376711
PF3D7_0214900.1-p1	transcript=PF3D7_0214900.1 gene=PF3D7_0214900 organism=Plasmodium_falciparum_3D7 gene_product=rhoptry neck protein 6 transcript_product=rhoptry neck protein 6 location=Pf3D7_02_v3:610625-615372(+) protein_length=950 sequence_SO=chromosome SO=protein_coding_gene is_pseudo=false	14	PF3D7_0214900.1-p1	PF3D7_0214900.1-p1	PF3D7_0214900.1-p1	VLYNEILFENIK	light					517435	415707	658929		357474	388632	815416		763319	492208		768741		740493	470309		528284	547096		488913
PF3D7_0214900.1-p1	transcript=PF3D7_0214900.1 gene=PF3D7_0214900 organism=Plasmodium_falciparum_3D7 gene_product=rhoptry neck protein 6 transcript_product=rhoptry neck protein 6 location=Pf3D7_02_v3:610625-615372(+) protein_length=950 sequence_SO=chromosome SO=protein_coding_gene is_pseudo=false	14	PF3D7_0214900.1-p1	PF3D7_0214900.1-p1	PF3D7_0214900.1-p1	YESNMFNVDKR	light					44217.2	604368	275035		143728	308178	349811	282981	306868	205732		89439.6	93951.7	429385		32928.7	25088.9	223408		58132.8
PF3D7_0214900.1-p1	transcript=PF3D7_0214900.1 gene=PF3D7_0214900 organism=Plasmodium_falciparum_3D7 gene_product=rhoptry neck protein 6 transcript_product=rhoptry neck protein 6 location=Pf3D7_02_v3:610625-615372(+) protein_length=950 sequence_SO=chromosome SO=protein_coding_gene is_pseudo=false	14	PF3D7_0214900.1-p1	PF3D7_0214900.1-p1	PF3D7_0214900.1-p1	YSIYATDDVHFVPSQFVTIK	light				205285	175704	358840	282323		190627		446598	276995		206901		350535		276566				208798		217292
PF3D7_0215000.1-p1	transcript=PF3D7_0215000.1 gene=PF3D7_0215000 organism=Plasmodium_falciparum_3D7 gene_product=acyl-CoA synthetase transcript_product=acyl-CoA synthetase location=Pf3D7_02_v3:616772-619429(-) protein_length=885 sequence_SO=chromosome SO=protein_coding_gene is_pseudo=false	4	PF3D7_0215000.1-p1	PF3D7_0215000.1-p1	PF3D7_0215000.1-p1	DKDPESTGGPISPHVLYK	light	65898.8	37152.3	25954.7			155476			51594.7	81076.1	62675.8	112414		64676.4	28501.7	84140.9	56988.6	181639			63393.2	89860.1
PF3D7_0215000.1-p1	transcript=PF3D7_0215000.1 gene=PF3D7_0215000 organism=Plasmodium_falciparum_3D7 gene_product=acyl-CoA synthetase transcript_product=acyl-CoA synthetase location=Pf3D7_02_v3:616772-619429(-) protein_length=885 sequence_SO=chromosome SO=protein_coding_gene is_pseudo=false	4	PF3D7_0215000.1-p1	PF3D7_0215000.1-p1	PF3D7_0215000.1-p1	NVHQTVQPTPYGANTK	light										67464.2		211608								54521.7	72985.1			51699.6
PF3D7_0215000.1-p1	transcript=PF3D7_0215000.1 gene=PF3D7_0215000 organism=Plasmodium_falciparum_3D7 gene_product=acyl-CoA synthetase transcript_product=acyl-CoA synthetase location=Pf3D7_02_v3:616772-619429(-) protein_length=885 sequence_SO=chromosome SO=protein_coding_gene is_pseudo=false	4	PF3D7_0215000.1-p1	PF3D7_0215000.1-p1	PF3D7_0215000.1-p1	SLSDDESDTYQGK	light					105854	353549								52914.6	49608.6		179552
PF3D7_0215000.1-p1	transcript=PF3D7_0215000.1 gene=PF3D7_0215000 organism=Plasmodium_falciparum_3D7 gene_product=acyl-CoA synthetase transcript_product=acyl-CoA synthetase location=Pf3D7_02_v3:616772-619429(-) protein_length=885 sequence_SO=chromosome SO=protein_coding_gene is_pseudo=false	4	PF3D7_0215000.1-p1	PF3D7_0215000.1-p1	PF3D7_0215000.1-p1	SLTGSSYSEIYSK	light	169056	104961	38999	76766.5	57354.2	168599	88507.5	11664.2	70307.8	144789	179754	207013	82219.5	113140	70847.1	169460	94171.1	245614	20306	97737.4	149725	88771.4	158711	64396.5
PF3D7_0215400.1-p1	transcript=PF3D7_0215400.1 gene=PF3D7_0215400 organism=Plasmodium_falciparum_3D7 gene_product=conserved Plasmodium protein, unknown function transcript_product=conserved Plasmodium protein, unknown function location=Pf3D7_02_v3:634589-637507(-) protein_length=972 sequence_SO=chromosome SO=protein_coding_gene is_pseudo=false	1	PF3D7_0215400.1-p1	PF3D7_0215400.1-p1	PF3D7_0215400.1-p1	VSDASDIYAR	light	201846											148653				110200		107559			94126
PF3D7_0215700.1-p1	transcript=PF3D7_0215700.1 gene=PF3D7_0215700 organism=Plasmodium_falciparum_3D7 gene_product=DNA-directed RNA polymerase II subunit RPB2, putative transcript_product=DNA-directed RNA polymerase II subunit RPB2, putative location=Pf3D7_02_v3:645929-650085(+) protein_length=1340 sequence_SO=chromosome SO=protein_coding_gene is_pseudo=false	15	PF3D7_0215700.1-p1	PF3D7_0215700.1-p1	PF3D7_0215700.1-p1	GDYTKLDDDGLIAPGIR	light	149763		50983.4	88980	32737.5	146295					131623	145865				122277		83927.6	39153.1	13082.5			155662	52315.1
PF3D7_0215700.1-p1	transcript=PF3D7_0215700.1 gene=PF3D7_0215700 organism=Plasmodium_falciparum_3D7 gene_product=DNA-directed RNA polymerase II subunit RPB2, putative transcript_product=DNA-directed RNA polymerase II subunit RPB2, putative location=Pf3D7_02_v3:645929-650085(+) protein_length=1340 sequence_SO=chromosome SO=protein_coding_gene is_pseudo=false	15	PF3D7_0215700.1-p1	PF3D7_0215700.1-p1	PF3D7_0215700.1-p1	GTIGITYR	light	252469	401372	410290	475086	177233	243697	379080		216408	94814.3	393929		218623	316228		173694	164748	121050		250943	209243	261249		407836
PF3D7_0215700.1-p1	transcript=PF3D7_0215700.1 gene=PF3D7_0215700 organism=Plasmodium_falciparum_3D7 gene_product=DNA-directed RNA polymerase II subunit RPB2, putative transcript_product=DNA-directed RNA polymerase II subunit RPB2, putative location=Pf3D7_02_v3:645929-650085(+) protein_length=1340 sequence_SO=chromosome SO=protein_coding_gene is_pseudo=false	15	PF3D7_0215700.1-p1	PF3D7_0215700.1-p1	PF3D7_0215700.1-p1	HMVEDKIHAR	light						80869.5								15364.8
PF3D7_0215700.1-p1	transcript=PF3D7_0215700.1 gene=PF3D7_0215700 organism=Plasmodium_falciparum_3D7 gene_product=DNA-directed RNA polymerase II subunit RPB2, putative transcript_product=DNA-directed RNA polymerase II subunit RPB2, putative location=Pf3D7_02_v3:645929-650085(+) protein_length=1340 sequence_SO=chromosome SO=protein_coding_gene is_pseudo=false	15	PF3D7_0215700.1-p1	PF3D7_0215700.1-p1	PF3D7_0215700.1-p1	IEIRPQPQYR	light	203416	57204.1	73691	55201.1	98569.9	113383	244645		89531.7	101078	94902.6	158516	176966	151279	38338.9	162540	39162.5	173136	67333.6		81393.7	96983	140938	59144.6
PF3D7_0215700.1-p1	transcript=PF3D7_0215700.1 gene=PF3D7_0215700 organism=Plasmodium_falciparum_3D7 gene_product=DNA-directed RNA polymerase II subunit RPB2, putative transcript_product=DNA-directed RNA polymerase II subunit RPB2, putative location=Pf3D7_02_v3:645929-650085(+) protein_length=1340 sequence_SO=chromosome SO=protein_coding_gene is_pseudo=false	15	PF3D7_0215700.1-p1	PF3D7_0215700.1-p1	PF3D7_0215700.1-p1	IFIGPTYYQR	light				95035.2	109640		141500				137159		146614			190921	37629		41688.1			145714		95713.4
PF3D7_0215700.1-p1	transcript=PF3D7_0215700.1 gene=PF3D7_0215700 organism=Plasmodium_falciparum_3D7 gene_product=DNA-directed RNA polymerase II subunit RPB2, putative transcript_product=DNA-directed RNA polymerase II subunit RPB2, putative location=Pf3D7_02_v3:645929-650085(+) protein_length=1340 sequence_SO=chromosome SO=protein_coding_gene is_pseudo=false	15	PF3D7_0215700.1-p1	PF3D7_0215700.1-p1	PF3D7_0215700.1-p1	IPQIGDKFASR	light	426713		66905.2		215048	465855	328399		75675.5	160351	107244	229905		212379	52417.6	113819	141013	276153		65549.4	69077.4	139979	680806
PF3D7_0215700.1-p1	transcript=PF3D7_0215700.1 gene=PF3D7_0215700 organism=Plasmodium_falciparum_3D7 gene_product=DNA-directed RNA polymerase II subunit RPB2, putative transcript_product=DNA-directed RNA polymerase II subunit RPB2, putative location=Pf3D7_02_v3:645929-650085(+) protein_length=1340 sequence_SO=chromosome SO=protein_coding_gene is_pseudo=false	15	PF3D7_0215700.1-p1	PF3D7_0215700.1-p1	PF3D7_0215700.1-p1	ITVQEISQK	light	247466					240824	357673		113716				178641	191033		155484		217571	46605.5		120489	171182
PF3D7_0215700.1-p1	transcript=PF3D7_0215700.1 gene=PF3D7_0215700 organism=Plasmodium_falciparum_3D7 gene_product=DNA-directed RNA polymerase II subunit RPB2, putative transcript_product=DNA-directed RNA polymerase II subunit RPB2, putative location=Pf3D7_02_v3:645929-650085(+) protein_length=1340 sequence_SO=chromosome SO=protein_coding_gene is_pseudo=false	15	PF3D7_0215700.1-p1	PF3D7_0215700.1-p1	PF3D7_0215700.1-p1	LLLAELGR	light	263529	74741.4	178904	134270	72431.4		69821.6		37427.5	80196	109634	95156.2	90208.4	89246.2	87904.8	126076	51123.2	39303.2	91500.3	80652.9	82553.5	64028	353734	132950
PF3D7_0215700.1-p1	transcript=PF3D7_0215700.1 gene=PF3D7_0215700 organism=Plasmodium_falciparum_3D7 gene_product=DNA-directed RNA polymerase II subunit RPB2, putative transcript_product=DNA-directed RNA polymerase II subunit RPB2, putative location=Pf3D7_02_v3:645929-650085(+) protein_length=1340 sequence_SO=chromosome SO=protein_coding_gene is_pseudo=false	15	PF3D7_0215700.1-p1	PF3D7_0215700.1-p1	PF3D7_0215700.1-p1	QIDNNKPFDVAGAIR	light	1608670		492693	802656		456939	311822			344328	696226	586527				484818	366957	527923		345222	296993	270603	1254210	454296
PF3D7_0215700.1-p1	transcript=PF3D7_0215700.1 gene=PF3D7_0215700 organism=Plasmodium_falciparum_3D7 gene_product=DNA-directed RNA polymerase II subunit RPB2, putative transcript_product=DNA-directed RNA polymerase II subunit RPB2, putative location=Pf3D7_02_v3:645929-650085(+) protein_length=1340 sequence_SO=chromosome SO=protein_coding_gene is_pseudo=false	15	PF3D7_0215700.1-p1	PF3D7_0215700.1-p1	PF3D7_0215700.1-p1	SNENGVIDTVMLSSNSR	light	783650	169828		645090		508578	385334		152948	365912	397035	516391		407408	273489	293688	377832			280539	377141	407230	726817	268695
PF3D7_0215700.1-p1	transcript=PF3D7_0215700.1 gene=PF3D7_0215700 organism=Plasmodium_falciparum_3D7 gene_product=DNA-directed RNA polymerase II subunit RPB2, putative transcript_product=DNA-directed RNA polymerase II subunit RPB2, putative location=Pf3D7_02_v3:645929-650085(+) protein_length=1340 sequence_SO=chromosome SO=protein_coding_gene is_pseudo=false	15	PF3D7_0215700.1-p1	PF3D7_0215700.1-p1	PF3D7_0215700.1-p1	SQATSGFSVK	light				148353	135546	240934	204833	68788.9		59223.3	240544	237904	98833	134347	64009.4	230047		222630	122934		89309	136256	169885
PF3D7_0215700.1-p1	transcript=PF3D7_0215700.1 gene=PF3D7_0215700 organism=Plasmodium_falciparum_3D7 gene_product=DNA-directed RNA polymerase II subunit RPB2, putative transcript_product=DNA-directed RNA polymerase II subunit RPB2, putative location=Pf3D7_02_v3:645929-650085(+) protein_length=1340 sequence_SO=chromosome SO=protein_coding_gene is_pseudo=false	15	PF3D7_0215700.1-p1	PF3D7_0215700.1-p1	PF3D7_0215700.1-p1	TDRDENDNIIYSLK	light	496152	120254	212942	292701	257550	473602	317420	56631.1	204550	269005	428950	393440	186628	377497	54713.6	390667	246448	472680	181115	153083	250995	350995	318252	209813
PF3D7_0215700.1-p1	transcript=PF3D7_0215700.1 gene=PF3D7_0215700 organism=Plasmodium_falciparum_3D7 gene_product=DNA-directed RNA polymerase II subunit RPB2, putative transcript_product=DNA-directed RNA polymerase II subunit RPB2, putative location=Pf3D7_02_v3:645929-650085(+) protein_length=1340 sequence_SO=chromosome SO=protein_coding_gene is_pseudo=false	15	PF3D7_0215700.1-p1	PF3D7_0215700.1-p1	PF3D7_0215700.1-p1	VAAIEGGEGDATPFSK	light	1124140	241303	526202	545058	821191	1400280	1050230	317858	650414	576529	693143	694924	846837	953810	147720	526092	489491	1036420	358096	498727	623214	866396	795286	497381
PF3D7_0215700.1-p1	transcript=PF3D7_0215700.1 gene=PF3D7_0215700 organism=Plasmodium_falciparum_3D7 gene_product=DNA-directed RNA polymerase II subunit RPB2, putative transcript_product=DNA-directed RNA polymerase II subunit RPB2, putative location=Pf3D7_02_v3:645929-650085(+) protein_length=1340 sequence_SO=chromosome SO=protein_coding_gene is_pseudo=false	15	PF3D7_0215700.1-p1	PF3D7_0215700.1-p1	PF3D7_0215700.1-p1	VLGDDIIIGK	light				167031		537226	127507					261800						124309				138678	271121	270578
PF3D7_0215700.1-p1	transcript=PF3D7_0215700.1 gene=PF3D7_0215700 organism=Plasmodium_falciparum_3D7 gene_product=DNA-directed RNA polymerase II subunit RPB2, putative transcript_product=DNA-directed RNA polymerase II subunit RPB2, putative location=Pf3D7_02_v3:645929-650085(+) protein_length=1340 sequence_SO=chromosome SO=protein_coding_gene is_pseudo=false	15	PF3D7_0215700.1-p1	PF3D7_0215700.1-p1	PF3D7_0215700.1-p1	VSPNIDDEDDIIIEKR	light	1131327	357905	426612	595118	285246	702141	408262	144486	330586	282884	683068	567242	412613	348524	180471	671365	398243	569301	282966	293434	408870	675534	1272876	513755
PF3D7_0216600.1-p1	transcript=PF3D7_0216600.1 gene=PF3D7_0216600 organism=Plasmodium_falciparum_3D7 gene_product=sugar transporter, putative transcript_product=sugar transporter, putative location=Pf3D7_02_v3:686485-688545(+) protein_length=686 sequence_SO=chromosome SO=protein_coding_gene is_pseudo=false	5	PF3D7_0216600.1-p1	PF3D7_0216600.1-p1	PF3D7_0216600.1-p1	GLSSDNMNSSNDLNAPNK	light					20942.1	43025.5	16483.8			23763.9	74223.5	19255.3	25427.8					49169.5				26632.2		15356.3
PF3D7_0216600.1-p1	transcript=PF3D7_0216600.1 gene=PF3D7_0216600 organism=Plasmodium_falciparum_3D7 gene_product=sugar transporter, putative transcript_product=sugar transporter, putative location=Pf3D7_02_v3:686485-688545(+) protein_length=686 sequence_SO=chromosome SO=protein_coding_gene is_pseudo=false	5	PF3D7_0216600.1-p1	PF3D7_0216600.1-p1	PF3D7_0216600.1-p1	GLSSDNMNSSNDLNAPNKMNEDSK	light	115211			23932.8								49548.9				40399							126920	40401.8
PF3D7_0216600.1-p1	transcript=PF3D7_0216600.1 gene=PF3D7_0216600 organism=Plasmodium_falciparum_3D7 gene_product=sugar transporter, putative transcript_product=sugar transporter, putative location=Pf3D7_02_v3:686485-688545(+) protein_length=686 sequence_SO=chromosome SO=protein_coding_gene is_pseudo=false	5	PF3D7_0216600.1-p1	PF3D7_0216600.1-p1	PF3D7_0216600.1-p1	GSSEYVDLASQK	light	553954	80063.6	159062			432880				227666	464734	380565	259920	242324		361898		330724				250850	647422	301129
PF3D7_0216600.1-p1	transcript=PF3D7_0216600.1 gene=PF3D7_0216600 organism=Plasmodium_falciparum_3D7 gene_product=sugar transporter, putative transcript_product=sugar transporter, putative location=Pf3D7_02_v3:686485-688545(+) protein_length=686 sequence_SO=chromosome SO=protein_coding_gene is_pseudo=false	5	PF3D7_0216600.1-p1	PF3D7_0216600.1-p1	PF3D7_0216600.1-p1	ILSNVQNDATNKK	light	110783		37626.7	41220.8		104492	58694.5			78657.7	174288	92885.1		25309.1				104248				26388.5	174725	56954.5
PF3D7_0216600.1-p1	transcript=PF3D7_0216600.1 gene=PF3D7_0216600 organism=Plasmodium_falciparum_3D7 gene_product=sugar transporter, putative transcript_product=sugar transporter, putative location=Pf3D7_02_v3:686485-688545(+) protein_length=686 sequence_SO=chromosome SO=protein_coding_gene is_pseudo=false	5	PF3D7_0216600.1-p1	PF3D7_0216600.1-p1	PF3D7_0216600.1-p1	VTEQVNNLQSK	light	78447.6						41369.2			95478.4	149464	171046				49888.2		144423		37125.2	46520.1		148555	116372
PF3D7_0216700.1-p1;PF3D7_0216700.2-p1	transcript=PF3D7_0216700.1 gene=PF3D7_0216700 organism=Plasmodium_falciparum_3D7 gene_product=autophagy-related protein 11, putative transcript_product=autophagy-related protein 11, putative location=Pf3D7_02_v3:690311-695783(+) protein_length=1383 sequence_SO=chromosome SO=protein_coding_gene is_pseudo=false	3	PF3D7_0216700.1-p1	PF3D7_0216700.1-p1	PF3D7_0216700.1-p1;PF3D7_0216700.2-p1	KINDLMK	light	267907	48390.3	69954.2	118249			188961	13493.7	53013.7	150419	246051	79471.8	108419	188009		191241	124569		27102.1	23605.5	96529.6	128846	270086	128021
PF3D7_0216700.1-p1;PF3D7_0216700.2-p1	transcript=PF3D7_0216700.1 gene=PF3D7_0216700 organism=Plasmodium_falciparum_3D7 gene_product=autophagy-related protein 11, putative transcript_product=autophagy-related protein 11, putative location=Pf3D7_02_v3:690311-695783(+) protein_length=1383 sequence_SO=chromosome SO=protein_coding_gene is_pseudo=false	3	PF3D7_0216700.1-p1	PF3D7_0216700.1-p1	PF3D7_0216700.1-p1;PF3D7_0216700.2-p1	KNEQNLHVLK	light						74544.4	103773				22875.5						22385.9						16465.6
PF3D7_0216700.1-p1;PF3D7_0216700.2-p1	transcript=PF3D7_0216700.1 gene=PF3D7_0216700 organism=Plasmodium_falciparum_3D7 gene_product=autophagy-related protein 11, putative transcript_product=autophagy-related protein 11, putative location=Pf3D7_02_v3:690311-695783(+) protein_length=1383 sequence_SO=chromosome SO=protein_coding_gene is_pseudo=false	3	PF3D7_0216700.1-p1	PF3D7_0216700.1-p1	PF3D7_0216700.1-p1;PF3D7_0216700.2-p1	VIYELKEK	light						105118	36899.2
PF3D7_0217100.1-p1	transcript=PF3D7_0217100.1 gene=PF3D7_0217100 organism=Plasmodium_falciparum_3D7 gene_product=ATP synthase subunit alpha, mitochondrial transcript_product=ATP synthase subunit alpha, mitochondrial location=Pf3D7_02_v3:707738-709393(+) protein_length=551 sequence_SO=chromosome SO=protein_coding_gene is_pseudo=false	5	PF3D7_0217100.1-p1	PF3D7_0217100.1-p1	PF3D7_0217100.1-p1	EAYPGDIFYIHSK	light	311897		53494.5		231224	171525	51602.6		207876	92251.8	157231	253014	102287	433470		294505	195655	97259.9	101480		121592	141848	262805
PF3D7_0217100.1-p1	transcript=PF3D7_0217100.1 gene=PF3D7_0217100 organism=Plasmodium_falciparum_3D7 gene_product=ATP synthase subunit alpha, mitochondrial transcript_product=ATP synthase subunit alpha, mitochondrial location=Pf3D7_02_v3:707738-709393(+) protein_length=551 sequence_SO=chromosome SO=protein_coding_gene is_pseudo=false	5	PF3D7_0217100.1-p1	PF3D7_0217100.1-p1	PF3D7_0217100.1-p1	IIDVNVGYELLGR	light		550493				962478	606193		732744	531938	771961	689631	599089	742645	466823	824209		786817	553259			688893		466113
PF3D7_0217100.1-p1	transcript=PF3D7_0217100.1 gene=PF3D7_0217100 organism=Plasmodium_falciparum_3D7 gene_product=ATP synthase subunit alpha, mitochondrial transcript_product=ATP synthase subunit alpha, mitochondrial location=Pf3D7_02_v3:707738-709393(+) protein_length=551 sequence_SO=chromosome SO=protein_coding_gene is_pseudo=false	5	PF3D7_0217100.1-p1	PF3D7_0217100.1-p1	PF3D7_0217100.1-p1	ISPIEISK	light	353823	54324.2	52450.2			193363	153305	48757.5	60881.5	78465.8	259541	198658	132321	181734		109011		63089.2	90476.5	69254.8		91335.1	227005	64323.5
PF3D7_0217100.1-p1	transcript=PF3D7_0217100.1 gene=PF3D7_0217100 organism=Plasmodium_falciparum_3D7 gene_product=ATP synthase subunit alpha, mitochondrial transcript_product=ATP synthase subunit alpha, mitochondrial location=Pf3D7_02_v3:707738-709393(+) protein_length=551 sequence_SO=chromosome SO=protein_coding_gene is_pseudo=false	5	PF3D7_0217100.1-p1	PF3D7_0217100.1-p1	PF3D7_0217100.1-p1	SVNESIITGIK	light		55020	70406.6	84455.5	119185	273530	97971.7	59998.7	93372.4	78682.3	146978	184291	70100.3	123337	79534.8	172468	52353.5	190428		68334.8	75000.4	128349		75560.2
PF3D7_0217100.1-p1	transcript=PF3D7_0217100.1 gene=PF3D7_0217100 organism=Plasmodium_falciparum_3D7 gene_product=ATP synthase subunit alpha, mitochondrial transcript_product=ATP synthase subunit alpha, mitochondrial location=Pf3D7_02_v3:707738-709393(+) protein_length=551 sequence_SO=chromosome SO=protein_coding_gene is_pseudo=false	5	PF3D7_0217100.1-p1	PF3D7_0217100.1-p1	PF3D7_0217100.1-p1	TAIAIDAIIHQK	light	438295	168294	130868	110854	385389	369239	279044	80609.2	208834	118691	404599	369413	717509	391518	77631.5	548795	197657	454739	161677	171281	121088	522254		150077
PF3D7_0217200.1-p1	transcript=PF3D7_0217200.1 gene=PF3D7_0217200 organism=Plasmodium_falciparum_3D7 gene_product=conserved Plasmodium protein, unknown function transcript_product=conserved Plasmodium protein, unknown function location=Pf3D7_02_v3:709799-715252(-) protein_length=1817 sequence_SO=chromosome SO=protein_coding_gene is_pseudo=false	1	PF3D7_0217200.1-p1	PF3D7_0217200.1-p1	PF3D7_0217200.1-p1	KEEHQSFK	light	96605.8	47200.5	31855.9		111116	112418	75543.7	74729.3	115109	40183	76528	68762.4	64669.2	141637	47063	73714.2	55104.7	84120.1	74634.6		26536.2	104662	56416.6	18682.9
PF3D7_0217500.1-p1	transcript=PF3D7_0217500.1 gene=PF3D7_0217500 organism=Plasmodium_falciparum_3D7 gene_product=calcium-dependent protein kinase 1 transcript_product=calcium-dependent protein kinase 1 location=Pf3D7_02_v3:720437-722661(+) protein_length=524 sequence_SO=chromosome SO=protein_coding_gene is_pseudo=false	9	PF3D7_0217500.1-p1	PF3D7_0217500.1-p1	PF3D7_0217500.1-p1	ELIEGYNILR	light	2844530			1478270	1410830	2868120	1903200				3491960	2170990	3120170	1498400		2852140		1769200	559168		805996	3095040		2281690
PF3D7_0217500.1-p1	transcript=PF3D7_0217500.1 gene=PF3D7_0217500 organism=Plasmodium_falciparum_3D7 gene_product=calcium-dependent protein kinase 1 transcript_product=calcium-dependent protein kinase 1 location=Pf3D7_02_v3:720437-722661(+) protein_length=524 sequence_SO=chromosome SO=protein_coding_gene is_pseudo=false	9	PF3D7_0217500.1-p1	PF3D7_0217500.1-p1	PF3D7_0217500.1-p1	HSLLNIK	light	144514						326369						240509	221601								174176	119075
PF3D7_0217500.1-p1	transcript=PF3D7_0217500.1 gene=PF3D7_0217500 organism=Plasmodium_falciparum_3D7 gene_product=calcium-dependent protein kinase 1 transcript_product=calcium-dependent protein kinase 1 location=Pf3D7_02_v3:720437-722661(+) protein_length=524 sequence_SO=chromosome SO=protein_coding_gene is_pseudo=false	9	PF3D7_0217500.1-p1	PF3D7_0217500.1-p1	PF3D7_0217500.1-p1	LAQAAILFIGSK	light				51787.1			73173.8		25245.4		147940	56788.1	112217	124648		162459			46866.6			81886.8		39433.3
PF3D7_0217500.1-p1	transcript=PF3D7_0217500.1 gene=PF3D7_0217500 organism=Plasmodium_falciparum_3D7 gene_product=calcium-dependent protein kinase 1 transcript_product=calcium-dependent protein kinase 1 location=Pf3D7_02_v3:720437-722661(+) protein_length=524 sequence_SO=chromosome SO=protein_coding_gene is_pseudo=false	9	PF3D7_0217500.1-p1	PF3D7_0217500.1-p1	PF3D7_0217500.1-p1	LGTAYYIAPEVLR	light					629672						1867330	691662	4086630									816473	1422000
PF3D7_0217500.1-p1	transcript=PF3D7_0217500.1 gene=PF3D7_0217500 organism=Plasmodium_falciparum_3D7 gene_product=calcium-dependent protein kinase 1 transcript_product=calcium-dependent protein kinase 1 location=Pf3D7_02_v3:720437-722661(+) protein_length=524 sequence_SO=chromosome SO=protein_coding_gene is_pseudo=false	9	PF3D7_0217500.1-p1	PF3D7_0217500.1-p1	PF3D7_0217500.1-p1	LGTAYYIAPEVLRK	light											224870					243851							321189	210222
PF3D7_0217500.1-p1	transcript=PF3D7_0217500.1 gene=PF3D7_0217500 organism=Plasmodium_falciparum_3D7 gene_product=calcium-dependent protein kinase 1 transcript_product=calcium-dependent protein kinase 1 location=Pf3D7_02_v3:720437-722661(+) protein_length=524 sequence_SO=chromosome SO=protein_coding_gene is_pseudo=false	9	PF3D7_0217500.1-p1	PF3D7_0217500.1-p1	PF3D7_0217500.1-p1	LTTLEER	light	760553	299551		302352	263994		499997	182886	319560	406705	754525	311471	522284	537865		724293	284584	260716	253981		269588	404293	441970	330582
PF3D7_0217500.1-p1	transcript=PF3D7_0217500.1 gene=PF3D7_0217500 organism=Plasmodium_falciparum_3D7 gene_product=calcium-dependent protein kinase 1 transcript_product=calcium-dependent protein kinase 1 location=Pf3D7_02_v3:720437-722661(+) protein_length=524 sequence_SO=chromosome SO=protein_coding_gene is_pseudo=false	9	PF3D7_0217500.1-p1	PF3D7_0217500.1-p1	PF3D7_0217500.1-p1	NISEEAKELIK	light	67227.4	129394			331621	470090	427658	16652.9	253360	334081	634586	586120	480367	504089	105388	749118		342769	277645	208208		458287		351063
PF3D7_0217500.1-p1	transcript=PF3D7_0217500.1 gene=PF3D7_0217500 organism=Plasmodium_falciparum_3D7 gene_product=calcium-dependent protein kinase 1 transcript_product=calcium-dependent protein kinase 1 location=Pf3D7_02_v3:720437-722661(+) protein_length=524 sequence_SO=chromosome SO=protein_coding_gene is_pseudo=false	9	PF3D7_0217500.1-p1	PF3D7_0217500.1-p1	PF3D7_0217500.1-p1	NSEDLAINPGMYVR	light	832875			543945	451159	667581	379153		278506	486351	832106	577269	603744			336604		543261	499132		224195	381800	646627	483907
PF3D7_0217500.1-p1	transcript=PF3D7_0217500.1 gene=PF3D7_0217500 organism=Plasmodium_falciparum_3D7 gene_product=calcium-dependent protein kinase 1 transcript_product=calcium-dependent protein kinase 1 location=Pf3D7_02_v3:720437-722661(+) protein_length=524 sequence_SO=chromosome SO=protein_coding_gene is_pseudo=false	9	PF3D7_0217500.1-p1	PF3D7_0217500.1-p1	PF3D7_0217500.1-p1	SGNNKNSEDLAINPGMYVR	light	405096		260804	466739	301371	886994	279045	164992	201333	417625	959727	514259	195916	284600		493784	142805	469120		245550	275639	421586	400609	519049
PF3D7_0217800.1-p1	transcript=PF3D7_0217800.1 gene=PF3D7_0217800 organism=Plasmodium_falciparum_3D7 gene_product=40S ribosomal protein S26 transcript_product=40S ribosomal protein S26 location=Pf3D7_02_v3:734272-734595(+) protein_length=107 sequence_SO=chromosome SO=protein_coding_gene is_pseudo=false	4	PF3D7_0217800.1-p1	PF3D7_0217800.1-p1	PF3D7_0217800.1-p1	DIKEASVYSTFQLPK	light	2087470	1652740	1451306	2185714	552417	1940412	622399	495689	587839	1460682	2131276	2289740	1001991	1048035	393100	1877127	1337342	2488120	757004	1543394	1312031	2315781	3757612	1970518
PF3D7_0217800.1-p1	transcript=PF3D7_0217800.1 gene=PF3D7_0217800 organism=Plasmodium_falciparum_3D7 gene_product=40S ribosomal protein S26 transcript_product=40S ribosomal protein S26 location=Pf3D7_02_v3:734272-734595(+) protein_length=107 sequence_SO=chromosome SO=protein_coding_gene is_pseudo=false	4	PF3D7_0217800.1-p1	PF3D7_0217800.1-p1	PF3D7_0217800.1-p1	EASVYSTFQLPK	light	1907680	1271610	1172950	1751170	226568	1090700	620464	332391	719845	1459110	1465240	2321360	1217350	1726540	527107	1528350	845307	1653960	1065970	1273420	1283280	2032860	3351970	1635720
PF3D7_0217800.1-p1	transcript=PF3D7_0217800.1 gene=PF3D7_0217800 organism=Plasmodium_falciparum_3D7 gene_product=40S ribosomal protein S26 transcript_product=40S ribosomal protein S26 location=Pf3D7_02_v3:734272-734595(+) protein_length=107 sequence_SO=chromosome SO=protein_coding_gene is_pseudo=false	4	PF3D7_0217800.1-p1	PF3D7_0217800.1-p1	PF3D7_0217800.1-p1	ETAKHVNPSQL	light				98228										18375.7						72395.4
PF3D7_0217800.1-p1	transcript=PF3D7_0217800.1 gene=PF3D7_0217800 organism=Plasmodium_falciparum_3D7 gene_product=40S ribosomal protein S26 transcript_product=40S ribosomal protein S26 location=Pf3D7_02_v3:734272-734595(+) protein_length=107 sequence_SO=chromosome SO=protein_coding_gene is_pseudo=false	4	PF3D7_0217800.1-p1	PF3D7_0217800.1-p1	PF3D7_0217800.1-p1	NIVDTSAQR	light	10314500	5511100	6340010	7698920	2291640	5617510	3653590	1741290	2355720	3931890	6457650	11162500	3466680	5522690	3035130	9425290	4016190	6725410	3137260	4108260	5361810	6261370	7164350	7046190
PF3D7_0217900.1-p1	transcript=PF3D7_0217900.1 gene=PF3D7_0217900 organism=Plasmodium_falciparum_3D7 gene_product=thioesterase/thiol ester dehydrase-isomerase, putative transcript_product=thioesterase/thiol ester dehydrase-isomerase, putative location=Pf3D7_02_v3:735438-736997(-) protein_length=519 sequence_SO=chromosome SO=protein_coding_gene is_pseudo=false	7	PF3D7_0217900.1-p1	PF3D7_0217900.1-p1	PF3D7_0217900.1-p1	EEGEEEKK	light					147837	457969	489952		44941.4		223811	83180.8						34086.3	205119
PF3D7_0217900.1-p1	transcript=PF3D7_0217900.1 gene=PF3D7_0217900 organism=Plasmodium_falciparum_3D7 gene_product=thioesterase/thiol ester dehydrase-isomerase, putative transcript_product=thioesterase/thiol ester dehydrase-isomerase, putative location=Pf3D7_02_v3:735438-736997(-) protein_length=519 sequence_SO=chromosome SO=protein_coding_gene is_pseudo=false	7	PF3D7_0217900.1-p1	PF3D7_0217900.1-p1	PF3D7_0217900.1-p1	EIFMALK	light	563291	171837	172492	164553	208976	480309	230507	178371	147403	240501	421923	714834	285249	304843	141558	399262	120441	280088	370133	164351	226000	266552	660807	253151
PF3D7_0217900.1-p1	transcript=PF3D7_0217900.1 gene=PF3D7_0217900 organism=Plasmodium_falciparum_3D7 gene_product=thioesterase/thiol ester dehydrase-isomerase, putative transcript_product=thioesterase/thiol ester dehydrase-isomerase, putative location=Pf3D7_02_v3:735438-736997(-) protein_length=519 sequence_SO=chromosome SO=protein_coding_gene is_pseudo=false	7	PF3D7_0217900.1-p1	PF3D7_0217900.1-p1	PF3D7_0217900.1-p1	EIFMALKEK	light	254932	26121.1	198645	296308	142867	516372	121307	50388.7		142685	233134	112892		44023.4		130914	122068	173930	21035	71318.1	107824	184648	587766	224707
PF3D7_0217900.1-p1	transcript=PF3D7_0217900.1 gene=PF3D7_0217900 organism=Plasmodium_falciparum_3D7 gene_product=thioesterase/thiol ester dehydrase-isomerase, putative transcript_product=thioesterase/thiol ester dehydrase-isomerase, putative location=Pf3D7_02_v3:735438-736997(-) protein_length=519 sequence_SO=chromosome SO=protein_coding_gene is_pseudo=false	7	PF3D7_0217900.1-p1	PF3D7_0217900.1-p1	PF3D7_0217900.1-p1	IDTNVVELK	light	269706	88487.4	90117.9	91802.8	112107	255020	183659	67204.7	53569.8	89993.8	129345	252132	118593	146208	43661.8	185917	68363.2	118951	190655	41938.4	99605.9	99110.3	257314	62919
PF3D7_0217900.1-p1	transcript=PF3D7_0217900.1 gene=PF3D7_0217900 organism=Plasmodium_falciparum_3D7 gene_product=thioesterase/thiol ester dehydrase-isomerase, putative transcript_product=thioesterase/thiol ester dehydrase-isomerase, putative location=Pf3D7_02_v3:735438-736997(-) protein_length=519 sequence_SO=chromosome SO=protein_coding_gene is_pseudo=false	7	PF3D7_0217900.1-p1	PF3D7_0217900.1-p1	PF3D7_0217900.1-p1	SRIDTNVVELK	light	708283	377854	284966	251042	428699	528314	503183	199074	407881	344945	498784	356814	344140	325004	148872	442515	272237	507857	109531	269875	292224	482651	750809	359396
PF3D7_0217900.1-p1	transcript=PF3D7_0217900.1 gene=PF3D7_0217900 organism=Plasmodium_falciparum_3D7 gene_product=thioesterase/thiol ester dehydrase-isomerase, putative transcript_product=thioesterase/thiol ester dehydrase-isomerase, putative location=Pf3D7_02_v3:735438-736997(-) protein_length=519 sequence_SO=chromosome SO=protein_coding_gene is_pseudo=false	7	PF3D7_0217900.1-p1	PF3D7_0217900.1-p1	PF3D7_0217900.1-p1	TLHPNDMEILSNFFKK	light	481912	370088	233562	340348	448256	1026060	785610	322115	428801	546523	801267	519589	354755	578337	303364	348824	396925	748019	450906	467383	618024	618732		402779
PF3D7_0217900.1-p1	transcript=PF3D7_0217900.1 gene=PF3D7_0217900 organism=Plasmodium_falciparum_3D7 gene_product=thioesterase/thiol ester dehydrase-isomerase, putative transcript_product=thioesterase/thiol ester dehydrase-isomerase, putative location=Pf3D7_02_v3:735438-736997(-) protein_length=519 sequence_SO=chromosome SO=protein_coding_gene is_pseudo=false	7	PF3D7_0217900.1-p1	PF3D7_0217900.1-p1	PF3D7_0217900.1-p1	YQTQNLGYIK	light	1949190	709945	734081	744871	983291	1597370	1215170	574182	911457	1017530	1377350	1283370	949723	1177740	531585	888630	559759	1301940	633125	736175	890187	1141040	1492100	765139
PF3D7_0218000.1-p1	transcript=PF3D7_0218000.1 gene=PF3D7_0218000 organism=Plasmodium_falciparum_3D7 gene_product=replication factor C subunit 2, putative transcript_product=replication factor C subunit 2, putative location=Pf3D7_02_v3:738860-739852(+) protein_length=330 sequence_SO=chromosome SO=protein_coding_gene is_pseudo=false	7	PF3D7_0218000.1-p1	PF3D7_0218000.1-p1	PF3D7_0218000.1-p1	IIETTEGDLRR	light	88954.4	31598	61216.8			69442.2					74086.1	155267	85410	86464.1		63177.8		139667		20161.2	71930.4	37261.4		30989.9
PF3D7_0218000.1-p1	transcript=PF3D7_0218000.1 gene=PF3D7_0218000 organism=Plasmodium_falciparum_3D7 gene_product=replication factor C subunit 2, putative transcript_product=replication factor C subunit 2, putative location=Pf3D7_02_v3:738860-739852(+) protein_length=330 sequence_SO=chromosome SO=protein_coding_gene is_pseudo=false	7	PF3D7_0218000.1-p1	PF3D7_0218000.1-p1	PF3D7_0218000.1-p1	LVVLDEADMMTEDAQSALRR	light			430242		241248	646927	412195		269580	372794	498595	729845	579920	579307	196859	431297	357643	550924		524051	188486	544516		390042
PF3D7_0218000.1-p1	transcript=PF3D7_0218000.1 gene=PF3D7_0218000 organism=Plasmodium_falciparum_3D7 gene_product=replication factor C subunit 2, putative transcript_product=replication factor C subunit 2, putative location=Pf3D7_02_v3:738860-739852(+) protein_length=330 sequence_SO=chromosome SO=protein_coding_gene is_pseudo=false	7	PF3D7_0218000.1-p1	PF3D7_0218000.1-p1	PF3D7_0218000.1-p1	NMPHLIFHGPPGTGK	light	452379	176414	361327	423216	206521	472918	434429	66138.8	188251	562565	805232	708779	211644	398880	80749.2	435856	233598	755217	177104	285521	461030	488912	1090276	401271
PF3D7_0218000.1-p1	transcript=PF3D7_0218000.1 gene=PF3D7_0218000 organism=Plasmodium_falciparum_3D7 gene_product=replication factor C subunit 2, putative transcript_product=replication factor C subunit 2, putative location=Pf3D7_02_v3:738860-739852(+) protein_length=330 sequence_SO=chromosome SO=protein_coding_gene is_pseudo=false	7	PF3D7_0218000.1-p1	PF3D7_0218000.1-p1	PF3D7_0218000.1-p1	RLDDIVHQNNAVMMLK	light	1341690	675352	1164910	1369730	666794	1245390	831018	367151	630566	1424520	1637650	1398080	721549	979316	414499	940686	804245	1561610	376033	847740	846563	1194440	2758050	1222050
PF3D7_0218000.1-p1	transcript=PF3D7_0218000.1 gene=PF3D7_0218000 organism=Plasmodium_falciparum_3D7 gene_product=replication factor C subunit 2, putative transcript_product=replication factor C subunit 2, putative location=Pf3D7_02_v3:738860-739852(+) protein_length=330 sequence_SO=chromosome SO=protein_coding_gene is_pseudo=false	7	PF3D7_0218000.1-p1	PF3D7_0218000.1-p1	PF3D7_0218000.1-p1	TSAINALAHELFGKENISER	light		402052		544503	229141	283324	173822			424230	436099	409978	185613	277757		211351	279462	505030		264044	387991	341136	628008	779157
PF3D7_0218000.1-p1	transcript=PF3D7_0218000.1 gene=PF3D7_0218000 organism=Plasmodium_falciparum_3D7 gene_product=replication factor C subunit 2, putative transcript_product=replication factor C subunit 2, putative location=Pf3D7_02_v3:738860-739852(+) protein_length=330 sequence_SO=chromosome SO=protein_coding_gene is_pseudo=false	7	PF3D7_0218000.1-p1	PF3D7_0218000.1-p1	PF3D7_0218000.1-p1	VLELNASDDR	light	91966.6			42200.3	28907.6					88219.8	188969	242891	104751	112720		130520		278725			134091			58298.6
PF3D7_0218000.1-p1	transcript=PF3D7_0218000.1 gene=PF3D7_0218000 organism=Plasmodium_falciparum_3D7 gene_product=replication factor C subunit 2, putative transcript_product=replication factor C subunit 2, putative location=Pf3D7_02_v3:738860-739852(+) protein_length=330 sequence_SO=chromosome SO=protein_coding_gene is_pseudo=false	7	PF3D7_0218000.1-p1	PF3D7_0218000.1-p1	PF3D7_0218000.1-p1	VLELNASDDRGINVVR	light	678771	304264	454983	443009	364248	549064	411085		277132	572899	746669	761931	279960	462340	210064	633811	358221	648146	276580	391517	441058	513446	912262	447726
PF3D7_0219400.1-p1	transcript=PF3D7_0219400.1 gene=PF3D7_0219400 organism=Plasmodium_falciparum_3D7 gene_product=ribosome associated membrane protein RAMP4, putative transcript_product=ribosome associated membrane protein RAMP4, putative location=Pf3D7_02_v3:774815-776036(+) protein_length=101 sequence_SO=chromosome SO=protein_coding_gene is_pseudo=false	4	PF3D7_0219400.1-p1	PF3D7_0219400.1-p1	PF3D7_0219400.1-p1	GNVPPSLVK	light	479455			294447							479245	471061				578334					304920
PF3D7_0219400.1-p1	transcript=PF3D7_0219400.1 gene=PF3D7_0219400 organism=Plasmodium_falciparum_3D7 gene_product=ribosome associated membrane protein RAMP4, putative transcript_product=ribosome associated membrane protein RAMP4, putative location=Pf3D7_02_v3:774815-776036(+) protein_length=101 sequence_SO=chromosome SO=protein_coding_gene is_pseudo=false	4	PF3D7_0219400.1-p1	PF3D7_0219400.1-p1	PF3D7_0219400.1-p1	ITQKVEAFDSNVTK	light	109663	60515.4	87319.7	247127	105288	565823	347055	12636.2	153683	275671	510370	409795	87302.9	188631		368646	76819.3	287311	35325.6	56812.2	86431.9	286222	618172	284601
PF3D7_0219400.1-p1	transcript=PF3D7_0219400.1 gene=PF3D7_0219400 organism=Plasmodium_falciparum_3D7 gene_product=ribosome associated membrane protein RAMP4, putative transcript_product=ribosome associated membrane protein RAMP4, putative location=Pf3D7_02_v3:774815-776036(+) protein_length=101 sequence_SO=chromosome SO=protein_coding_gene is_pseudo=false	4	PF3D7_0219400.1-p1	PF3D7_0219400.1-p1	PF3D7_0219400.1-p1	VEAFDSNVTK	light						112657	138418			199075	86261.3	306675	107500	62403		207526			90578.7			37530		107186
PF3D7_0219400.1-p1	transcript=PF3D7_0219400.1 gene=PF3D7_0219400 organism=Plasmodium_falciparum_3D7 gene_product=ribosome associated membrane protein RAMP4, putative transcript_product=ribosome associated membrane protein RAMP4, putative location=Pf3D7_02_v3:774815-776036(+) protein_length=101 sequence_SO=chromosome SO=protein_coding_gene is_pseudo=false	4	PF3D7_0219400.1-p1	PF3D7_0219400.1-p1	PF3D7_0219400.1-p1	VEAFDSNVTKR	light	3599650	1805086	2448262	2125838	1580351	3870770	3360050	949743	1963240	2222830	3115210	3693880	2138611	1917513	925054	3287060	1670339	2500360	1354740	1486275	1596057	2365650	4640340	2385317
PF3D7_0219600.1-p1	transcript=PF3D7_0219600.1 gene=PF3D7_0219600 organism=Plasmodium_falciparum_3D7 gene_product=replication factor C subunit 1 transcript_product=replication factor C subunit 1 location=Pf3D7_02_v3:779418-782132(-) protein_length=904 sequence_SO=chromosome SO=protein_coding_gene is_pseudo=false	11	PF3D7_0219600.1-p1	PF3D7_0219600.1-p1	PF3D7_0219600.1-p1	AFELQQQNK	light		83895.7		84442.4							277644	142825	106700	175884		235474	124290	221340		41624.1	129898	159050		124780
PF3D7_0219600.1-p1	transcript=PF3D7_0219600.1 gene=PF3D7_0219600 organism=Plasmodium_falciparum_3D7 gene_product=replication factor C subunit 1 transcript_product=replication factor C subunit 1 location=Pf3D7_02_v3:779418-782132(-) protein_length=904 sequence_SO=chromosome SO=protein_coding_gene is_pseudo=false	11	PF3D7_0219600.1-p1	PF3D7_0219600.1-p1	PF3D7_0219600.1-p1	FVITGVFK	light	111123	69885.3	89627	99089.6		20337.9	60067.5	44465.7	18923.1	17616.2	99193.3		67282	77889.4		125003	49100.2	55730.4	56403.7	26618.2	49192.5	92669.3	313318	118062
PF3D7_0219600.1-p1	transcript=PF3D7_0219600.1 gene=PF3D7_0219600 organism=Plasmodium_falciparum_3D7 gene_product=replication factor C subunit 1 transcript_product=replication factor C subunit 1 location=Pf3D7_02_v3:779418-782132(-) protein_length=904 sequence_SO=chromosome SO=protein_coding_gene is_pseudo=false	11	PF3D7_0219600.1-p1	PF3D7_0219600.1-p1	PF3D7_0219600.1-p1	GIFENVNAR	light		178775	207117	312385	144650	308508	279029		75925.2	324754	527623	813884	295234	245236		440025	174578	416230		247148	299015	249416	669973	354361
PF3D7_0219600.1-p1	transcript=PF3D7_0219600.1 gene=PF3D7_0219600 organism=Plasmodium_falciparum_3D7 gene_product=replication factor C subunit 1 transcript_product=replication factor C subunit 1 location=Pf3D7_02_v3:779418-782132(-) protein_length=904 sequence_SO=chromosome SO=protein_coding_gene is_pseudo=false	11	PF3D7_0219600.1-p1	PF3D7_0219600.1-p1	PF3D7_0219600.1-p1	IKEHGGSVMTAVSTK	light	250830	124287	117783	88329.5	176791	245780	191484	55950.2	99772.8	87580	336689	209476	178451	248521	134967	317460	166794	236665	134932	63940.1	140274	232307	232405	68336.9
PF3D7_0219600.1-p1	transcript=PF3D7_0219600.1 gene=PF3D7_0219600 organism=Plasmodium_falciparum_3D7 gene_product=replication factor C subunit 1 transcript_product=replication factor C subunit 1 location=Pf3D7_02_v3:779418-782132(-) protein_length=904 sequence_SO=chromosome SO=protein_coding_gene is_pseudo=false	11	PF3D7_0219600.1-p1	PF3D7_0219600.1-p1	PF3D7_0219600.1-p1	ILNEEELLK	light	377531			122236	264896	454602	300977	126374	179111	372991	433246	568386	452994	555222		446486	183257	529344			410285	428017		78951.4
PF3D7_0219600.1-p1	transcript=PF3D7_0219600.1 gene=PF3D7_0219600 organism=Plasmodium_falciparum_3D7 gene_product=replication factor C subunit 1 transcript_product=replication factor C subunit 1 location=Pf3D7_02_v3:779418-782132(-) protein_length=904 sequence_SO=chromosome SO=protein_coding_gene is_pseudo=false	11	PF3D7_0219600.1-p1	PF3D7_0219600.1-p1	PF3D7_0219600.1-p1	ISEMATGGYSIMSLNNR	light	344734	133425	170026	177458	124221	257580	160457		114913	272163	291143	173876	228183	189634	58246.9	251030	184891	343070	82437.5	153053	165836	217626	621398	198475
PF3D7_0219600.1-p1	transcript=PF3D7_0219600.1 gene=PF3D7_0219600 organism=Plasmodium_falciparum_3D7 gene_product=replication factor C subunit 1 transcript_product=replication factor C subunit 1 location=Pf3D7_02_v3:779418-782132(-) protein_length=904 sequence_SO=chromosome SO=protein_coding_gene is_pseudo=false	11	PF3D7_0219600.1-p1	PF3D7_0219600.1-p1	PF3D7_0219600.1-p1	KSDAIYIDDNESNNNNNYNNTNK	light	66404.5	20206.4	26431.5	56204.2		51519.6	40237.2		23791.7	43840.9	75072.4	43422.1	6181.72	24304.9		26809.5	18246.7	85190		50093.4	59803.1	37772.4	65350.8	36564.3
PF3D7_0219600.1-p1	transcript=PF3D7_0219600.1 gene=PF3D7_0219600 organism=Plasmodium_falciparum_3D7 gene_product=replication factor C subunit 1 transcript_product=replication factor C subunit 1 location=Pf3D7_02_v3:779418-782132(-) protein_length=904 sequence_SO=chromosome SO=protein_coding_gene is_pseudo=false	11	PF3D7_0219600.1-p1	PF3D7_0219600.1-p1	PF3D7_0219600.1-p1	NFTRDELQSK	light	269870				102449	209958	180638			93207.1	159729	54933.6	150268	150907		131190	86022.5	158623	27793.6	102169		121266	323815
PF3D7_0219600.1-p1	transcript=PF3D7_0219600.1 gene=PF3D7_0219600 organism=Plasmodium_falciparum_3D7 gene_product=replication factor C subunit 1 transcript_product=replication factor C subunit 1 location=Pf3D7_02_v3:779418-782132(-) protein_length=904 sequence_SO=chromosome SO=protein_coding_gene is_pseudo=false	11	PF3D7_0219600.1-p1	PF3D7_0219600.1-p1	PF3D7_0219600.1-p1	NLNELVGNNQNVIK	light	449275	321711	399407	500697	280287	466770	457392	106789	279926	770113	873268	767016	254564	615746	205137	575912	382916	848710	191126	464203	559540	591552	1136050	582449
PF3D7_0219600.1-p1	transcript=PF3D7_0219600.1 gene=PF3D7_0219600 organism=Plasmodium_falciparum_3D7 gene_product=replication factor C subunit 1 transcript_product=replication factor C subunit 1 location=Pf3D7_02_v3:779418-782132(-) protein_length=904 sequence_SO=chromosome SO=protein_coding_gene is_pseudo=false	11	PF3D7_0219600.1-p1	PF3D7_0219600.1-p1	PF3D7_0219600.1-p1	TNYLVHGEYLEDGRLFNEGR	light	382921	156038	145608	181804	127949	369498	257696	88997.7	244484	261106	257161	263110	189187	308473	239289	306799	327702	250587	181486	164275	174984	342896	510367	202744
PF3D7_0219600.1-p1	transcript=PF3D7_0219600.1 gene=PF3D7_0219600 organism=Plasmodium_falciparum_3D7 gene_product=replication factor C subunit 1 transcript_product=replication factor C subunit 1 location=Pf3D7_02_v3:779418-782132(-) protein_length=904 sequence_SO=chromosome SO=protein_coding_gene is_pseudo=false	11	PF3D7_0219600.1-p1	PF3D7_0219600.1-p1	PF3D7_0219600.1-p1	VSSSLFHDDDDDNFISNK	light										276844	476976	404002						434641		227932
PF3D7_0220000.1-p1	transcript=PF3D7_0220000.1 gene=PF3D7_0220000 organism=Plasmodium_falciparum_3D7 gene_product=liver stage antigen 3 transcript_product=liver stage antigen 3 location=Pf3D7_02_v3:796752-801586(+) protein_length=1558 sequence_SO=chromosome SO=protein_coding_gene is_pseudo=false	9	PF3D7_0220000.1-p1	PF3D7_0220000.1-p1	PF3D7_0220000.1-p1	EKNNNVIEVTNK	light					87138.7	104509			64352.8		52234.5		119806	56848.9		43345.5						43265.1
PF3D7_0220000.1-p1	transcript=PF3D7_0220000.1 gene=PF3D7_0220000 organism=Plasmodium_falciparum_3D7 gene_product=liver stage antigen 3 transcript_product=liver stage antigen 3 location=Pf3D7_02_v3:796752-801586(+) protein_length=1558 sequence_SO=chromosome SO=protein_coding_gene is_pseudo=false	9	PF3D7_0220000.1-p1	PF3D7_0220000.1-p1	PF3D7_0220000.1-p1	GDMELGDMDKESLEDVTAK	light	419684	203086	27631.4		36781.9	307167	55330.8	28137.8	118746	220281	180714	286156	533167	237237	28672.7	152451		260810		42538.3	72291.4	51209.2	506511
PF3D7_0220000.1-p1	transcript=PF3D7_0220000.1 gene=PF3D7_0220000 organism=Plasmodium_falciparum_3D7 gene_product=liver stage antigen 3 transcript_product=liver stage antigen 3 location=Pf3D7_02_v3:796752-801586(+) protein_length=1558 sequence_SO=chromosome SO=protein_coding_gene is_pseudo=false	9	PF3D7_0220000.1-p1	PF3D7_0220000.1-p1	PF3D7_0220000.1-p1	KVEEGVSGLK	light	1033920	266968	304846	553606	921112	1168930	1179380	564245	712876	699112	1057450		497956	682970	496497	385792	420086	846400	257933	415830	625288	633192
PF3D7_0220000.1-p1	transcript=PF3D7_0220000.1 gene=PF3D7_0220000 organism=Plasmodium_falciparum_3D7 gene_product=liver stage antigen 3 transcript_product=liver stage antigen 3 location=Pf3D7_02_v3:796752-801586(+) protein_length=1558 sequence_SO=chromosome SO=protein_coding_gene is_pseudo=false	9	PF3D7_0220000.1-p1	PF3D7_0220000.1-p1	PF3D7_0220000.1-p1	NMEEELMKDAVEINDITSK	light	1112970	529588	484937	454308	585160	895461	731429	500568	561526	659787	727961	638599	623953	514377	380887	554647	467021	577919	464893	822533	613845	383337	766979	696914
PF3D7_0220000.1-p1	transcript=PF3D7_0220000.1 gene=PF3D7_0220000 organism=Plasmodium_falciparum_3D7 gene_product=liver stage antigen 3 transcript_product=liver stage antigen 3 location=Pf3D7_02_v3:796752-801586(+) protein_length=1558 sequence_SO=chromosome SO=protein_coding_gene is_pseudo=false	9	PF3D7_0220000.1-p1	PF3D7_0220000.1-p1	PF3D7_0220000.1-p1	NNNVIEVTNK	light	264900	135095	66452.8		184494	168416	294058	110527	313118	192629	204857	325666	494473	303146	97401.5	356481	102587	230070	157573	143006	213400	182851	239455	176668
PF3D7_0220000.1-p1	transcript=PF3D7_0220000.1 gene=PF3D7_0220000 organism=Plasmodium_falciparum_3D7 gene_product=liver stage antigen 3 transcript_product=liver stage antigen 3 location=Pf3D7_02_v3:796752-801586(+) protein_length=1558 sequence_SO=chromosome SO=protein_coding_gene is_pseudo=false	9	PF3D7_0220000.1-p1	PF3D7_0220000.1-p1	PF3D7_0220000.1-p1	NNNVIEVTNKAEK	light	875805	337955	402404	380525	572930	765220	830116	336163	428173	464686	668527	482898	485088	539301	314410	602451	362088	522990	224891	259556	409436	413817	833867	421472
PF3D7_0220000.1-p1	transcript=PF3D7_0220000.1 gene=PF3D7_0220000 organism=Plasmodium_falciparum_3D7 gene_product=liver stage antigen 3 transcript_product=liver stage antigen 3 location=Pf3D7_02_v3:796752-801586(+) protein_length=1558 sequence_SO=chromosome SO=protein_coding_gene is_pseudo=false	9	PF3D7_0220000.1-p1	PF3D7_0220000.1-p1	PF3D7_0220000.1-p1	QNQDFFSK	light			256217								920523		120947								971276	298287
PF3D7_0220000.1-p1	transcript=PF3D7_0220000.1 gene=PF3D7_0220000 organism=Plasmodium_falciparum_3D7 gene_product=liver stage antigen 3 transcript_product=liver stage antigen 3 location=Pf3D7_02_v3:796752-801586(+) protein_length=1558 sequence_SO=chromosome SO=protein_coding_gene is_pseudo=false	9	PF3D7_0220000.1-p1	PF3D7_0220000.1-p1	PF3D7_0220000.1-p1	VEEGVSGLKK	light					127819	195324	100094			93304.4	140496	107280	212613	136938	50126.9	309242	51966	91288.7			243817	240468		49386.4
PF3D7_0220000.1-p1	transcript=PF3D7_0220000.1 gene=PF3D7_0220000 organism=Plasmodium_falciparum_3D7 gene_product=liver stage antigen 3 transcript_product=liver stage antigen 3 location=Pf3D7_02_v3:796752-801586(+) protein_length=1558 sequence_SO=chromosome SO=protein_coding_gene is_pseudo=false	9	PF3D7_0220000.1-p1	PF3D7_0220000.1-p1	PF3D7_0220000.1-p1	VSDLKDLEEDILK	light	122284				65689.2	72616.6	100212	37652.2	88332.2	104992	58527.8		166273	118302		61029.8	68529.4	81850.2	101531	51874			175356
PF3D7_0220200.1-p1	transcript=PF3D7_0220200.1 gene=PF3D7_0220200 organism=Plasmodium_falciparum_3D7 gene_product=Plasmodium exported protein, unknown function transcript_product=Plasmodium exported protein, unknown function location=Pf3D7_02_v3:809511-810298(-) protein_length=180 sequence_SO=chromosome SO=protein_coding_gene is_pseudo=false	1	PF3D7_0220200.1-p1	PF3D7_0220200.1-p1	PF3D7_0220200.1-p1	QEPNYDDIDEVALFSGVDDGRYNK	light		500697		370535	287666	485661	369164	144624	573785	336548	359893	248827	396580	350388		497243		574936		285811	241840	303765		365674
PF3D7_0220500.1-p1	transcript=PF3D7_0220500.1 gene=PF3D7_0220500 organism=Plasmodium_falciparum_3D7 gene_product=Plasmodium exported protein (hyp2), unknown function transcript_product=Plasmodium exported protein (hyp2), unknown function location=Pf3D7_02_v3:823825-824864(-) protein_length=271 sequence_SO=chromosome SO=protein_coding_gene is_pseudo=false	3	PF3D7_0220500.1-p1	PF3D7_0220500.1-p1	PF3D7_0220500.1-p1	GLAQSYIYNPDESK	light	120582		51372.4	68284.6	227930	182285	267139	110566	187209	38935.4	99716.1	121542	284636	276115	44184.1	209048	90480.3	230609	23785.5	84812.7	88465.6	137607	173574	125190
PF3D7_0220500.1-p1	transcript=PF3D7_0220500.1 gene=PF3D7_0220500 organism=Plasmodium_falciparum_3D7 gene_product=Plasmodium exported protein (hyp2), unknown function transcript_product=Plasmodium exported protein (hyp2), unknown function location=Pf3D7_02_v3:823825-824864(-) protein_length=271 sequence_SO=chromosome SO=protein_coding_gene is_pseudo=false	3	PF3D7_0220500.1-p1	PF3D7_0220500.1-p1	PF3D7_0220500.1-p1	GLAQSYIYNPDESKK	light	647202	124109	173851	212712	304618	529019	437703	139314	240609	142204	278925	226559	393904	377742	138296	321007	168526	391062	137112	130020	279855	215201	471809	219687
PF3D7_0220500.1-p1	transcript=PF3D7_0220500.1 gene=PF3D7_0220500 organism=Plasmodium_falciparum_3D7 gene_product=Plasmodium exported protein (hyp2), unknown function transcript_product=Plasmodium exported protein (hyp2), unknown function location=Pf3D7_02_v3:823825-824864(-) protein_length=271 sequence_SO=chromosome SO=protein_coding_gene is_pseudo=false	3	PF3D7_0220500.1-p1	PF3D7_0220500.1-p1	PF3D7_0220500.1-p1	STSWLINNMESSEEVKQR	light				178184	264204						207412	253384	196751	275545		246360		133393		124740	96583.6	233635		217581
PF3D7_0220600.1-p1	transcript=PF3D7_0220600.1 gene=PF3D7_0220600 organism=Plasmodium_falciparum_3D7 gene_product=Plasmodium exported protein (hyp9), unknown function transcript_product=Plasmodium exported protein (hyp9), unknown function location=Pf3D7_02_v3:831189-832005(+) protein_length=225 sequence_SO=chromosome SO=protein_coding_gene is_pseudo=false	1	PF3D7_0220600.1-p1	PF3D7_0220600.1-p1	PF3D7_0220600.1-p1	NLKDVLGNMHPEIK	light				176953		413196	143834	70263.5	201145	256576	283023	294821	151767			342205	181086	263747	72250.5		190590	254755		134352
PF3D7_0301600.1-p1	transcript=PF3D7_0301600.1 gene=PF3D7_0301600 organism=Plasmodium_falciparum_3D7 gene_product=Plasmodium exported protein (hyp1), unknown function transcript_product=Plasmodium exported protein (hyp1), unknown function location=Pf3D7_03_v3:91115-93463(-) protein_length=732 sequence_SO=chromosome SO=protein_coding_gene is_pseudo=false	5	PF3D7_0301600.1-p1	PF3D7_0301600.1-p1	PF3D7_0301600.1-p1	EGNYVPPFMDENDNRLNNNYR	light	319042	182224	220310	327129	67407.3	315454	101362		95469.1	213793	231753	313019			35237.1	149907	126498	272076	105065	237488	332062	175367	615031	232842
PF3D7_0301600.1-p1	transcript=PF3D7_0301600.1 gene=PF3D7_0301600 organism=Plasmodium_falciparum_3D7 gene_product=Plasmodium exported protein (hyp1), unknown function transcript_product=Plasmodium exported protein (hyp1), unknown function location=Pf3D7_03_v3:91115-93463(-) protein_length=732 sequence_SO=chromosome SO=protein_coding_gene is_pseudo=false	5	PF3D7_0301600.1-p1	PF3D7_0301600.1-p1	PF3D7_0301600.1-p1	IHVDDENYKR	light	283498			210981	194049	190273	209810			253326	513013			187488	75911.3	457480		253044	17863.3		123852	254903		261887
PF3D7_0301600.1-p1	transcript=PF3D7_0301600.1 gene=PF3D7_0301600 organism=Plasmodium_falciparum_3D7 gene_product=Plasmodium exported protein (hyp1), unknown function transcript_product=Plasmodium exported protein (hyp1), unknown function location=Pf3D7_03_v3:91115-93463(-) protein_length=732 sequence_SO=chromosome SO=protein_coding_gene is_pseudo=false	5	PF3D7_0301600.1-p1	PF3D7_0301600.1-p1	PF3D7_0301600.1-p1	LDGFHNYSNAENER	light	87678	56663.5	40200.9		25464.1	97552.8					36349.4	57548.7	26976.3			36868.8	23645.5	95432.1		41815.6	79754.4	18079.2	97049.4	45153.2
PF3D7_0301600.1-p1	transcript=PF3D7_0301600.1 gene=PF3D7_0301600 organism=Plasmodium_falciparum_3D7 gene_product=Plasmodium exported protein (hyp1), unknown function transcript_product=Plasmodium exported protein (hyp1), unknown function location=Pf3D7_03_v3:91115-93463(-) protein_length=732 sequence_SO=chromosome SO=protein_coding_gene is_pseudo=false	5	PF3D7_0301600.1-p1	PF3D7_0301600.1-p1	PF3D7_0301600.1-p1	SYENEFNLSTDRR	light	232718		142638	91907.6		170935			48127.4	111187	208510	317742	97281.1	77387.8		124998	103084	191269	39221.9	72721.2	183831	116453	251079	110477
PF3D7_0301600.1-p1	transcript=PF3D7_0301600.1 gene=PF3D7_0301600 organism=Plasmodium_falciparum_3D7 gene_product=Plasmodium exported protein (hyp1), unknown function transcript_product=Plasmodium exported protein (hyp1), unknown function location=Pf3D7_03_v3:91115-93463(-) protein_length=732 sequence_SO=chromosome SO=protein_coding_gene is_pseudo=false	5	PF3D7_0301600.1-p1	PF3D7_0301600.1-p1	PF3D7_0301600.1-p1	VVEEVNDESNNKR	light	149416					133648	36577.4		24940.6	44428.4	52378.8	82994.1		48404.3		66744	36577.8	127290	41022.3		69147.8	59135.7
PF3D7_0301700.1-p1	transcript=PF3D7_0301700.1 gene=PF3D7_0301700 organism=Plasmodium_falciparum_3D7 gene_product=Plasmodium exported protein, unknown function transcript_product=Plasmodium exported protein, unknown function location=Pf3D7_03_v3:96568-97907(-) protein_length=317 sequence_SO=chromosome SO=protein_coding_gene is_pseudo=false	2	PF3D7_0301700.1-p1	PF3D7_0301700.1-p1	PF3D7_0301700.1-p1	NGNDNNMQLLPYANNNK	light	509867	192736	226533	251421	302379	387744	170892	154563	342203	344654	306436	238899	506102	467594	234361	388324	246985	325107		108694	356867	277328	622243	249278
PF3D7_0301700.1-p1	transcript=PF3D7_0301700.1 gene=PF3D7_0301700 organism=Plasmodium_falciparum_3D7 gene_product=Plasmodium exported protein, unknown function transcript_product=Plasmodium exported protein, unknown function location=Pf3D7_03_v3:96568-97907(-) protein_length=317 sequence_SO=chromosome SO=protein_coding_gene is_pseudo=false	2	PF3D7_0301700.1-p1	PF3D7_0301700.1-p1	PF3D7_0301700.1-p1	TIVDELNELPNDKK	light	995212	680686	552956	680389	854663	1031211	994294	575295	870683	1028537	963737	1306976	1278456	1530247	679736	1233330	803775	1185554	747202	742658	889021	757354	354422	612304
PF3D7_0302200.1-p1	transcript=PF3D7_0302200.1 gene=PF3D7_0302200 organism=Plasmodium_falciparum_3D7 gene_product=cytoadherence linked asexual protein 3.2 transcript_product=cytoadherence linked asexual protein 3.2 location=Pf3D7_03_v3:119458-124735(+) protein_length=1416 sequence_SO=chromosome SO=protein_coding_gene is_pseudo=false	2	PF3D7_0302200.1-p1	PF3D7_0302200.1-p1	PF3D7_0302200.1-p1	EAQKESSPIGDHGTFFR	light							56667.6		159497	161215		57149.8	2363.63			28754.3	34706.7	94176.9		44488.9	104987			12946.9
PF3D7_0302200.1-p1	transcript=PF3D7_0302200.1 gene=PF3D7_0302200 organism=Plasmodium_falciparum_3D7 gene_product=cytoadherence linked asexual protein 3.2 transcript_product=cytoadherence linked asexual protein 3.2 location=Pf3D7_03_v3:119458-124735(+) protein_length=1416 sequence_SO=chromosome SO=protein_coding_gene is_pseudo=false	2	PF3D7_0302200.1-p1	PF3D7_0302200.1-p1	PF3D7_0302200.1-p1	LLNEYDNIEQLK	light	375791	122961	167380	297174	161736	400846	264852	161937	610595	526197	433620	413655	214471	187758		137420	203407	607118		238954	401460	364650	429787	255293
PF3D7_0302500.1-p1	transcript=PF3D7_0302500.1 gene=PF3D7_0302500 organism=Plasmodium_falciparum_3D7 gene_product=cytoadherence linked asexual protein 3.1 transcript_product=cytoadherence linked asexual protein 3.1 location=Pf3D7_03_v3:135418-140660(+) protein_length=1417 sequence_SO=chromosome SO=protein_coding_gene is_pseudo=false	51	PF3D7_0302500.1-p1	PF3D7_0302500.1-p1	PF3D7_0302500.1-p1	DKIMNYVHETNEDIMSNLR	light	262567	706646	738035	1252270		490779	189705	502787	847478	1053740	323296	165740	417449	74564	297506	147688	660052	382403	589740	610457	553295	401352	431608	214612
PF3D7_0302500.1-p1	transcript=PF3D7_0302500.1 gene=PF3D7_0302500 organism=Plasmodium_falciparum_3D7 gene_product=cytoadherence linked asexual protein 3.1 transcript_product=cytoadherence linked asexual protein 3.1 location=Pf3D7_03_v3:135418-140660(+) protein_length=1417 sequence_SO=chromosome SO=protein_coding_gene is_pseudo=false	51	PF3D7_0302500.1-p1	PF3D7_0302500.1-p1	PF3D7_0302500.1-p1	DLHDKVLSQK	light		74718.6	97284.8	151373		83009.2		62779.9	135487	136998			41549.4		64657.8		75704	102039	21500.8	56024.8	112276	37861.8
PF3D7_0302500.1-p1	transcript=PF3D7_0302500.1 gene=PF3D7_0302500 organism=Plasmodium_falciparum_3D7 gene_product=cytoadherence linked asexual protein 3.1 transcript_product=cytoadherence linked asexual protein 3.1 location=Pf3D7_03_v3:135418-140660(+) protein_length=1417 sequence_SO=chromosome SO=protein_coding_gene is_pseudo=false	51	PF3D7_0302500.1-p1	PF3D7_0302500.1-p1	PF3D7_0302500.1-p1	DSNLLNNITK	light	732134	1016830	1191670	961467	246130	377503	410781	986967	998944	959003	502328	579796	1514730	380181	688780	518262	825713	715739	1963130	829911	990880	700916	330748	342078
PF3D7_0302500.1-p1	transcript=PF3D7_0302500.1 gene=PF3D7_0302500 organism=Plasmodium_falciparum_3D7 gene_product=cytoadherence linked asexual protein 3.1 transcript_product=cytoadherence linked asexual protein 3.1 location=Pf3D7_03_v3:135418-140660(+) protein_length=1417 sequence_SO=chromosome SO=protein_coding_gene is_pseudo=false	51	PF3D7_0302500.1-p1	PF3D7_0302500.1-p1	PF3D7_0302500.1-p1	EANEENTFPEQEEPNR	light	1149000	1429360	1709660	1677900	504733	1209190	1342070	1666640	3617550	1997520	417274	244570	2674530	621607	1344190	609061	1553990	1182430	2710240	1267300	1872280	1034650	601644	145992
PF3D7_0302500.1-p1	transcript=PF3D7_0302500.1 gene=PF3D7_0302500 organism=Plasmodium_falciparum_3D7 gene_product=cytoadherence linked asexual protein 3.1 transcript_product=cytoadherence linked asexual protein 3.1 location=Pf3D7_03_v3:135418-140660(+) protein_length=1417 sequence_SO=chromosome SO=protein_coding_gene is_pseudo=false	51	PF3D7_0302500.1-p1	PF3D7_0302500.1-p1	PF3D7_0302500.1-p1	EAQEESSPIGDHGTFFR	light	1912966	2443078	2576344	2890660	773440	1819508	1432202	2012315	4265940	2807543	1049373	860238	4264800	1047689	1884801	971103	2236261	1738335	4379180	2011291	2550865	1529934	1468130	664367
PF3D7_0302500.1-p1	transcript=PF3D7_0302500.1 gene=PF3D7_0302500 organism=Plasmodium_falciparum_3D7 gene_product=cytoadherence linked asexual protein 3.1 transcript_product=cytoadherence linked asexual protein 3.1 location=Pf3D7_03_v3:135418-140660(+) protein_length=1417 sequence_SO=chromosome SO=protein_coding_gene is_pseudo=false	51	PF3D7_0302500.1-p1	PF3D7_0302500.1-p1	PF3D7_0302500.1-p1	EAQEESSPIGDHGTFFRK	light	182203	348488	434277	567333	54441.6	208280	194160	291946	587851	465158	67509.5		297928	78528.6	239829	79062.2	264861	183148	361898	268358	368755	193137	212518	57778.8
PF3D7_0302500.1-p1	transcript=PF3D7_0302500.1 gene=PF3D7_0302500 organism=Plasmodium_falciparum_3D7 gene_product=cytoadherence linked asexual protein 3.1 transcript_product=cytoadherence linked asexual protein 3.1 location=Pf3D7_03_v3:135418-140660(+) protein_length=1417 sequence_SO=chromosome SO=protein_coding_gene is_pseudo=false	51	PF3D7_0302500.1-p1	PF3D7_0302500.1-p1	PF3D7_0302500.1-p1	EIEIHNSMASR	light		161800	169186	539761	107768	260745		213802	44188.9	80288.5			194895	140993		211599	436905	60852.3		286156		60788.4	296489	123343
PF3D7_0302500.1-p1	transcript=PF3D7_0302500.1 gene=PF3D7_0302500 organism=Plasmodium_falciparum_3D7 gene_product=cytoadherence linked asexual protein 3.1 transcript_product=cytoadherence linked asexual protein 3.1 location=Pf3D7_03_v3:135418-140660(+) protein_length=1417 sequence_SO=chromosome SO=protein_coding_gene is_pseudo=false	51	PF3D7_0302500.1-p1	PF3D7_0302500.1-p1	PF3D7_0302500.1-p1	EQSIEIYNSDISDK	light		85872.8	14421.2						220043				313246		45853.4		85545.8		126981		47788.4
PF3D7_0302500.1-p1	transcript=PF3D7_0302500.1 gene=PF3D7_0302500 organism=Plasmodium_falciparum_3D7 gene_product=cytoadherence linked asexual protein 3.1 transcript_product=cytoadherence linked asexual protein 3.1 location=Pf3D7_03_v3:135418-140660(+) protein_length=1417 sequence_SO=chromosome SO=protein_coding_gene is_pseudo=false	51	PF3D7_0302500.1-p1	PF3D7_0302500.1-p1	PF3D7_0302500.1-p1	EQSIEIYNSDISDKIK	light		143211	57044.5					87758.6	293458	73023.7			346556		89404.9		125992		257613		82831.4
PF3D7_0302500.1-p1	transcript=PF3D7_0302500.1 gene=PF3D7_0302500 organism=Plasmodium_falciparum_3D7 gene_product=cytoadherence linked asexual protein 3.1 transcript_product=cytoadherence linked asexual protein 3.1 location=Pf3D7_03_v3:135418-140660(+) protein_length=1417 sequence_SO=chromosome SO=protein_coding_gene is_pseudo=false	51	PF3D7_0302500.1-p1	PF3D7_0302500.1-p1	PF3D7_0302500.1-p1	EQTQHVQEQTYER	light	1138164	120594	533266	1337076	451083	1031995	1023656	1118858	2379310	1739106	507879	441781	1918063	481599	251231	588185	694913	1012116	1693338	129501	1682078	774213	443443	97184.4
PF3D7_0302500.1-p1	transcript=PF3D7_0302500.1 gene=PF3D7_0302500 organism=Plasmodium_falciparum_3D7 gene_product=cytoadherence linked asexual protein 3.1 transcript_product=cytoadherence linked asexual protein 3.1 location=Pf3D7_03_v3:135418-140660(+) protein_length=1417 sequence_SO=chromosome SO=protein_coding_gene is_pseudo=false	51	PF3D7_0302500.1-p1	PF3D7_0302500.1-p1	PF3D7_0302500.1-p1	FDEVPSMLQK	light	549478	837906	723850	533483		353736	371977	902712	1467210	694566		334616	2339740	374509	513244		624923	471562	2098090	579712	751546	406774
PF3D7_0302500.1-p1	transcript=PF3D7_0302500.1 gene=PF3D7_0302500 organism=Plasmodium_falciparum_3D7 gene_product=cytoadherence linked asexual protein 3.1 transcript_product=cytoadherence linked asexual protein 3.1 location=Pf3D7_03_v3:135418-140660(+) protein_length=1417 sequence_SO=chromosome SO=protein_coding_gene is_pseudo=false	51	PF3D7_0302500.1-p1	PF3D7_0302500.1-p1	PF3D7_0302500.1-p1	FEPPKMNQWNK	light	472619	192180	502239	412282	66674.2	163387	134774	214955	247750	297291		89438.2	183123		218919	73121.4	231120		361595	217016	348290	119929		74051.9
PF3D7_0302500.1-p1	transcript=PF3D7_0302500.1 gene=PF3D7_0302500 organism=Plasmodium_falciparum_3D7 gene_product=cytoadherence linked asexual protein 3.1 transcript_product=cytoadherence linked asexual protein 3.1 location=Pf3D7_03_v3:135418-140660(+) protein_length=1417 sequence_SO=chromosome SO=protein_coding_gene is_pseudo=false	51	PF3D7_0302500.1-p1	PF3D7_0302500.1-p1	PF3D7_0302500.1-p1	FKEWMNSSPAGFYFSNYQNPYIR	light		248887	204184	174125		182527	274463	422204	750362				181416		277912		271518		480007	216289	406968
PF3D7_0302500.1-p1	transcript=PF3D7_0302500.1 gene=PF3D7_0302500 organism=Plasmodium_falciparum_3D7 gene_product=cytoadherence linked asexual protein 3.1 transcript_product=cytoadherence linked asexual protein 3.1 location=Pf3D7_03_v3:135418-140660(+) protein_length=1417 sequence_SO=chromosome SO=protein_coding_gene is_pseudo=false	51	PF3D7_0302500.1-p1	PF3D7_0302500.1-p1	PF3D7_0302500.1-p1	GAFLYANMK	light	177834	185829	255566	107813	155306	171140	129800	268854	230146	158449	64574.7	108781	353723		173793		168067	167580	653856	136947	207111	115100		35154.4
PF3D7_0302500.1-p1	transcript=PF3D7_0302500.1 gene=PF3D7_0302500 organism=Plasmodium_falciparum_3D7 gene_product=cytoadherence linked asexual protein 3.1 transcript_product=cytoadherence linked asexual protein 3.1 location=Pf3D7_03_v3:135418-140660(+) protein_length=1417 sequence_SO=chromosome SO=protein_coding_gene is_pseudo=false	51	PF3D7_0302500.1-p1	PF3D7_0302500.1-p1	PF3D7_0302500.1-p1	GAFLYANMKFDEVPSMLQK	light						786195			677041										848116		2149120
[truncated: 12,368 more rows]

## Sheet: annotation
inputresource.name	sample.name	group
20240103_C33795_004_S611744_KV1_NF54_AP2G-GFP_pos_Serum	KV1	NF54_AP2G-GFP pos_Serum
20240103_C33795_019_S611753_KV10_NF54_AP2G-GFP_neg_AC	KV10	NF54_AP2G-GFP neg_AC
[truncated: 22 more rows]

## Sheet: proteins_wide
protein_Id	description	nrPeptides	fasta.id	Protein.Group.2	IDcolumn	isotopeLabel	KV1	KV10	KV11	KV12	KV13	KV14	KV15	KV16	KV17	KV18	KV19	KV2	KV20	KV21	KV22	KV23	KV24	KV3	KV4	KV5	KV6	KV7	KV8	KV9
[truncated: 2,096 more rows]

[truncated: 1 more sheets: proteinAbundances]
